# Supplementary material for: A bacterial CARD–NLR-like immune system controls the release of gene transfer agents
Source: Nat Microbiol. 2026 Apr 16;11(6):1511–30. doi: 10.1038/s41564-026-02316-4 (PMC13236601; doi:10.1038/s41564-026-02316-4)
Supplement: Supplementary file 4 — Supplementary Tables 1–8. Table 1: Tn-seq DESeq2 results of ΔrogA compared with the WT. Table 2: ChIP-seq MACS2 peaks for ΔcdxB xylX::Pxyl-cdxB-flag compared with the ΔcdxB xylX::Pxyl-cdxB control. Table 3: RNA-seq DESeq2 results of ΔcdxB compared with the WT. Table 4: ChIP-seq MACS2 peaks for ΔrogAΔcdxB xylX::Pxyl-cdxB-flag compared with the ΔrogAΔcdxB xylX::Pxyl-cdxB control. Table 5: RNA-seq DESeq2 results of ΔrogAΔcdxBΔGTA compared with ΔrogAΔGTA. Table 6: Strains constructed and used in this work. Table 7: Plasmids constructed and used in this work. Table 8: Oligonucleotides used in this work. [file 41564_2026_2316_MOESM4_ESM.xlsx]

## Sheet: Supplementary Table 1
Supplementary Table 1. Tn-seq DESeq2 results of DrogA compared to wildtype.
GeneID	Base mean	log2FC	StdErr	Wald-Stats	P-value	P-adj	-log10(P-adj)	loc	Last	padj<0,05	log2FC>0 and padj<0,05	log2FC<0 and padj<0,05	padj<0,01	log2FC>1 and padj<0,01	log2FC<-1 and padj<0,01	(log2FC>1 or log2FC<-1) and padj<0,01	locus	Start	End	Strand	Length	Features	Name	Conventional name	Annotation
CCNA_00821	5745.44	3.82449	0.201163	19.0119	1.35978e-80	5.21338e-77	76.2829	CCNA_00821	CCNA_00821	CCNA_00821	CCNA_00821		CCNA_00821	CCNA_00821		CCNA_00821	CCNA_00821	883440	883889	-	149	CDS	CCNA_00821	-	hypothetical protein
CCNA_00580	15530.9	1.95882	0.1433	13.6693	1.54788e-42	2.96728e-39	38.5276	CCNA_00580	CCNA_00580	CCNA_00580	CCNA_00580		CCNA_00580	CCNA_00580		CCNA_00580	CCNA_00580	606207	609290	-	1027	CDS	CCNA_00580	-	AAA ATPase domain protein
CCNA_00579	9827.37	2.3303	0.188255	12.3784	3.42054e-35	4.37144e-32	31.3594	CCNA_00579	CCNA_00579	CCNA_00579	CCNA_00579		CCNA_00579	CCNA_00579		CCNA_00579	CCNA_00579	604210	606009	-	599	CDS	CCNA_00579	-	endonuclease
CCNA_03110	4184.27	3.17521	0.259976	12.2135	2.63309e-34	2.52382e-31	30.5979	CCNA_03110	CCNA_03110	CCNA_03110	CCNA_03110		CCNA_03110	CCNA_03110		CCNA_03110	CCNA_03110	3261360	3261728	-	122	CDS	CCNA_03110	-	two-component receiver domain protein
CCNA_03588	10239.6	2.33885	0.19272	12.136	6.80595e-34	5.21881e-31	30.2824	CCNA_03588	CCNA_03588	CCNA_03588	CCNA_03588		CCNA_03588	CCNA_03588		CCNA_03588	CCNA_03588	3742253	3743956	-	567	CDS	CCNA_03588	phyK	two-component sensor histidine kinase PhyK
CCNA_01112	6755.75	2.72956	0.238389	11.4501	2.35009e-30	1.5017e-27	26.8234	CCNA_01112	CCNA_01112	CCNA_01112	CCNA_01112		CCNA_01112	CCNA_01112		CCNA_01112	CCNA_01112	1217396	1218130	+	244	CDS	CCNA_01112	-	hypothetical protein
CCNA_02174	4147.65	2.25508	0.223254	10.101	5.46944e-24	2.99569e-21	20.5235	CCNA_02174	CCNA_02174	CCNA_02174	CCNA_02174		CCNA_02174	CCNA_02174		CCNA_02174	CCNA_02174	2326862	2327866	+	334	CDS	CCNA_02174	-	multidrug resistance efflux pump
CCNA_03591	5445.66	2.30442	0.23036	10.0036	1.47014e-23	7.04565e-21	20.1521	CCNA_03591	CCNA_03591	CCNA_03591	CCNA_03591		CCNA_03591	CCNA_03591		CCNA_03591	CCNA_03591	3744974	3745774	+	266	CDS	CCNA_03591	phyR	anti-anti sigma factor/receiver protein PhyR
CCNA_01111	4781.4	2.96026	0.325793	9.08633	1.02443e-19	4.36405e-17	16.3601	CCNA_01111	CCNA_01111	CCNA_01111	CCNA_01111		CCNA_01111	CCNA_01111		CCNA_01111	CCNA_01111	1217028	1217396	+	122	CDS	CCNA_01111	-	DnaA-related protein
CCNA_03072	3505.29	2.32201	0.300511	7.72688	1.10214e-14	4.2256e-12	11.3741	CCNA_03072	CCNA_03072	CCNA_03072	CCNA_03072		CCNA_03072	CCNA_03072		CCNA_03072	CCNA_03072	3222860	3223564	+	234	CDS	CCNA_03072	-	TetR-family transcriptional regulator
CCNA_00822	3974.85	2.63688	0.344603	7.65194	1.97968e-14	6.90009e-12	11.1611	CCNA_00822	CCNA_00822	CCNA_00822	CCNA_00822		CCNA_00822	CCNA_00822		CCNA_00822	CCNA_00822	883961	884305	-	114	CDS	CCNA_00822	-	hypothetical protein
CCNA_03683	2519.09	2.39899	0.315574	7.60198	2.91626e-14	9.31746e-12	11.0307	CCNA_03683	CCNA_03683	CCNA_03683	CCNA_03683		CCNA_03683	CCNA_03683		CCNA_03683	CCNA_03683	3844670	3845302	+	210	CDS	CCNA_03683	-	maleylpyruvate isomerase
CCNA_00892	4473.74	1.87128	0.263111	7.11213	1.14267e-12	3.36999e-10	9.47237	CCNA_00892	CCNA_00892	CCNA_00892	CCNA_00892		CCNA_00892	CCNA_00892		CCNA_00892	CCNA_00892	970314	972578	+	754	CDS	CCNA_00892	-	phosphoenolpyruvate-protein phosphotransferase
CCNA_02037	3590.96	2.35596	0.341186	6.90519	5.01356e-12	1.373e-09	8.86233	CCNA_02037	CCNA_02037	CCNA_02037	CCNA_02037		CCNA_02037	CCNA_02037		CCNA_02037	CCNA_02037	2181072	2183471	-	799	CDS	CCNA_02037	lon	ATP-dependent endopeptidase Lon
CCNA_03590	208.984	11.2727	1.74335	6.4661	1.00562e-10	2.57036e-08	7.59001	CCNA_03590	CCNA_03590	CCNA_03590	CCNA_03590		CCNA_03590	CCNA_03590		CCNA_03590	CCNA_03590	3744561	3744746	-	61	CDS	CCNA_03590	nepR	anti-sigma factor NepR
CCNA_03115	2211.2	2.84166	0.443979	6.40045	1.54922e-10	3.71231e-08	7.43036	CCNA_03115	CCNA_03115	CCNA_03115	CCNA_03115		CCNA_03115	CCNA_03115		CCNA_03115	CCNA_03115	3264787	3265797	+	336	CDS	CCNA_03115	-	cobaltochelatase cobS subunit
CCNA_01538	5502.64	1.45337	0.228882	6.34986	2.15508e-10	4.86034e-08	7.31333	CCNA_01538	CCNA_01538	CCNA_01538	CCNA_01538		CCNA_01538	CCNA_01538		CCNA_01538	CCNA_01538	1646212	1648902	+	896	CDS	CCNA_01538	-	pyruvate phosphate dikinase
CCNA_00719	3436.54	1.35664	0.239725	5.65912	1.52147e-08	3.24074e-06	5.48936	CCNA_00719	CCNA_00719	CCNA_00719	CCNA_00719		CCNA_00719	CCNA_00719		CCNA_00719	CCNA_00719	774394	775635	+	413	CDS	CCNA_00719	hlyD	type I secretion adaptor protein hlyD
CCNA_01379	2373.19	1.67939	0.311033	5.39941	6.68618e-08	1.3492e-05	4.86992	CCNA_01379	CCNA_01379	CCNA_01379	CCNA_01379		CCNA_01379	CCNA_01379		CCNA_01379	CCNA_01379	1493232	1494683	+	483	CDS	CCNA_01379	rsaFb	type I secretion outer membrane protein rsaFb
CCNA_02420	130.578	10.5929	1.98956	5.32423	1.01384e-07	1.94354e-05	4.71141	CCNA_02420	CCNA_02420	CCNA_02420	CCNA_02420		CCNA_02420	CCNA_02420		CCNA_02420	CCNA_02420	2564292	2564726	-	144	CDS	CCNA_02420	exbD	TonB accessory protein exbD
CCNA_00362	1899.44	2.25007	0.430968	5.22096	1.77997e-07	3.102e-05	4.50836	CCNA_00362	CCNA_00362	CCNA_00362	CCNA_00362		CCNA_00362	CCNA_00362		CCNA_00362	CCNA_00362	378802	379287	-	161	CDS	CCNA_00362	-	zinc uptake regulation protein
CCNA_00823	6127.77	3.21466	0.615555	5.22237	1.76645e-07	3.102e-05	4.50836	CCNA_00823	CCNA_00823	CCNA_00823	CCNA_00823		CCNA_00823	CCNA_00823		CCNA_00823	CCNA_00823	884441	885244	-	267	CDS	CCNA_00823	-	LuxR-like DNA-binding protein
CCNA_03358	2386.08	1.57307	0.304095	5.17296	2.30419e-07	3.84098e-05	4.41556	CCNA_03358	CCNA_03358	CCNA_03358	CCNA_03358		CCNA_03358	CCNA_03358		CCNA_03358	CCNA_03358	3536116	3537123	+	335	CDS	CCNA_03358	-	glyceraldehyde 3-phosphate dehydrogenase
CCNA_00720	3136.78	1.41818	0.276685	5.12562	2.96567e-07	4.73766e-05	4.32444	CCNA_00720	CCNA_00720	CCNA_00720	CCNA_00720		CCNA_00720	CCNA_00720		CCNA_00720	CCNA_00720	775596	777776	+	726	CDS	CCNA_00720	-	type I protein secretion ATP-binding protein/type I protein secretion transmembrane subunit/type I secretion processing peptidase
CCNA_01421	112.362	10.379	2.08178	4.98565	6.17547e-07	9.47071e-05	4.02362	CCNA_01421	CCNA_01421	CCNA_01421	CCNA_01421		CCNA_01421	CCNA_01421		CCNA_01421	CCNA_01421	1538581	1539045	+	154	CDS	CCNA_01421	-	6,7-dimethyl-8-ribityllumazine synthase
CCNA_02172	4648.04	2.63792	0.543314	4.85524	1.20244e-06	0.000177313	3.75126	CCNA_02172	CCNA_02172	CCNA_02172	CCNA_02172		CCNA_02172	CCNA_02172		CCNA_02172	CCNA_02172	2324890	2326095	+	401	CDS	CCNA_02172	-	ABC-type transporter, permease component
CCNA_00518	129.005	8.59444	1.87841	4.57539	4.75325e-06	0.000628413	3.20175	CCNA_00518	CCNA_00518	CCNA_00518	CCNA_00518		CCNA_00518	CCNA_00518		CCNA_00518	CCNA_00518	533140	533733	-	197	CDS	CCNA_00518	-	LSU ribosomal protein L25P
CCNA_00708	4505.42	2.48882	0.542573	4.58707	4.49501e-06	0.000628413	3.20175	CCNA_00708	CCNA_00708	CCNA_00708	CCNA_00708		CCNA_00708	CCNA_00708		CCNA_00708	CCNA_00708	765182	767110	-	642	CDS	CCNA_00708	-	cobaltochelatase cobT subunit
CCNA_03401	936.29	2.2053	0.481399	4.58103	4.627e-06	0.000628413	3.20175	CCNA_03401	CCNA_03401	CCNA_03401	CCNA_03401		CCNA_03401	CCNA_03401		CCNA_03401	CCNA_03401	3570378	3571091	-	237	CDS	CCNA_03401	-	conserved hypothetical cytosolic protein
CCNA_01189	4775.38	0.992187	0.221865	4.47203	7.74795e-06	0.00096789	3.01417	CCNA_01189	CCNA_01189	CCNA_01189	CCNA_01189		CCNA_01189				CCNA_01189	1306766	1309666	+	966	CDS	CCNA_01189	-	TonB-dependent receptor
CCNA_03359	1841.67	1.88909	0.422626	4.46989	7.82593e-06	0.00096789	3.01417	CCNA_03359	CCNA_03359	CCNA_03359	CCNA_03359		CCNA_03359	CCNA_03359		CCNA_03359	CCNA_03359	3537302	3538492	+	396	CDS	CCNA_03359	-	phosphoglycerate kinase
CCNA_R0108	115.865	8.79246	1.97469	4.45257	8.48484e-06	0.00101659	2.99285	CCNA_R0108	CCNA_R0108	CCNA_R0108	CCNA_R0108		CCNA_R0108	CCNA_R0108		CCNA_R0108	CCNA_R0108	472905	472973	+	69	RNA	CCNA_R0108	-	-
CCNA_00554	3249.72	1.28415	0.288903	4.44492	8.79238e-06	0.00102151	2.99076	CCNA_00554	CCNA_00554	CCNA_00554	CCNA_00554		CCNA_00554	CCNA_00554		CCNA_00554	CCNA_00554	570238	571044	+	268	CDS	CCNA_00554	-	methyltransferase
CCNA_00011	1502.03	2.32447	0.542459	4.28506	1.82686e-05	0.00206006	2.68612	CCNA_00011	CCNA_00011	CCNA_00011	CCNA_00011		CCNA_00011	CCNA_00011		CCNA_00011	CCNA_00011	10223	11380	+	385	CDS	CCNA_00011	dnaJ	chaperone protein DnaJ
CCNA_00086	1950.65	2.0784	0.493745	4.20945	2.55996e-05	0.00272636	2.56442	CCNA_00086	CCNA_00086	CCNA_00086	CCNA_00086		CCNA_00086	CCNA_00086		CCNA_00086	CCNA_00086	91467	96290	-	1607	CDS	CCNA_00086	-	NAD-specific glutamate dehydrogenase
CCNA_03360	1716.15	1.78987	0.424954	4.21192	2.53206e-05	0.00272636	2.56442	CCNA_03360	CCNA_03360	CCNA_03360	CCNA_03360		CCNA_03360	CCNA_03360		CCNA_03360	CCNA_03360	3538659	3539750	+	363	CDS	CCNA_03360	-	tagatose-1,6-bisphosphate aldolase
CCNA_01414	2480.35	1.1542	0.275476	4.18985	2.79139e-05	0.00289248	2.53873	CCNA_01414	CCNA_01414	CCNA_01414	CCNA_01414		CCNA_01414	CCNA_01414		CCNA_01414	CCNA_01414	1531736	1532788	+	350	CDS	CCNA_01414	-	3-hydroxyisobutyryl-CoA hydrolase
CCNA_R0159	1475.63	-1.51676	0.364564	-4.16046	3.17604e-05	0.00320446	2.49425	CCNA_R0159	CCNA_R0159	CCNA_R0159		CCNA_R0159	CCNA_R0159		CCNA_R0159	CCNA_R0159	CCNA_R0159	2434068	2434564	+	497	RNA	CCNA_R0159	-	-
CCNA_03383	10295.3	1.6553	0.40068	4.13124	3.60818e-05	0.00354712	2.45012	CCNA_03383	CCNA_03383	CCNA_03383	CCNA_03383		CCNA_03383	CCNA_03383		CCNA_03383	CCNA_03383	3555235	3557088	-	617	CDS	CCNA_03383	-	multidrug/protein/lipid ABC transporter family, ATP-binding and permease protein
CCNA_03911	309.628	5.25238	1.28175	4.09782	4.17067e-05	0.00380723	2.41939	CCNA_03911	CCNA_03911	CCNA_03911	CCNA_03911		CCNA_03911	CCNA_03911		CCNA_03911	CCNA_03911	20665	20778	-	37	CDS	CCNA_03911	-	hypothetical protein
CCNA_R0180	121.957	10.493	2.55962	4.09944	4.14156e-05	0.00380723	2.41939	CCNA_R0180	CCNA_R0180	CCNA_R0180	CCNA_R0180		CCNA_R0180	CCNA_R0180		CCNA_R0180	CCNA_R0180	3266851	3266937	-	87	RNA	CCNA_R0180	-	-
CCNA_R0195	77.1842	9.83829	2.40057	4.09831	4.16172e-05	0.00380723	2.41939	CCNA_R0195	CCNA_R0195	CCNA_R0195	CCNA_R0195		CCNA_R0195	CCNA_R0195		CCNA_R0195	CCNA_R0195	3786554	3787019	+	466	RNA	CCNA_R0195	-	-
CCNA_00330	2759.23	-1.08695	0.266714	-4.07535	4.59451e-05	0.00409659	2.38758	CCNA_00330	CCNA_00330	CCNA_00330		CCNA_00330	CCNA_00330		CCNA_00330	CCNA_00330	CCNA_00330	341832	342602	-	256	CDS	CCNA_00330	mopB	molybdenum-pterin binding protein mopB
CCNA_02528	82.5691	8.9674	2.21537	4.04781	5.17e-05	0.00450495	2.34631	CCNA_02528	CCNA_02528	CCNA_02528	CCNA_02528		CCNA_02528	CCNA_02528		CCNA_02528	CCNA_02528	2676573	2677229	+	218	CDS	CCNA_02528	-	PlsY-like acyl-phosphate glycerol 3-phosphate acyltransferase
CCNA_01848	671.99	-2.54469	0.649361	-3.91876	8.90056e-05	0.00758328	2.12014	CCNA_01848	CCNA_01848	CCNA_01848		CCNA_01848	CCNA_01848		CCNA_01848	CCNA_01848	CCNA_01848	1979689	1980078	-	129	CDS	CCNA_01848	qoxD	quinol cytochrome oxidase polypeptide IV
CCNA_01869	3585.21	0.803936	0.207185	3.88028	0.000104334	0.00869604	2.06068	CCNA_01869	CCNA_01869	CCNA_01869	CCNA_01869		CCNA_01869				CCNA_01869	2005990	2008671	-	893	CDS	CCNA_01869	-	TonB-dependent receptor
CCNA_01556	2664.05	1.15405	0.298629	3.8645	0.000111316	0.0090805	2.04189	CCNA_01556	CCNA_01556	CCNA_01556	CCNA_01556		CCNA_01556	CCNA_01556		CCNA_01556	CCNA_01556	1672295	1673368	+	357	CDS	CCNA_01556	-	LacI-family transcriptional regulator
CCNA_00261	66.9548	9.62775	2.52433	3.81399	0.000136743	0.0106484	1.97272	CCNA_00261	CCNA_00261	CCNA_00261	CCNA_00261						CCNA_00261	273695	274738	+	347	CDS	CCNA_00261	-	ribonucleoside-diphosphate reductase beta chain
CCNA_02183	90.9425	10.0759	2.63939	3.81753	0.000134795	0.0106484	1.97272	CCNA_02183	CCNA_02183	CCNA_02183	CCNA_02183						CCNA_02183	2334262	2335152	+	296	CDS	CCNA_02183	miaA	tRNA delta(2)-isopentenylpyrophosphate transferase
CCNA_03886	8705.08	2.06732	0.54258	3.81018	0.000138868	0.0106484	1.97272	CCNA_03886	CCNA_03886	CCNA_03886	CCNA_03886						CCNA_03886	609287	611065	-	592	CDS	CCNA_03886	-	trypsin-like peptidase domain family protein
CCNA_00621	665.507	2.00479	0.530765	3.77717	0.000158624	0.0119248	1.92355	CCNA_00621	CCNA_00621	CCNA_00621	CCNA_00621						CCNA_00621	666047	666601	-	184	CDS	CCNA_00621	-	conserved domain hypothetical protein
CCNA_00845	580.699	-2.20506	0.588511	-3.74685	0.000179072	0.012599	1.89966	CCNA_00845	CCNA_00845	CCNA_00845		CCNA_00845					CCNA_00845	916999	917262	-	87	CDS	CCNA_00845	relB-1	antitoxin protein relB-1
CCNA_00893	817.337	1.74542	0.466127	3.74452	0.000180737	0.012599	1.89966	CCNA_00893	CCNA_00893	CCNA_00893	CCNA_00893						CCNA_00893	972738	973802	+	354	CDS	CCNA_00893	-	helix-turn-helix DNA-binding protein
CCNA_00998	1667.58	1.56278	0.416543	3.75178	0.000175583	0.012599	1.89966	CCNA_00998	CCNA_00998	CCNA_00998	CCNA_00998						CCNA_00998	1081367	1081786	+	139	CDS	CCNA_00998	-	ROS/MUCR transcriptional regulator
CCNA_02737	374.777	3.02955	0.806262	3.75753	0.000171597	0.012599	1.89966	CCNA_02737	CCNA_02737	CCNA_02737	CCNA_02737						CCNA_02737	2898473	2898928	-	151	CDS	CCNA_02737	-	queuosine biosynthesis protein QueF
CCNA_01555	1816.12	1.14083	0.312573	3.64982	0.000262422	0.0179665	1.74554	CCNA_01555	CCNA_01555	CCNA_01555	CCNA_01555						CCNA_01555	1670626	1672134	-	502	CDS	CCNA_01555	uxaA	altronate dehydratase
CCNA_03758	3386.86	-0.929252	0.257301	-3.61154	0.000304387	0.020474	1.6888	CCNA_03758	CCNA_03758	CCNA_03758		CCNA_03758					CCNA_03758	3928131	3929309	+	392	CDS	CCNA_03758	-	citrate synthase
CCNA_02173	4424.9	2.07267	0.579584	3.57613	0.000348718	0.0230515	1.6373	CCNA_02173	CCNA_02173	CCNA_02173	CCNA_02173						CCNA_02173	2326092	2326841	+	249	CDS	CCNA_02173	-	ABC transporter ATP-binding protein
CCNA_03689	1677.4	-1.16974	0.328906	-3.55646	0.000375892	0.0244266	1.61214	CCNA_03689	CCNA_03689	CCNA_03689		CCNA_03689					CCNA_03689	3854885	3855997	+	370	CDS	CCNA_03689	-	alanine dehydrogenase
CCNA_00669	3304.11	-0.870208	0.245531	-3.54418	0.000393832	0.0251659	1.59919	CCNA_00669	CCNA_00669	CCNA_00669		CCNA_00669					CCNA_00669	725750	728206	-	818	CDS	CCNA_00669	-	glycosyltransferase family 99 protein WbsX
CCNA_00123	638.97	2.11731	0.598754	3.5362	0.000405923	0.0255133	1.59323	CCNA_00123	CCNA_00123	CCNA_00123	CCNA_00123						CCNA_00123	133900	134682	+	260	CDS	CCNA_00123	-	3-hydroxyacyl CoA dehydrogenase
CCNA_03271	3622.21	-0.917479	0.260493	-3.52209	0.000428163	0.026477	1.57713	CCNA_03271	CCNA_03271	CCNA_03271		CCNA_03271					CCNA_03271	3439382	3440587	-	401	CDS	CCNA_03271	-	methionine gamma-lyase
CCNA_01125	1130.16	-1.3663	0.389214	-3.51041	0.000447412	0.0272282	1.56498	CCNA_01125	CCNA_01125	CCNA_01125		CCNA_01125					CCNA_01125	1230748	1231227	-	159	CDS	CCNA_01125	-	hypothetical protein
CCNA_03741	2562.1	1.16117	0.332381	3.4935	0.000476733	0.0285593	1.54425	CCNA_03741	CCNA_03741	CCNA_03741	CCNA_03741						CCNA_03741	3910659	3911783	-	374	CDS	CCNA_03741	-	DNA-cytosine methyltransferase
CCNA_03270	740.928	2.29529	0.658255	3.48693	0.000488599	0.0288198	1.54031	CCNA_03270	CCNA_03270	CCNA_03270	CCNA_03270						CCNA_03270	3440693	3441151	+	152	CDS	CCNA_03270	-	AsnC-family transcriptional regulator
CCNA_00968	3502.04	-0.856516	0.246674	-3.47225	0.00051611	0.0295338	1.52968	CCNA_00968	CCNA_00968	CCNA_00968		CCNA_00968					CCNA_00968	1042164	1043663	+	499	CDS	CCNA_00968	-	gluconate kinase
CCNA_01338	1217.65	-1.4306	0.411937	-3.47285	0.00051496	0.0295338	1.52968	CCNA_01338	CCNA_01338	CCNA_01338		CCNA_01338					CCNA_01338	1451802	1452257	+	151	CDS	CCNA_01338	-	glyoxalase family protein
CCNA_01626	63.2608	-9.40531	2.71634	-3.4625	0.00053519	0.0301753	1.52035	CCNA_01626	CCNA_01626	CCNA_01626		CCNA_01626					CCNA_01626	1747568	1748332	+	254	CDS	CCNA_01626	-	pyridoxal phosphate biosynthetic protein pdxJ
CCNA_02934	741.152	1.78715	0.517101	3.4561	0.000548048	0.0304524	1.51638	CCNA_02934	CCNA_02934	CCNA_02934	CCNA_02934						CCNA_02934	3094127	3094828	+	233	CDS	CCNA_02934	-	hypothetical protein
CCNA_00810	2984.5	-0.943091	0.274449	-3.4363	0.000589712	0.0322994	1.49081	CCNA_00810	CCNA_00810	CCNA_00810		CCNA_00810					CCNA_00810	873744	874886	-	380	CDS	CCNA_00810	-	acetyl esterase
CCNA_00227	1432.89	1.20117	0.35316	3.4012	0.000670901	0.0359684	1.44408	CCNA_00227	CCNA_00227	CCNA_00227	CCNA_00227						CCNA_00227	243490	244056	-	188	CDS	CCNA_00227	-	methyltransferase
CCNA_01000	52.5608	9.28046	2.73007	3.39935	0.000675462	0.0359684	1.44408	CCNA_01000	CCNA_01000	CCNA_01000	CCNA_01000						CCNA_01000	1082537	1082725	+	62	CDS	CCNA_01000	-	hypothetical protein
CCNA_03860	997.243	1.50636	0.445466	3.38155	0.00072079	0.0378563	1.42186	CCNA_03860	CCNA_03860	CCNA_03860	CCNA_03860						CCNA_03860	4023026	4023535	+	169	CDS	CCNA_03860	-	hypothetical protein
CCNA_01989	50.097	9.21535	2.73213	3.37295	0.00074368	0.0382399	1.41748	CCNA_01989	CCNA_01989	CCNA_01989	CCNA_01989						CCNA_01989	2135120	2135599	-	159	CDS	CCNA_01989	-	(3R)-hydroxymyristoyl-ACP dehydratase FabZ
CCNA_03867	83.6796	-8.88396	2.63515	-3.37134	0.000748042	0.0382399	1.41748	CCNA_03867	CCNA_03867	CCNA_03867		CCNA_03867					CCNA_03867	4029259	4030311	+	350	CDS	CCNA_03867	-	DNA polymerase III, delta subunit
CCNA_01799	48.9027	9.17568	2.74159	3.34684	0.00081737	0.0412342	1.38474	CCNA_01799	CCNA_01799	CCNA_01799	CCNA_01799						CCNA_01799	1923957	1924988	+	343	CDS	CCNA_01799	-	pyruvate dehydrogenase E1 component alpha subunit
CCNA_02941	1016.76	4.6937	1.40747	3.33484	0.000853472	0.0424962	1.37165	CCNA_02941	CCNA_02941	CCNA_02941	CCNA_02941						CCNA_02941	3101543	3102016	+	157	CDS	CCNA_02941	greA	transcription elongation factor greA
CCNA_01256	2337.79	-1.11735	0.340532	-3.28119	0.00103371	0.0508107	1.29404	CCNA_01256	CCNA_01256								CCNA_01256	1383564	1384559	-	331	CDS	CCNA_01256	-	hypothetical protein
CCNA_01429	1020.4	-1.39562	0.426577	-3.27168	0.00106911	0.0518857	1.28495	CCNA_01429	CCNA_01429								CCNA_01429	1545062	1545592	+	176	CDS	CCNA_01429	-	ubiquinol-cytochrome C reductase chaperone
CCNA_02545	3935.79	0.825062	0.252829	3.26332	0.00110117	0.0527734	1.27759	CCNA_02545	CCNA_02545								CCNA_02545	2692800	2694473	-	557	CDS	CCNA_02545	-	alkaline phosphatase
CCNA_03478	2259.69	-0.976424	0.299683	-3.25819	0.00112127	0.0530734	1.27512	CCNA_03478	CCNA_03478								CCNA_03478	3641744	3642703	+	319	CDS	CCNA_03478	ftrA	AraC-family transcription regulator FtrA
CCNA_00610	6014.87	0.665518	0.204616	3.25252	0.00114387	0.053483	1.27178	CCNA_00610	CCNA_00610								CCNA_00610	648428	651031	+	867	CDS	CCNA_00610	-	alpha-1,2-mannosidase
CCNA_03843	1111.68	-1.29682	0.399301	-3.24774	0.00116325	0.0537339	1.26975	CCNA_03843	CCNA_03843								CCNA_03843	4009604	4010206	+	200	CDS	CCNA_03843	-	ATP-dependent endopeptidase hsl proteolytic subunit HslV
CCNA_01826	2313.04	-0.966564	0.300864	-3.21263	0.00131526	0.0600322	1.22162	CCNA_01826	CCNA_01826								CCNA_01826	1951298	1953250	+	650	CDS	CCNA_01826	-	vitamin B12 receptor
CCNA_02123	66.1397	9.61392	3.00045	3.20416	0.00135459	0.0611	1.21396	CCNA_02123	CCNA_02123								CCNA_02123	2274928	2275422	+	164	CDS	CCNA_02123	-	transposase
CCNA_01467	2145.09	0.958539	0.300389	3.191	0.00141783	0.0632089	1.19922	CCNA_01467	CCNA_01467								CCNA_01467	1574712	1576358	+	548	CDS	CCNA_01467	ccoN	cytochrome cbb3 oxidase subunit I ccoN
CCNA_00256	2324.01	0.960624	0.304195	3.15792	0.00158901	0.066948	1.17426	CCNA_00256	CCNA_00256								CCNA_00256	269206	270057	-	283	CDS	CCNA_00256	-	pyridoxine kinase
CCNA_01476	1486.36	1.0687	0.337275	3.16864	0.00153156	0.066948	1.17426	CCNA_01476	CCNA_01476								CCNA_01476	1583425	1584192	+	255	CDS	CCNA_01476	ftrB	CRP-family transcription regulator FtrB
CCNA_02411	2357.39	-0.881421	0.278702	-3.1626	0.00156368	0.066948	1.17426	CCNA_02411	CCNA_02411								CCNA_02411	2555134	2556000	-	288	CDS	CCNA_02411	pleA	putative lytic transglycosylase PleA
CCNA_02431	3600.8	-0.830516	0.262454	-3.16442	0.0015539	0.066948	1.17426	CCNA_02431	CCNA_02431								CCNA_02431	2571951	2573237	-	428	CDS	CCNA_02431	-	histidinol dehydrogenase
CCNA_03522	2826.95	-0.801415	0.253655	-3.15946	0.00158061	0.066948	1.17426	CCNA_03522	CCNA_03522								CCNA_03522	3678735	3680171	+	478	CDS	CCNA_03522	-	Zn-dependent protease TldD
CCNA_03624	2030.74	-0.917556	0.29178	-3.14469	0.00166264	0.0691799	1.16002	CCNA_03624	CCNA_03624								CCNA_03624	3779178	3780188	-	336	CDS	CCNA_03624	-	sodium bicarbonate cotransporter
CCNA_R0123	61.4504	8.53699	2.71707	3.14198	0.00167807	0.0691799	1.16002	CCNA_R0123	CCNA_R0123								CCNA_R0123	921612	921719	-	108	RNA	CCNA_R0123	-	-
CCNA_00540	380.305	3.68197	1.17542	3.13248	0.00173338	0.0706998	1.15058	CCNA_00540	CCNA_00540								CCNA_00540	559904	560776	-	290	CDS	CCNA_00540	-	coproporphyrinogen III oxidase
CCNA_02969	966.516	1.3138	0.420223	3.12644	0.00176936	0.0714077	1.14625	CCNA_02969	CCNA_02969								CCNA_02969	3126055	3126609	+	184	CDS	CCNA_02969	-	TetR-family transcriptional regulator
CCNA_00831	5443.18	0.615898	0.197354	3.12077	0.00180376	0.071466	1.1459	CCNA_00831	CCNA_00831								CCNA_00831	894504	897455	+	983	CDS	CCNA_00831	-	alpha-glucosidase
CCNA_01477	1643.1	1.18122	0.378589	3.12007	0.00180808	0.071466	1.1459	CCNA_01477	CCNA_01477								CCNA_01477	1584237	1585601	+	454	CDS	CCNA_01477	hemN	oxygen-independent coproporphyrinogen-III oxidase hemN
CCNA_03845	1293.13	1.34456	0.431373	3.11693	0.00182742	0.0714931	1.14574	CCNA_03845	CCNA_03845								CCNA_03845	4011623	4012525	-	300	CDS	CCNA_03845	-	ADA regulatory protein/O6-methylguanine-DNA methyltransferase
CCNA_02446	2972.09	0.827719	0.266029	3.11139	0.00186211	0.0720787	1.14219	CCNA_02446	CCNA_02446								CCNA_02446	2587166	2588329	-	387	CDS	CCNA_02446	-	glutathionylspermidine synthase family
CCNA_03209	1764.53	1.17831	0.379054	3.10856	0.00187999	0.0720787	1.14219	CCNA_03209	CCNA_03209								CCNA_03209	3371685	3372908	-	407	CDS	CCNA_03209	-	acetyl-coenzyme A synthetase
CCNA_00054	2307.26	0.872895	0.283301	3.08115	0.00206201	0.0782746	1.10638	CCNA_00054	CCNA_00054								CCNA_00054	56665	58011	-	448	CDS	CCNA_00054	-	tRNA 2-methylthioadenosine synthase
CCNA_02644	126.674	5.87829	1.91185	3.07466	0.00210742	0.0792143	1.1012	CCNA_02644	CCNA_02644								CCNA_02644	2798119	2798562	-	147	CDS	CCNA_02644	ftsL	cell division protein FtsL
CCNA_02051	2508.44	-0.793928	0.259732	-3.05673	0.00223769	0.0810701	1.09114	CCNA_02051	CCNA_02051								CCNA_02051	2198894	2200246	+	450	CDS	CCNA_02051	-	imidazolonepropionase related amidohydrolase
CCNA_02095	2368.86	-1.1208	0.366725	-3.05623	0.00224137	0.0810701	1.09114	CCNA_02095	CCNA_02095								CCNA_02095	2243761	2244786	+	341	CDS	CCNA_02095	-	NAD/NADH-dependent eicosanoid dehydrogenase
CCNA_03038	4054	-0.769112	0.251116	-3.06278	0.00219294	0.0810701	1.09114	CCNA_03038	CCNA_03038								CCNA_03038	3192834	3194387	-	517	CDS	CCNA_03038	cpaE	pilus assembly ATPase CpaE
CCNA_03718	3159.73	-0.667787	0.21845	-3.05693	0.00223617	0.0810701	1.09114	CCNA_03718	CCNA_03718								CCNA_03718	3883021	3883980	+	319	CDS	CCNA_03718	-	NADH-ubiquinone oxidoreductase subunit
CCNA_02360	1436.22	-1.18884	0.389743	-3.05031	0.00228603	0.0819127	1.08665	CCNA_02360	CCNA_02360								CCNA_02360	2499556	2500476	-	306	CDS	CCNA_02360	-	glycosyl transferase family 2 protein
CCNA_02825	748.004	1.71693	0.563741	3.0456	0.00232213	0.0824356	1.08389	CCNA_02825	CCNA_02825								CCNA_02825	2980586	2980978	+	130	CDS	CCNA_02825	-	transposase
CCNA_01116	2214.65	1.22139	0.401724	3.04036	0.00236292	0.0829772	1.08104	CCNA_01116	CCNA_01116								CCNA_01116	1220535	1222292	+	585	CDS	CCNA_01116	divJ	histidine protein kinase DivJ
CCNA_02294	41.7726	8.94785	2.9452	3.03811	0.00238067	0.0829772	1.08104	CCNA_02294	CCNA_02294								CCNA_02294	2441149	2442567	+	472	CDS	CCNA_02294	-	argininosuccinate lyase
CCNA_00402	1415.46	-1.09878	0.363062	-3.02642	0.00247471	0.0854779	1.06815	CCNA_00402	CCNA_00402								CCNA_00402	419275	419691	+	138	CDS	CCNA_00402	-	hypothetical protein
CCNA_R0119	71.4017	6.89179	2.28149	3.02073	0.00252163	0.0863207	1.06388	CCNA_R0119	CCNA_R0119								CCNA_R0119	814045	814185	-	141	RNA	CCNA_R0119	-	-
CCNA_00164	2358.99	-0.864338	0.286607	-3.01576	0.00256338	0.086325	1.06386	CCNA_00164	CCNA_00164								CCNA_00164	175173	177098	+	641	CDS	CCNA_00164	-	O-antigen polymerase
CCNA_00222	42.4712	8.97731	2.97942	3.01311	0.00258586	0.086325	1.06386	CCNA_00222	CCNA_00222								CCNA_00222	238241	239860	+	539	CDS	CCNA_00222	-	glucose-6-phosphate isomerase/glucose-6 phosphate 1-epimerase
CCNA_03286	438.117	2.10325	0.698125	3.01271	0.0025893	0.086325	1.06386	CCNA_03286	CCNA_03286								CCNA_03286	3455888	3456568	-	226	CDS	CCNA_03286	-	hypothetical protein
CCNA_00914	1839.1	-1.01676	0.338086	-3.0074	0.00263493	0.087089	1.06004	CCNA_00914	CCNA_00914								CCNA_00914	993288	993815	-	175	CDS	CCNA_00914	-	acetyltransferase
CCNA_03577	4375.84	-0.818651	0.272702	-3.00199	0.00268217	0.0878928	1.05605	CCNA_03577	CCNA_03577								CCNA_03577	3731993	3734884	-	963	CDS	CCNA_03577	-	DNA polymerase I
CCNA_01655	989.731	-1.48998	0.499437	-2.98331	0.00285148	0.092649	1.03316	CCNA_01655	CCNA_01655								CCNA_01655	1776509	1776976	+	155	CDS	CCNA_01655	-	cyclophilin-type peptidylprolyl cis-trans isomerase
CCNA_01858	1378.86	-1.11278	0.376186	-2.95806	0.00309583	0.0969127	1.01362	CCNA_01858	CCNA_01858								CCNA_01858	1990867	1991769	+	300	CDS	CCNA_01858	-	AraC-family transcriptional regulator
CCNA_01943	465.466	3.2682	1.1034	2.96194	0.00305706	0.0969127	1.01362	CCNA_01943	CCNA_01943								CCNA_01943	2085576	2086226	+	216	CDS	CCNA_01943	-	alpha/beta hydrolase family protein
CCNA_02660	2475.89	-0.962886	0.32559	-2.95735	0.00310291	0.0969127	1.01362	CCNA_02660	CCNA_02660								CCNA_02660	2812176	2812790	+	204	CDS	CCNA_02660	-	pyridoxamine 5'-phosphate oxidase family protein
CCNA_02776	3027.86	0.786215	0.265741	2.95857	0.00309068	0.0969127	1.01362	CCNA_02776	CCNA_02776								CCNA_02776	2934572	2936026	-	484	CDS	CCNA_02776	-	cobyric acid synthase CobQ
CCNA_02910	5557.03	-0.650629	0.220049	-2.95674	0.00310909	0.0969127	1.01362	CCNA_02910	CCNA_02910								CCNA_02910	3066392	3069331	-	979	CDS	CCNA_02910	-	TonB-dependent receptor
CCNA_02189	782.045	1.69069	0.573464	2.9482	0.00319626	0.0988263	1.00513	CCNA_02189	CCNA_02189								CCNA_02189	2340056	2340829	+	257	CDS	CCNA_02189	-	peptidase, C13 family
CCNA_02302	49.3592	9.19485	3.12801	2.93952	0.00328721	0.100825	0.996431	CCNA_02302	CCNA_02302								CCNA_02302	2448029	2448739	+	236	CDS	CCNA_02302	-	1-acyl-sn-glycerol-3-phosphate acyltransferase
CCNA_00311	1528.55	0.965993	0.330485	2.92295	0.0034673	0.105505	0.976727	CCNA_00311	CCNA_00311								CCNA_00311	324842	326173	-	443	CDS	CCNA_00311	-	Zn-dependent protease family protein
CCNA_02171	2196.6	-1.00715	0.345325	-2.91653	0.00353945	0.106197	0.973886	CCNA_02171	CCNA_02171								CCNA_02171	2323300	2324580	-	426	CDS	CCNA_02171	-	nucleoside permease nupC
CCNA_02951	1102.58	1.37121	0.470236	2.916	0.00354545	0.106197	0.973886	CCNA_02951	CCNA_02951								CCNA_02951	3111149	3111856	+	235	CDS	CCNA_02951	-	WbqC-like family protein
CCNA_00437	4174.54	-0.70909	0.243713	-2.90953	0.00361972	0.107537	0.968441	CCNA_00437	CCNA_00437								CCNA_00437	443064	444677	+	537	CDS	CCNA_00437	-	methyl-accepting chemotaxis protein
CCNA_01268	736.628	1.67115	0.575296	2.90485	0.00367433	0.107537	0.968441	CCNA_01268	CCNA_01268								CCNA_01268	1396765	1397271	-	168	CDS	CCNA_01268	-	cytochrome c
CCNA_03202	2481.87	0.799612	0.275199	2.90557	0.0036658	0.107537	0.968441	CCNA_03202	CCNA_03202								CCNA_03202	3363139	3363765	-	208	CDS	CCNA_03202	-	lipid A 3-O-deacylase PagL
CCNA_01424	1488.67	-1.4166	0.491518	-2.88209	0.00395042	0.114742	0.940279	CCNA_01424	CCNA_01424								CCNA_01424	1540672	1541166	+	164	CDS	CCNA_01424	-	hypothetical protein
CCNA_00105	790.302	1.61803	0.563458	2.87161	0.00408384	0.117725	0.92913	CCNA_00105	CCNA_00105								CCNA_00105	116088	116786	+	232	CDS	CCNA_00105	-	MarC family integral membrane protein
CCNA_02219	1697.89	-1.0248	0.358197	-2.86099	0.00422324	0.120835	0.917807	CCNA_02219	CCNA_02219								CCNA_02219	2365451	2366239	+	262	CDS	CCNA_02219	-	hypothetical protein
CCNA_03701	573.004	2.29188	0.803736	2.85154	0.00435084	0.123564	0.908109	CCNA_03701	CCNA_03701								CCNA_03701	3869198	3869488	-	96	CDS	CCNA_03701	ihfB	integration host factor beta-subunit
CCNA_03074	2460.45	-1.02948	0.362605	-2.83914	0.00452358	0.127525	0.894404	CCNA_03074	CCNA_03074								CCNA_03074	3224166	3224888	+	240	CDS	CCNA_03074	-	C factor cell-cell signaling protein
CCNA_03499	1046.67	-1.35335	0.478019	-2.83116	0.00463792	0.129794	0.886745	CCNA_03499	CCNA_03499								CCNA_03499	3656850	3657158	+	102	CDS	CCNA_03499	-	hypothetical protein
CCNA_02875	1106.91	1.89633	0.671041	2.82595	0.00471406	0.130969	0.882832	CCNA_02875	CCNA_02875								CCNA_02875	3024178	3024576	-	132	CDS	CCNA_02875	-	hypothetical protein
CCNA_02690	2938.74	-0.803289	0.284669	-2.82183	0.00477503	0.131708	0.880387	CCNA_02690	CCNA_02690								CCNA_02690	2843370	2844557	+	395	CDS	CCNA_02690	-	cytochrome c domain membrane protein
CCNA_00030	1095.96	1.09995	0.393433	2.79576	0.00517772	0.136388	0.865223	CCNA_00030	CCNA_00030								CCNA_00030	33595	34329	+	244	CDS	CCNA_00030	-	ribonuclease T2
CCNA_00612	1939.01	0.774174	0.276666	2.79823	0.00513842	0.136388	0.865223	CCNA_00612	CCNA_00612								CCNA_00612	653295	654179	-	294	CDS	CCNA_00612	-	L-asparaginase
CCNA_01061	773.946	1.73038	0.618152	2.79928	0.00512173	0.136388	0.865223	CCNA_01061	CCNA_01061								CCNA_01061	1164820	1166130	+	436	CDS	CCNA_01061	rsaE	type I secretion adaptor protein RsaE
CCNA_01622	2873.4	1.10829	0.396476	2.79535	0.00518432	0.136388	0.865223	CCNA_01622	CCNA_01622								CCNA_01622	1742148	1744376	+	742	CDS	CCNA_01622	spoT	Rsh ppGpp hydrolase-synthetase
CCNA_01632	811.595	1.47202	0.524945	2.80415	0.00504499	0.136388	0.865223	CCNA_01632	CCNA_01632								CCNA_01632	1751025	1751486	-	153	CDS	CCNA_01632	-	hypothetical protein
CCNA_03030	599.281	-1.59833	0.571902	-2.79477	0.00519371	0.136388	0.865223	CCNA_03030	CCNA_03030								CCNA_03030	3184852	3185538	+	228	CDS	CCNA_03030	-	cytochrome c2
CCNA_03989	2546.49	-0.791908	0.282097	-2.80722	0.00499706	0.136388	0.865223	CCNA_03989	CCNA_03989								CCNA_03989	3422208	3423167	-	319	CDS	CCNA_03989	-	MarR-family HTH transcriptional regulator / N-acyltransferase
CCNA_01409	31.2602	8.5317	3.05765	2.79028	0.00526619	0.136651	0.864388	CCNA_01409	CCNA_01409								CCNA_01409	1526556	1527560	-	334	CDS	CCNA_01409	-	delta-aminolevulinic acid dehydratase
CCNA_02848	2976.4	0.688482	0.246791	2.78974	0.00527499	0.136651	0.864388	CCNA_02848	CCNA_02848								CCNA_02848	3000851	3002833	-	660	CDS	CCNA_02848	-	heme chaperone-apocytochrome heme-lyase
CCNA_R0144	493.944	-1.71074	0.614906	-2.78211	0.00540062	0.138966	0.857091	CCNA_R0144	CCNA_R0144								CCNA_R0144	1714891	1714984	+	94	RNA	CCNA_R0144	-	-
CCNA_00798	5623.55	-0.707788	0.25473	-2.77858	0.00545963	0.139548	0.855276	CCNA_00798	CCNA_00798								CCNA_00798	861294	862892	-	532	CDS	CCNA_00798	cydC	ABC transporter, ATP-binding protein cydC
CCNA_03073	1097.46	1.26779	0.457037	2.77394	0.00553823	0.14062	0.851954	CCNA_03073	CCNA_03073								CCNA_03073	3223642	3224166	+	174	CDS	CCNA_03073	-	hypothetical protein
CCNA_01816	2190.34	-0.878066	0.317076	-2.76926	0.00561841	0.141717	0.848578	CCNA_01816	CCNA_01816								CCNA_01816	1941312	1943555	+	747	CDS	CCNA_01816	-	nitrogen regulation protein ntrY
CCNA_03496	1375.26	1.31718	0.476017	2.76708	0.00565606	0.141734	0.848525	CCNA_03496	CCNA_03496								CCNA_03496	3655158	3655925	-	255	CDS	CCNA_03496	-	hypothetical protein
CCNA_02291	2928.44	-0.761474	0.276037	-2.7586	0.00580502	0.144522	0.840065	CCNA_02291	CCNA_02291								CCNA_02291	2438351	2439589	-	412	CDS	CCNA_02291	-	hypothetical protein
CCNA_00085	1738.09	-1.02176	0.37235	-2.74407	0.00606826	0.150101	0.823616	CCNA_00085	CCNA_00085								CCNA_00085	90655	91413	+	252	CDS	CCNA_00085	-	dienelactone hydrolase-related protein
CCNA_03869	46.1518	9.09688	3.31882	2.741	0.00612526	0.15054	0.822348	CCNA_03869	CCNA_03869								CCNA_03869	4031502	4032305	-	267	CDS	CCNA_03869	parA	chromosome partitioning protein ParA
CCNA_01500	2400.47	-0.928764	0.340123	-2.73067	0.00632048	0.151608	0.819277	CCNA_01500	CCNA_01500								CCNA_01500	1610768	1611922	+	384	CDS	CCNA_01500	-	hypothetical protein
CCNA_02247	264.608	-3.19476	1.1701	-2.73034	0.0063269	0.151608	0.819277	CCNA_02247	CCNA_02247								CCNA_02247	2396214	2397071	+	285	CDS	CCNA_02247	-	pantoate-beta-alanine ligase
CCNA_02345	290.496	-2.89524	1.06028	-2.73065	0.00632098	0.151608	0.819277	CCNA_02345	CCNA_02345								CCNA_02345	2485010	2485225	+	71	CDS	CCNA_02345	-	hypothetical protein
CCNA_03056	585.776	1.89363	0.692493	2.73452	0.00624715	0.151608	0.819277	CCNA_03056	CCNA_03056								CCNA_03056	3210250	3210639	-	129	CDS	CCNA_03056	-	limonene-1,2-epoxide hydrolase
CCNA_00392	3599.82	-0.654854	0.240587	-2.7219	0.00649074	0.153614	0.813569	CCNA_00392	CCNA_00392								CCNA_00392	407848	409182	+	444	CDS	CCNA_00392	-	dihydroorotase
CCNA_01011	2443.05	-0.704644	0.25882	-2.72253	0.0064785	0.153614	0.813569	CCNA_01011	CCNA_01011								CCNA_01011	1091049	1092254	-	401	CDS	CCNA_01011	-	imidazolonepropionase
CCNA_00398	3244.2	-0.609167	0.224473	-2.71376	0.00665234	0.156473	0.805561	CCNA_00398	CCNA_00398								CCNA_00398	415406	416764	-	452	CDS	CCNA_00398	-	hypothetical protein
CCNA_01547	40.2328	8.90022	3.28516	2.70922	0.00674414	0.157665	0.802265	CCNA_01547	CCNA_01547								CCNA_01547	1659435	1661144	+	569	CDS	CCNA_01547	-	methionyl-tRNA synthetase
CCNA_01926	1576.08	-1.01027	0.37357	-2.70436	0.00684356	0.158061	0.801174	CCNA_01926	CCNA_01926								CCNA_01926	2072620	2073681	+	353	CDS	CCNA_01926	dgcB	GGDEF diguanylate cyclase DgcB
CCNA_02822	40.9084	8.92422	3.29812	2.70585	0.00681302	0.158061	0.801174	CCNA_02822	CCNA_02822								CCNA_02822	2978809	2979663	-	284	CDS	CCNA_02822	-	MerR-family transcriptional regulator
CCNA_00638	5321.71	0.53317	0.197742	2.69629	0.00701162	0.160973	0.793246	CCNA_00638	CCNA_00638								CCNA_00638	687421	690129	-	902	CDS	CCNA_00638	-	heme:hemopexin-binding protein
CCNA_00820	1946.62	0.793754	0.295484	2.68628	0.00722519	0.164889	0.782808	CCNA_00820	CCNA_00820								CCNA_00820	882223	883395	-	390	CDS	CCNA_00820	-	3-ketoacyl-CoA thiolase
CCNA_00991	782.223	1.50107	0.55955	2.68263	0.00730452	0.165713	0.780643	CCNA_00991	CCNA_00991								CCNA_00991	1072114	1072560	-	148	CDS	CCNA_00991	-	nodulation protein N
CCNA_00404	1541.43	-1.45498	0.543193	-2.67856	0.00739385	0.165778	0.780473	CCNA_00404	CCNA_00404								CCNA_00404	420699	421214	+	171	CDS	CCNA_00404	-	hypothetical protein
CCNA_01418	2927.4	2.094	0.781676	2.67886	0.00738729	0.165778	0.780473	CCNA_01418	CCNA_01418								CCNA_01418	1536112	1536558	-	148	CDS	CCNA_01418	-	ROS/MUCR transcriptional regulator
CCNA_01039	2869.13	0.690451	0.258354	2.6725	0.00752883	0.166853	0.777666	CCNA_01039	CCNA_01039								CCNA_01039	1133616	1134932	+	438	CDS	CCNA_01039	-	putative hexuronate transporter, major facilitator superfamily
CCNA_01303	1110.16	-1.16867	0.437162	-2.6733	0.00751084	0.166853	0.777666	CCNA_01303	CCNA_01303								CCNA_01303	1430061	1430900	+	279	CDS	CCNA_01303	-	hypothetical protein
CCNA_01850	1769.35	-0.859405	0.322191	-2.66738	0.00764458	0.167513	0.775951	CCNA_01850	CCNA_01850								CCNA_01850	1980704	1982701	-	665	CDS	CCNA_01850	qoxB	quinol cytochrome oxidase polypeptide I
CCNA_02234	779.609	-1.28688	0.482461	-2.66731	0.00764602	0.167513	0.775951	CCNA_02234	CCNA_02234								CCNA_02234	2383122	2383457	-	111	CDS	CCNA_02234	-	EF hand domain protein
CCNA_03981	218.137	4.34091	1.63292	2.65837	0.00785203	0.171049	0.766879	CCNA_03981	CCNA_03981								CCNA_03981	3103505	3103669	+	54	CDS	CCNA_03981	-	hypothetical protein
CCNA_02991	37.8948	8.81388	3.32951	2.6472	0.00811622	0.175805	0.754968	CCNA_02991	CCNA_02991								CCNA_02991	3144404	3144898	+	164	CDS	CCNA_02991	-	transposase
CCNA_01800	41.1154	8.92798	3.37724	2.64357	0.0082037	0.176278	0.753801	CCNA_01800	CCNA_01800								CCNA_01800	1924985	1926337	+	450	CDS	CCNA_01800	-	pyruvate dehydrogenase E1 component beta subunit
CCNA_02710	1181.74	-1.14042	0.431732	-2.64151	0.00825376	0.176278	0.753801	CCNA_02710	CCNA_02710								CCNA_02710	2869616	2870272	-	218	CDS	CCNA_02710	-	rhomboid family protease
CCNA_03376	1895.17	0.900109	0.340873	2.6406	0.00827597	0.176278	0.753801	CCNA_03376	CCNA_03376								CCNA_03376	3549678	3550217	-	179	CDS	CCNA_03376	-	hypothetical protein
CCNA_01388	1965.3	-0.90407	0.342974	-2.63597	0.00838968	0.177713	0.750281	CCNA_01388	CCNA_01388								CCNA_01388	1505184	1506251	+	355	CDS	CCNA_01388	-	methyltransferase
CCNA_00486	6804.69	-0.672836	0.256108	-2.62716	0.00861013	0.180389	0.743789	CCNA_00486	CCNA_00486								CCNA_00486	502235	504724	+	829	CDS	CCNA_00486	-	TonB-dependent receptor
CCNA_01292	400.321	2.71184	1.03163	2.62869	0.00857153	0.180389	0.743789	CCNA_01292	CCNA_01292								CCNA_01292	1417855	1418280	+	141	CDS	CCNA_01292	-	hypothetical protein
CCNA_R0165	415.653	2.109	0.806721	2.61429	0.00894137	0.186311	0.729761	CCNA_R0165	CCNA_R0165								CCNA_R0165	2671861	2672357	-	497	RNA	CCNA_R0165	-	-
CCNA_01423	36.723	8.7687	3.35985	2.60985	0.00905815	0.186715	0.728821	CCNA_01423	CCNA_01423								CCNA_01423	1539451	1540509	+	352	CDS	CCNA_01423	-	thiamine-monophosphate kinase
CCNA_03369	2006.32	-0.959129	0.367362	-2.61085	0.00903164	0.186715	0.728821	CCNA_03369	CCNA_03369								CCNA_03369	3545467	3546042	-	191	CDS	CCNA_03369	-	hypothetical protein
CCNA_01366	443.248	2.71633	1.04827	2.59124	0.00956303	0.193748	0.712764	CCNA_01366	CCNA_01366								CCNA_01366	1482020	1482244	-	74	CDS	CCNA_01366	-	hypothetical protein
CCNA_01673	1922.91	-0.889708	0.343535	-2.58986	0.00960147	0.193748	0.712764	CCNA_01673	CCNA_01673								CCNA_01673	1795018	1795965	-	315	CDS	CCNA_01673	-	alphaE superfamily protein
CCNA_02418	2512.04	-0.807732	0.311256	-2.59508	0.009457	0.193748	0.712764	CCNA_02418	CCNA_02418								CCNA_02418	2561765	2563204	+	479	CDS	CCNA_02418	-	uracil DNA glycosylase superfamily protein
CCNA_03290	1324.93	1.10222	0.425376	2.59116	0.00956517	0.193748	0.712764	CCNA_03290	CCNA_03290								CCNA_03290	3457415	3457891	-	158	CDS	CCNA_03290	-	hypothetical protein
CCNA_00594	4636.91	0.662244	0.256593	2.58091	0.00985392	0.197018	0.705495	CCNA_00594	CCNA_00594								CCNA_00594	624522	626342	-	606	CDS	CCNA_00594	-	hypothetical protein
CCNA_00925	1371.75	-1.00845	0.391033	-2.57893	0.00991066	0.197018	0.705495	CCNA_00925	CCNA_00925								CCNA_00925	1002018	1002560	-	180	CDS	CCNA_00925	-	hypothetical protein
CCNA_02668	1564.01	1.2732	0.493742	2.57869	0.00991768	0.197018	0.705495	CCNA_02668	CCNA_02668								CCNA_02668	2820665	2821294	-	209	CDS	CCNA_02668	-	ribosomal protein L11 methyltransferase
CCNA_01060	1254.05	1.16414	0.452036	2.57531	0.0100149	0.197923	0.703504	CCNA_01060	CCNA_01060								CCNA_01060	1163016	1164752	+	578	CDS	CCNA_01060	rsaD	type I protein secretion ATP-binding protein RsaD
CCNA_03169	1325.46	-1.03323	0.402822	-2.56499	0.010318	0.202867	0.692789	CCNA_03169	CCNA_03169								CCNA_03169	3327940	3328524	+	194	CDS	CCNA_03169	-	SH3 domain protein
CCNA_00434	3075.6	-0.680977	0.266326	-2.55693	0.01056	0.203785	0.690828	CCNA_00434	CCNA_00434								CCNA_00434	439068	440003	+	311	CDS	CCNA_00434	-	conserved membrane-spanning protein
CCNA_01128	1263.48	-1.05594	0.413907	-2.55115	0.0107367	0.203785	0.690828	CCNA_01128	CCNA_01128								CCNA_01128	1233054	1233356	+	100	CDS	CCNA_01128	-	hypothetical protein
CCNA_01206	1843.87	-0.812617	0.317524	-2.55923	0.0104905	0.203785	0.690828	CCNA_01206	CCNA_01206								CCNA_01206	1332960	1333697	+	245	CDS	CCNA_01206	-	ABC transporter permease protein
CCNA_01612	288.658	-3.03831	1.18614	-2.5615	0.010422	0.203785	0.690828	CCNA_01612	CCNA_01612								CCNA_01612	1733317	1734360	+	347	CDS	CCNA_01612	mreB	rod shape-determining protein MreB
CCNA_02663	498.371	2.02159	0.791957	2.55265	0.0106907	0.203785	0.690828	CCNA_02663	CCNA_02663								CCNA_02663	2817456	2817884	-	142	CDS	CCNA_02663	dksA	DnaK suppressor protein DksA
CCNA_03280	7064.49	-0.474621	0.185948	-2.55244	0.0106971	0.203785	0.690828	CCNA_03280	CCNA_03280								CCNA_03280	3447503	3450943	-	1146	CDS	CCNA_03280	-	pyruvate ferredoxin/flavodoxin oxidoreductase family protein
CCNA_03849	730.948	1.83569	0.718361	2.55539	0.010607	0.203785	0.690828	CCNA_03849	CCNA_03849								CCNA_03849	4014965	4015954	+	329	CDS	CCNA_03849	-	fructokinase
CCNA_02516	1036.83	-1.29768	0.510038	-2.54429	0.01095	0.20681	0.684428	CCNA_02516	CCNA_02516								CCNA_02516	2666167	2666892	-	241	CDS	CCNA_02516	-	glutathione S-transferase
CCNA_02846	2630.6	-0.996641	0.392705	-2.53789	0.0111524	0.209306	0.679219	CCNA_02846	CCNA_02846								CCNA_02846	2998630	3000222	-	530	CDS	CCNA_02846	-	DegP/HtrA-family serine protease
CCNA_03424	1847.73	0.994706	0.392131	2.53667	0.0111914	0.209306	0.679219	CCNA_03424	CCNA_03424								CCNA_03424	3590254	3591720	+	488	CDS	CCNA_03424	tacA	AAA-family response regulator tacA
CCNA_00805	115.086	-5.4894	2.17595	-2.52276	0.0116438	0.211576	0.674534	CCNA_00805	CCNA_00805								CCNA_00805	869089	869778	-	229	CDS	CCNA_00805	yihA	GTP-binding protein YihA
CCNA_00943	4840.64	-0.500759	0.198071	-2.52818	0.0114656	0.211576	0.674534	CCNA_00943	CCNA_00943								CCNA_00943	1019355	1021466	-	703	CDS	CCNA_00943	flaN	flagellar hook-associated protein FlaN
CCNA_01295	1494.91	0.875126	0.346689	2.52424	0.0115949	0.211576	0.674534	CCNA_01295	CCNA_01295								CCNA_01295	1419254	1419994	-	246	CDS	CCNA_01295	-	integral membrane protein
CCNA_01430	591.949	2.09096	0.828631	2.52339	0.011623	0.211576	0.674534	CCNA_01430	CCNA_01430								CCNA_01430	1545577	1546116	+	179	CDS	CCNA_01430	-	hypothetical protein
CCNA_01598	3452.85	-0.630935	0.249615	-2.52763	0.0114836	0.211576	0.674534	CCNA_01598	CCNA_01598								CCNA_01598	1719348	1720859	+	503	CDS	CCNA_01598	-	pyridine nucleotide-disulfide oxidoreductase
CCNA_R0186	101.136	5.21354	2.0632	2.52692	0.0115069	0.211576	0.674534	CCNA_R0186	CCNA_R0186								CCNA_R0186	3426526	3426575	-	50	RNA	CCNA_R0186	-	-
CCNA_00629	4043.74	0.51568	0.204751	2.51857	0.0117834	0.212101	0.673458	CCNA_00629	CCNA_00629								CCNA_00629	674363	676249	+	628	CDS	CCNA_00629	-	methyl-accepting chemotaxis protein
CCNA_01703	1961.51	0.796086	0.315999	2.51927	0.01176	0.212101	0.673458	CCNA_01703	CCNA_01703								CCNA_01703	1835056	1836111	+	351	CDS	CCNA_01703	-	IolE-related protein
CCNA_02623	35.7839	8.72338	3.47081	2.51336	0.0119589	0.214254	0.669071	CCNA_02623	CCNA_02623								CCNA_02623	2771579	2773105	-	508	CDS	CCNA_02623	ftsZ	cell division protein FtsZ
CCNA_00022	947.795	1.41356	0.562896	2.51122	0.0120313	0.214549	0.668474	CCNA_00022	CCNA_00022								CCNA_00022	23029	23559	-	176	CDS	CCNA_00022	-	putative aerobic-type carbon monoxide dehydrogenase, small subunit CoxS
CCNA_01920	5374.34	0.54644	0.217805	2.50885	0.0121125	0.214997	0.667567	CCNA_01920	CCNA_01920								CCNA_01920	2063515	2066982	-	1155	CDS	CCNA_01920	mfd	transcription-repair coupling factor Mfd
CCNA_03311	32.7789	8.60493	3.43585	2.50446	0.012264	0.216682	0.664177	CCNA_03311	CCNA_03311								CCNA_03311	3487017	3487334	-	105	CDS	CCNA_03311	-	protein translocase subunit SecE
CCNA_02048	3495.84	-0.534199	0.213477	-2.50237	0.0123364	0.216961	0.663617	CCNA_02048	CCNA_02048								CCNA_02048	2194602	2196782	+	726	CDS	CCNA_02048	-	TonB-dependent receptor
CCNA_02469	1216.19	0.975116	0.390066	2.49987	0.0124239	0.217503	0.662535	CCNA_02469	CCNA_02469								CCNA_02469	2611950	2612546	+	198	CDS	CCNA_02469	-	protein hipA
CCNA_00113	1102.29	1.08528	0.435547	2.49176	0.0127113	0.219824	0.657926	CCNA_00113	CCNA_00113								CCNA_00113	121972	122544	+	190	CDS	CCNA_00113	-	hypothetical protein
CCNA_03767	26.2733	8.28688	3.32541	2.49199	0.012703	0.219824	0.657926	CCNA_03767	CCNA_03767								CCNA_03767	3934841	3935338	-	165	CDS	CCNA_03767	-	SSU ribosomal protein S16P
CCNA_R0043	32.5072	8.59301	3.44924	2.49128	0.0127284	0.219824	0.657926	CCNA_R0043	CCNA_R0043								CCNA_R0043	2044469	2044558	+	90	RNA	CCNA_R0043	-	Ser tRNA
CCNA_02852	3432.15	-0.64741	0.260206	-2.48806	0.0128441	0.220827	0.655948	CCNA_02852	CCNA_02852								CCNA_02852	3005378	3006748	-	456	CDS	CCNA_02852	-	hypothetical protein
CCNA_00120	1488.65	1.37136	0.553389	2.47811	0.0132082	0.223341	0.651032	CCNA_00120	CCNA_00120								CCNA_00120	132435	132953	+	172	CDS	CCNA_00120	-	putative acetyltransferase
CCNA_01535	34.2985	8.66349	3.49425	2.47935	0.013162	0.223341	0.651032	CCNA_01535	CCNA_01535								CCNA_01535	1643665	1644168	+	167	CDS	CCNA_01535	-	single-strand DNA binding protein
CCNA_02880	4823.09	-0.549766	0.221886	-2.4777	0.0132233	0.223341	0.651032	CCNA_02880	CCNA_02880								CCNA_02880	3027016	3028719	-	567	CDS	CCNA_02880	-	terminase-like family protein
CCNA_03142	73.2858	5.94791	2.40033	2.47796	0.0132136	0.223341	0.651032	CCNA_03142	CCNA_03142								CCNA_03142	3292250	3294208	-	652	CDS	CCNA_03142	rpoD	RNA polymerase sigma factor rpoD
CCNA_03710	613.448	1.3911	0.56259	2.47268	0.0134105	0.225509	0.646837	CCNA_03710	CCNA_03710								CCNA_03710	3876441	3876983	-	180	CDS	CCNA_03710	-	nitrogen regulatory IIA protein
CCNA_01284	1576.12	-1.15815	0.468913	-2.46985	0.0135169	0.226305	0.645307	CCNA_01284	CCNA_01284								CCNA_01284	1410657	1411604	+	315	CDS	CCNA_01284	-	dienelactone hydrolase family protein
CCNA_00003	1480.71	1.03505	0.420332	2.46246	0.0137986	0.227056	0.643868	CCNA_00003	CCNA_00003								CCNA_00003	1700	2557	+	285	CDS	CCNA_00003	-	shikimate 5-dehydrogenase
CCNA_00280	609.913	-1.70139	0.690667	-2.4634	0.0137625	0.227056	0.643868	CCNA_00280	CCNA_00280								CCNA_00280	292898	293641	-	247	CDS	CCNA_00280	-	tRNA pseudouridine synthase A
CCNA_01110	2523.89	-0.749622	0.303951	-2.46626	0.0136534	0.227056	0.643868	CCNA_01110	CCNA_01110								CCNA_01110	1215774	1216700	+	308	CDS	CCNA_01110	-	2-dehydro-3-deoxygluconokinase
CCNA_03206	1573.38	-0.841303	0.34146	-2.46384	0.0137458	0.227056	0.643868	CCNA_03206	CCNA_03206								CCNA_03206	3368261	3369649	+	462	CDS	CCNA_03206	-	L-serine dehydratase
CCNA_01134	1374.47	-0.894742	0.364576	-2.4542	0.0141199	0.23135	0.635731	CCNA_01134	CCNA_01134								CCNA_01134	1238520	1238933	-	137	CDS	CCNA_01134	-	LuxR-family transcriptional regulator
CCNA_01503	1698.44	0.896271	0.366177	2.44765	0.0143792	0.234595	0.629681	CCNA_01503	CCNA_01503								CCNA_01503	1612264	1613346	-	360	CDS	CCNA_01503	-	phosphotransferase family protein
CCNA_00018	2199.75	-0.885278	0.362053	-2.44516	0.0144787	0.235218	0.628529	CCNA_00018	CCNA_00018								CCNA_00018	18735	19784	-	349	CDS	CCNA_00018	moaA	molybdenum cofactor biosynthesis protein A
CCNA_01223	2866.39	-0.815448	0.33398	-2.44161	0.0146221	0.236544	0.626087	CCNA_01223	CCNA_01223								CCNA_01223	1349006	1350724	-	572	CDS	CCNA_01223	-	acyl-CoA synthetase
CCNA_02959	2255.86	0.824334	0.338265	2.43695	0.0148118	0.238608	0.622316	CCNA_02959	CCNA_02959								CCNA_02959	3116116	3116976	+	286	CDS	CCNA_02959	-	Zn-dependent hydrolase, glyoxalase II family
CCNA_00411	910.989	-1.29565	0.532433	-2.43346	0.0149553	0.23991	0.619952	CCNA_00411	CCNA_00411								CCNA_00411	425076	425639	+	187	CDS	CCNA_00411	-	hypothetical protein
CCNA_03281	831.147	-1.4063	0.578667	-2.43024	0.0150888	0.241043	0.617905	CCNA_03281	CCNA_03281								CCNA_03281	3451086	3451583	+	165	CDS	CCNA_03281	-	AsnC-family transcriptional regulator
CCNA_00644	3345.17	-0.656704	0.270467	-2.42804	0.0151808	0.241173	0.617671	CCNA_00644	CCNA_00644								CCNA_00644	694013	695422	+	469	CDS	CCNA_00644	-	hypothetical protein
CCNA_03494	1901.84	-0.96306	0.396805	-2.42704	0.0152227	0.241173	0.617671	CCNA_03494	CCNA_03494								CCNA_03494	3653130	3654191	-	353	CDS	CCNA_03494	-	patatin-like phospholipase
CCNA_02794	3555.29	-0.693131	0.285765	-2.42553	0.015286	0.24118	0.617659	CCNA_02794	CCNA_02794								CCNA_02794	2953501	2955258	-	585	CDS	CCNA_02794	-	asparagine synthetase C-terminal domain protein
CCNA_02918	2181.34	-0.708719	0.292469	-2.42323	0.0153833	0.24172	0.616687	CCNA_02918	CCNA_02918								CCNA_02918	3076384	3077271	+	295	CDS	CCNA_02918	-	von Willebrand factor type A domain protein
CCNA_03222	1798.33	0.774706	0.320093	2.42025	0.0155097	0.242711	0.61491	CCNA_03222	CCNA_03222								CCNA_03222	3384698	3385912	+	404	CDS	CCNA_03222	-	ring hydroxylating dioxygenase, alpha-subunit
CCNA_00343	33.8083	7.68078	3.17987	2.41544	0.0157163	0.243953	0.612694	CCNA_00343	CCNA_00343								CCNA_00343	357720	358928	+	402	CDS	CCNA_00343	odhB	dihydrolipoamide succinyltransferase
CCNA_03080	84.2415	-6.15913	2.54917	-2.41613	0.0156864	0.243953	0.612694	CCNA_03080	CCNA_03080								CCNA_03080	3228577	3228828	-	83	CDS	CCNA_03080	parD-4	antitoxin protein parD-4
CCNA_01398	787.059	1.84851	0.766408	2.41192	0.0158689	0.24485	0.611101	CCNA_01398	CCNA_01398								CCNA_01398	1517840	1518478	+	212	CDS	CCNA_01398	-	peptidyl-prolyl cis-trans isomerase
CCNA_01734	1402.23	1.07921	0.447588	2.41116	0.0159018	0.24485	0.611101	CCNA_01734	CCNA_01734								CCNA_01734	1862960	1863646	-	228	CDS	CCNA_01734	-	MarC family integral membrane protein
CCNA_03531	3445.33	0.706192	0.294262	2.39988	0.0164006	0.251519	0.599429	CCNA_03531	CCNA_03531								CCNA_03531	3687031	3688545	-	504	CDS	CCNA_03531	-	carboxypeptidase S1
CCNA_02450	1137.67	-1.2471	0.52024	-2.39717	0.0165222	0.252375	0.597954	CCNA_02450	CCNA_02450								CCNA_02450	2590749	2591180	+	143	CDS	CCNA_02450	-	hypothetical protein
CCNA_02213	2505.8	-0.982624	0.410466	-2.39392	0.0166693	0.253612	0.595831	CCNA_02213	CCNA_02213								CCNA_02213	2360757	2361848	-	363	CDS	CCNA_02213	-	old yellow enzyme (OYE)-family NADH:flavin oxidoreductase
CCNA_02563	3155.75	-0.564179	0.235912	-2.39148	0.0167805	0.254294	0.594663	CCNA_02563	CCNA_02563								CCNA_02563	2710778	2712001	-	407	CDS	CCNA_02563	-	acyl-CoA dehydrogenase
CCNA_00764	21.3466	7.97836	3.34272	2.38678	0.0169964	0.255628	0.592392	CCNA_00764	CCNA_00764								CCNA_00764	822151	822897	-	248	CDS	CCNA_00764	-	electron transfer flavoprotein beta subunit
CCNA_03863	546.948	-2.34845	0.983987	-2.38667	0.0170019	0.255628	0.592392	CCNA_03863	CCNA_03863								CCNA_03863	4024825	4025235	-	136	CDS	CCNA_03863	-	hypothetical protein
CCNA_01917	2291.95	-0.764449	0.320769	-2.38317	0.0171641	0.256059	0.59166	CCNA_01917	CCNA_01917								CCNA_01917	2059987	2061114	-	375	CDS	CCNA_01917	-	alpha-methylacyl-CoA racemase
CCNA_03276	2132.64	0.633996	0.265892	2.38441	0.0171064	0.256059	0.59166	CCNA_03276	CCNA_03276								CCNA_03276	3442782	3443771	+	329	CDS	CCNA_03276	-	glycerophosphoryl diester phosphodiesterase
CCNA_R0042	224.066	-3.05541	1.28359	-2.38037	0.0172955	0.257019	0.590035	CCNA_R0042	CCNA_R0042								CCNA_R0042	1915870	1916013	+	144	RNA	CCNA_R0042	-	-
CCNA_02866	1264.71	-1.13827	0.478968	-2.3765	0.0174777	0.258724	0.587163	CCNA_02866	CCNA_02866								CCNA_02866	3019011	3019475	+	154	CDS	CCNA_02866	-	hypothetical protein
CCNA_R0138	148.707	-3.24364	1.36713	-2.37259	0.0176639	0.260475	0.584235	CCNA_R0138	CCNA_R0138								CCNA_R0138	1523671	1524041	-	371	RNA	CCNA_R0138	-	-
CCNA_00091	1819.55	-0.825472	0.348188	-2.37076	0.0177514	0.260761	0.583757	CCNA_00091	CCNA_00091								CCNA_00091	103149	104042	-	297	CDS	CCNA_00091	-	transporter, drug/metabolite exporter family
CCNA_00248	2105.28	0.769387	0.325427	2.36424	0.0180673	0.261396	0.582701	CCNA_00248	CCNA_00248								CCNA_00248	259514	260914	-	466	CDS	CCNA_00248	-	sensor histidine protein kinase
CCNA_02015	88.7488	-5.02429	2.12336	-2.36619	0.0179721	0.261396	0.582701	CCNA_02015	CCNA_02015								CCNA_02015	2161313	2162773	-	486	CDS	CCNA_02015	nuoN	NADH-quinone oxidoreductase chain N
CCNA_02245	788.488	-1.23961	0.524158	-2.36495	0.0180325	0.261396	0.582701	CCNA_02245	CCNA_02245								CCNA_02245	2394654	2395106	-	150	CDS	CCNA_02245	-	DnaJ domain protein
CCNA_03936	30.5912	8.4976	3.58908	2.36763	0.0179025	0.261396	0.582701	CCNA_03936	CCNA_03936								CCNA_03936	824706	824840	+	44	CDS	CCNA_03936	-	hypothetical protein
CCNA_01023	2966.83	0.604982	0.256268	2.36074	0.0182387	0.262884	0.580236	CCNA_01023	CCNA_01023								CCNA_01023	1109908	1111458	+	516	CDS	CCNA_01023	-	tryptophan halogenase superfamily protein
CCNA_00586	2887.01	-0.711948	0.301864	-2.3585	0.0183487	0.26348	0.579253	CCNA_00586	CCNA_00586								CCNA_00586	614415	615746	-	443	CDS	CCNA_00586	-	LytR/AlgR-family transcriptional regulator
CCNA_03050	1057.37	1.40465	0.596077	2.35649	0.0184488	0.263928	0.578515	CCNA_03050	CCNA_03050								CCNA_03050	3204621	3205394	-	257	CDS	CCNA_03050	-	protein tyrosine phosphatase
CCNA_02595	507.648	2.03321	0.863433	2.3548	0.0185326	0.264141	0.578164	CCNA_02595	CCNA_02595								CCNA_02595	2743138	2743458	-	106	CDS	CCNA_02595	-	Zn finger TFIIB-family transcription factor
CCNA_00806	29.5933	8.4542	3.60833	2.34297	0.019131	0.268984	0.570273	CCNA_00806	CCNA_00806								CCNA_00806	869778	871625	-	615	CDS	CCNA_00806	yidC	inner membrane protein translocase component yidC
CCNA_02762	1319.46	1.04754	0.448221	2.33711	0.0194337	0.268984	0.570273	CCNA_02762	CCNA_02762								CCNA_02762	2924124	2924789	+	221	CDS	CCNA_02762	-	DNA repair protein RadC
CCNA_02818	29.541	8.45018	3.61318	2.33871	0.0193503	0.268984	0.570273	CCNA_02818	CCNA_02818								CCNA_02818	2974861	2974974	+	37	CDS	CCNA_02818	-	hypothetical protein
CCNA_03151	4989.01	-0.487708	0.208382	-2.34045	0.0192606	0.268984	0.570273	CCNA_03151	CCNA_03151								CCNA_03151	3306299	3308212	+	637	CDS	CCNA_03151	-	sialic acid-specific 9-O-acetylesterase
CCNA_03386	3608.61	0.698853	0.298107	2.3443	0.0190628	0.268984	0.570273	CCNA_03386	CCNA_03386								CCNA_03386	3558189	3560390	+	733	CDS	CCNA_03386	pbpC	multimodular transpeptidase-transglycosylase PbpC
CCNA_03686	12621.5	-0.330323	0.140791	-2.3462	0.0189659	0.268984	0.570273	CCNA_03686	CCNA_03686								CCNA_03686	3848258	3853318	-	1686	CDS	CCNA_03686	-	alpha2 macroglobulin domain-containing extracellular protein
CCNA_03782	783.421	1.11101	0.475177	2.3381	0.019382	0.268984	0.570273	CCNA_03782	CCNA_03782								CCNA_03782	3950191	3950805	+	204	CDS	CCNA_03782	ccmA	cytochrome c biogenesis ATP-binding export protein CcmA
CCNA_R0207	172.961	-4.10335	1.75531	-2.33768	0.0194038	0.268984	0.570273	CCNA_R0207	CCNA_R0207								CCNA_R0207
CCNA_00813	3414.25	0.54777	0.235295	2.32801	0.0199114	0.27182	0.565719	CCNA_00813	CCNA_00813								CCNA_00813	876155	877531	-	458	CDS	CCNA_00813	-	flavin-binding monooxygenase-related protein
CCNA_01624	840.671	-1.52855	0.656538	-2.3282	0.0199016	0.27182	0.565719	CCNA_01624	CCNA_01624								CCNA_01624	1745014	1745598	+	194	CDS	CCNA_01624	-	orotate phosphoribosyltransferase
CCNA_03040	4774.23	-0.591552	0.254269	-2.32648	0.019993	0.27182	0.565719	CCNA_03040	CCNA_03040								CCNA_03040	3195074	3196756	-	560	CDS	CCNA_03040	cpaC	outer membrane pilus secretion channel CpaC
CCNA_03098	2157.84	0.714299	0.30674	2.32868	0.0198762	0.27182	0.565719	CCNA_03098	CCNA_03098								CCNA_03098	3249391	3250341	+	316	CDS	CCNA_03098	-	hypothetical protein
CCNA_R0117	1782.04	0.77142	0.331561	2.32663	0.019985	0.27182	0.565719	CCNA_R0117	CCNA_R0117								CCNA_R0117	772628	773769	+	1142	RNA	CCNA_R0117	-	-
CCNA_01769	2471.41	0.760851	0.327497	2.32323	0.0201667	0.273213	0.563499	CCNA_01769	CCNA_01769								CCNA_01769	1896310	1898175	-	621	CDS	CCNA_01769	-	ABC transporter ATP-binding protein
CCNA_02742	2444.3	-0.619999	0.267279	-2.31967	0.0203588	0.274843	0.560915	CCNA_02742	CCNA_02742								CCNA_02742	2902466	2903737	-	423	CDS	CCNA_02742	-	hypothetical protein
CCNA_00215	1758.79	-0.844838	0.365041	-2.31436	0.0206478	0.277767	0.556319	CCNA_00215	CCNA_00215								CCNA_00215	232614	233402	+	262	CDS	CCNA_00215	-	SapC surface layer protein
CCNA_01077	6483.34	-0.501637	0.217043	-2.31123	0.0208199	0.278131	0.555751	CCNA_01077	CCNA_01077								CCNA_01077	1180973	1183075	-	700	CDS	CCNA_01077	-	penicillin acylase
CCNA_02125	2754.86	-0.700579	0.303011	-2.31206	0.0207744	0.278131	0.555751	CCNA_02125	CCNA_02125								CCNA_02125	2276272	2279196	-	974	CDS	CCNA_02125	podJ	polar development protein podJ
CCNA_00684	433.894	2.47533	1.07277	2.30743	0.021031	0.279131	0.554192	CCNA_00684	CCNA_00684								CCNA_00684	740473	741111	-	212	CDS	CCNA_00684	chrR	anti-sigma factor, ChrR-family
CCNA_02500	674.327	-1.2494	0.541506	-2.30726	0.0210404	0.279131	0.554192	CCNA_02500	CCNA_02500								CCNA_02500	2649003	2649287	+	94	CDS	CCNA_02500	-	type IV secretory pathway, VirB3 protein
CCNA_00012	5190.89	-0.498396	0.216223	-2.30501	0.0211659	0.279828	0.553109	CCNA_00012	CCNA_00012								CCNA_00012	11467	14178	+	903	CDS	CCNA_00012	mutS	DNA mismatch repair protein MutS
CCNA_03579	539.45	1.8158	0.789375	2.3003	0.0214314	0.282365	0.54919	CCNA_03579	CCNA_03579								CCNA_03579	3736897	3737205	+	102	CDS	CCNA_03579	-	hypothetical protein
CCNA_02157	552.009	-1.3733	0.598254	-2.29552	0.0217032	0.284967	0.545206	CCNA_02157	CCNA_02157								CCNA_02157	2313463	2313810	-	115	CDS	CCNA_02157	-	HipB-family transcriptional regulator
CCNA_00281	443.975	2.03338	0.889249	2.28663	0.0222176	0.287177	0.541851	CCNA_00281	CCNA_00281								CCNA_00281	293641	294567	-	308	CDS	CCNA_00281	-	methionyl-tRNA formyltransferase
CCNA_00948	74.6034	5.22173	2.2829	2.28732	0.0221771	0.287177	0.541851	CCNA_00948	CCNA_00948								CCNA_00948	1026439	1026720	+	93	CDS	CCNA_00948	sciP	CtrA inhibitory protein SciP
CCNA_01254	25.8711	8.26401	3.60912	2.28975	0.0220356	0.287177	0.541851	CCNA_01254	CCNA_01254								CCNA_01254	1382418	1382876	+	152	CDS	CCNA_01254	smpB	SsrA-binding protein
CCNA_01664	3245.59	-0.561301	0.245803	-2.28354	0.0223986	0.287177	0.541851	CCNA_01664	CCNA_01664								CCNA_01664	1784375	1786435	+	686	CDS	CCNA_01664	-	potassium-transporting ATPase B chain
CCNA_01905	6744.58	-0.423993	0.185773	-2.28231	0.0224708	0.287177	0.541851	CCNA_01905	CCNA_01905								CCNA_01905	2046899	2050522	+	1207	CDS	CCNA_01905	-	urea carboxylase
CCNA_02466	1556.34	-1.15782	0.507077	-2.28333	0.0224111	0.287177	0.541851	CCNA_02466	CCNA_02466								CCNA_02466	2609942	2610925	-	327	CDS	CCNA_02466	-	UDP-glucose 4-epimerase
CCNA_R0094	20.389	7.92174	3.46225	2.28803	0.0221358	0.287177	0.541851	CCNA_R0094	CCNA_R0094								CCNA_R0094	1	182	-	182	RNA	CCNA_R0094	-	-
CCNA_R0128	31.0069	6.47277	2.83506	2.28312	0.0224235	0.287177	0.541851	CCNA_R0128	CCNA_R0128								CCNA_R0128	1123037	1123071	-	35	RNA	CCNA_R0128	-	-
CCNA_00614	2995.35	-0.551795	0.241956	-2.28056	0.0225745	0.287544	0.541295	CCNA_00614	CCNA_00614								CCNA_00614	655396	656883	-	495	CDS	CCNA_00614	-	short-chain fatty acids transporter
CCNA_R0133	27.3828	8.34101	3.66873	2.27354	0.0229936	0.291912	0.534749	CCNA_R0133	CCNA_R0133								CCNA_R0133	1247598	1247664	-	67	RNA	CCNA_R0133	-	-
CCNA_00074	2918.49	-0.562188	0.248284	-2.2643	0.0235558	0.298062	0.525693	CCNA_00074	CCNA_00074								CCNA_00074	76477	78678	-	733	CDS	CCNA_00074	-	multifunctional fatty acid oxidation complex subunit alpha FadJ
CCNA_01109	4558.29	-0.641218	0.283347	-2.26301	0.0236351	0.298082	0.525664	CCNA_01109	CCNA_01109								CCNA_01109	1213981	1215771	+	596	CDS	CCNA_01109	-	conserved hypothetical cytosolic protein
CCNA_00615	6152.22	0.452433	0.200269	2.25913	0.0238753	0.299144	0.52412	CCNA_00615	CCNA_00615								CCNA_00615	656945	659863	-	972	CDS	CCNA_00615	-	TonB-dependent receptor
CCNA_02681	2621.72	-0.580603	0.256893	-2.2601	0.0238153	0.299144	0.52412	CCNA_02681	CCNA_02681								CCNA_02681	2833779	2835203	+	474	CDS	CCNA_02681	-	tRNA (uracil-5-)-methyltransferase GidA
CCNA_01015	4986.42	-0.543691	0.240888	-2.25703	0.024006	0.299801	0.523167	CCNA_01015	CCNA_01015								CCNA_01015	1095313	1096998	+	561	CDS	CCNA_01015	-	multicopper oxidase PcoA
CCNA_01385	1550.72	-0.731184	0.324316	-2.25454	0.024162	0.300769	0.521767	CCNA_01385	CCNA_01385								CCNA_01385	1502307	1503038	+	243	CDS	CCNA_01385	-	rRNA methylase
CCNA_00356	1794.74	-0.70389	0.312418	-2.25304	0.0242568	0.300973	0.521472	CCNA_00356	CCNA_00356								CCNA_00356	372638	373402	+	254	CDS	CCNA_00356	-	outer membrane protein
CCNA_02346	284.292	-2.80935	1.24853	-2.25013	0.0244406	0.300988	0.521451	CCNA_02346	CCNA_02346								CCNA_02346	2485222	2486178	+	318	CDS	CCNA_02346	-	arabinose-5-phosphate isomerase
CCNA_02782	1304.21	-0.818856	0.36405	-2.2493	0.0244936	0.300988	0.521451	CCNA_02782	CCNA_02782								CCNA_02782	2939969	2940454	-	161	CDS	CCNA_02782	-	hypothetical protein
CCNA_03589	2418.05	2.53949	1.12853	2.25025	0.0244328	0.300988	0.521451	CCNA_03589	CCNA_03589								CCNA_03589	3743953	3744558	-	201	CDS	CCNA_03589	sigT	RNA polymerase ECF-type sigma factor sigT
CCNA_00137	2707.89	0.567778	0.253247	2.242	0.0249615	0.303019	0.51853	CCNA_00137	CCNA_00137								CCNA_00137	146986	148530	-	514	CDS	CCNA_00137	shkA	hybrid two-component histidine kinase/receiver protein ShkA
CCNA_01168	770.636	-1.01118	0.451059	-2.24179	0.024975	0.303019	0.51853	CCNA_01168	CCNA_01168								CCNA_01168	1286584	1287783	-	399	CDS	CCNA_01168	-	3-ketoacyl-CoA thiolase
CCNA_03310	24.4521	8.1828	3.64938	2.24225	0.0249454	0.303019	0.51853	CCNA_03310	CCNA_03310								CCNA_03310	3486449	3487006	-	185	CDS	CCNA_03310	nusG	transcription antitermination protein NusG
CCNA_R0197	687.575	-1.32145	0.588695	-2.24471	0.0247867	0.303019	0.51853	CCNA_R0197	CCNA_R0197								CCNA_R0197	3866270	3866732	-	463	RNA	CCNA_R0197	-	-
CCNA_03391	844.369	-1.31991	0.589229	-2.24006	0.0250871	0.303419	0.517957	CCNA_03391	CCNA_03391								CCNA_03391	3563524	3563763	+	79	CDS	CCNA_03391	-	Cro/CI family transcriptional regulator
CCNA_00178	801.149	1.17883	0.527672	2.23402	0.0254817	0.303455	0.517906	CCNA_00178	CCNA_00178								CCNA_00178	192305	192895	+	196	CDS	CCNA_00178	-	type II secretion pathway protein J
CCNA_01337	2446.07	-0.667033	0.298337	-2.23584	0.0253622	0.303455	0.517906	CCNA_01337	CCNA_01337								CCNA_01337	1450109	1451731	+	540	CDS	CCNA_01337	-	GMC family oxidoreductase
CCNA_01802	26.2222	8.27468	3.70062	2.23602	0.0253502	0.303455	0.517906	CCNA_01802	CCNA_01802								CCNA_01802	1926792	1926908	+	38	CDS	CCNA_01802	-	hypothetical protein
CCNA_02130	2690.99	-0.67895	0.303922	-2.23396	0.0254858	0.303455	0.517906	CCNA_02130	CCNA_02130								CCNA_02130	2283929	2285359	-	476	CDS	CCNA_02130	-	pyruvate kinase
CCNA_R0091	24.4742	8.18399	3.65689	2.23796	0.0252234	0.303455	0.517906	CCNA_R0091	CCNA_R0091								CCNA_R0091	3906450	3906525	-	76	RNA	CCNA_R0091	-	Ala tRNA
CCNA_01038	1181	0.931568	0.417894	2.2292	0.0258008	0.303937	0.517217	CCNA_01038	CCNA_01038								CCNA_01038	1132998	1133387	-	129	CDS	CCNA_01038	-	glyoxalase family protein
CCNA_02845	1229.14	1.21063	0.543235	2.22856	0.0258433	0.303937	0.517217	CCNA_02845	CCNA_02845								CCNA_02845	2997516	2998187	-	223	CDS	CCNA_02845	-	two-component response regulator
CCNA_03532	4983.12	0.492813	0.220874	2.2312	0.025668	0.303937	0.517217	CCNA_03532	CCNA_03532								CCNA_03532	3688646	3690394	+	582	CDS	CCNA_03532	-	hypothetical protein
CCNA_03772	1243.86	-0.868289	0.389306	-2.23035	0.025724	0.303937	0.517217	CCNA_03772	CCNA_03772								CCNA_03772	3940020	3940445	+	141	CDS	CCNA_03772	-	HIT1 protein
CCNA_00211	23.8298	8.14564	3.66909	2.22007	0.0264138	0.306319	0.513826	CCNA_00211	CCNA_00211								CCNA_00211	227686	228693	+	335	CDS	CCNA_00211	-	Porphyromonas-type peptidyl-arginine deiminase
CCNA_00929	1331.37	1.16777	0.526307	2.2188	0.0265001	0.306319	0.513826	CCNA_00929	CCNA_00929								CCNA_00929	1005247	1006242	+	331	CDS	CCNA_00929	-	Riboflavin-specific deaminase family protein
CCNA_02520	35.0604	8.69241	3.9091	2.22364	0.026173	0.306319	0.513826	CCNA_02520	CCNA_02520								CCNA_02520	2670650	2670937	-	95	CDS	CCNA_02520	-	aspartyl/glutamyl-tRNA(Asn/Gln) amidotransferase subunit C
CCNA_02753	7510.4	0.439255	0.197911	2.21945	0.0264558	0.306319	0.513826	CCNA_02753	CCNA_02753								CCNA_02753	2915012	2917471	-	819	CDS	CCNA_02753	-	aminoacyl peptidase
CCNA_03200	3840.64	-0.497148	0.224099	-2.21843	0.0265253	0.306319	0.513826	CCNA_03200	CCNA_03200								CCNA_03200	3359910	3361634	-	574	CDS	CCNA_03200	-	hybrid sensor histidine kinase/receiver domain protein
CCNA_03938	465.832	-1.76906	0.796693	-2.2205	0.0263849	0.306319	0.513826	CCNA_03938	CCNA_03938								CCNA_03938	850116	850442	-	108	CDS	CCNA_03938	-	hypothetical protein
CCNA_01925	2032.65	0.816279	0.368192	2.21699	0.0266236	0.306531	0.513525	CCNA_01925	CCNA_01925								CCNA_01925	2070969	2072426	-	485	CDS	CCNA_01925	-	coniferyl aldehyde dehydrogenase
CCNA_01025	635.404	1.19307	0.53975	2.21041	0.0270766	0.306668	0.513332	CCNA_01025	CCNA_01025								CCNA_01025	1112124	1112747	-	207	CDS	CCNA_01025	-	hypothetical protein
CCNA_01570	1726.52	0.702393	0.317846	2.20985	0.0271154	0.306668	0.513332	CCNA_01570	CCNA_01570								CCNA_01570	1687082	1688644	+	520	CDS	CCNA_01570	-	penicillin-binding protein
CCNA_02458	3755.87	-0.556002	0.251117	-2.21411	0.026821	0.306668	0.513332	CCNA_02458	CCNA_02458								CCNA_02458	2599611	2601062	+	483	CDS	CCNA_02458	-	methylmalonyl-CoA mutase beta subunit
CCNA_02984	1023.71	1.05602	0.477707	2.2106	0.0270638	0.306668	0.513332	CCNA_02984	CCNA_02984								CCNA_02984	3139317	3139760	+	147	CDS	CCNA_02984	-	hypothetical protein
CCNA_03368	688.394	1.45877	0.659527	2.21185	0.0269772	0.306668	0.513332	CCNA_03368	CCNA_03368								CCNA_03368	3545028	3545456	+	142	CDS	CCNA_03368	-	hypothetical protein
CCNA_03385	775.058	1.2204	0.551409	2.21323	0.0268815	0.306668	0.513332	CCNA_03385	CCNA_03385								CCNA_03385	3557646	3558134	-	162	CDS	CCNA_03385	-	flagellin N-methylase
CCNA_00038	961.278	-0.935812	0.424018	-2.20701	0.0273135	0.307999	0.51145	CCNA_00038	CCNA_00038								CCNA_00038	40828	41403	-	191	CDS	CCNA_00038	-	hypothetical protein
CCNA_00359	2376.75	-0.730836	0.332104	-2.20063	0.0277625	0.310324	0.508184	CCNA_00359	CCNA_00359								CCNA_00359	375919	376716	+	265	CDS	CCNA_00359	-	SH3 domain-containing cell surface protein
CCNA_00476	655.915	1.47631	0.670779	2.20089	0.0277441	0.310324	0.508184	CCNA_00476	CCNA_00476								CCNA_00476	493326	493709	-	127	CDS	CCNA_00476	-	hypothetical protein
CCNA_00639	3866.86	0.483949	0.219726	2.20251	0.0276295	0.310324	0.508184	CCNA_00639	CCNA_00639								CCNA_00639	690126	691751	-	541	CDS	CCNA_00639	-	heme:hemopexin-binding protein
CCNA_00345	3421.69	-0.601248	0.273456	-2.1987	0.0278994	0.310871	0.50742	CCNA_00345	CCNA_00345								CCNA_00345	359343	360176	-	277	CDS	CCNA_00345	-	alpha/beta family hydrolase
CCNA_03548	1326.09	1.21452	0.552645	2.19766	0.0279735	0.310871	0.50742	CCNA_03548	CCNA_03548								CCNA_03548	3704263	3705657	+	464	CDS	CCNA_03548	-	carboxy-terminal processing protease precursor
CCNA_00276	1384.18	-0.894288	0.407272	-2.1958	0.0281063	0.311443	0.506621	CCNA_00276	CCNA_00276								CCNA_00276	289617	290096	-	159	CDS	CCNA_00276	-	hypothetical protein
CCNA_01118	796.536	1.81488	0.827057	2.19438	0.0282078	0.311668	0.506308	CCNA_01118	CCNA_01118								CCNA_01118	1223264	1223593	+	109	CDS	CCNA_01118	-	hypothetical protein
CCNA_00731	4874.2	-0.449907	0.205434	-2.19004	0.0285215	0.314228	0.502754	CCNA_00731	CCNA_00731								CCNA_00731	787361	789274	-	637	CDS	CCNA_00731	mutL	DNA mismatch repair protein mutL
CCNA_00122	443.597	2.24653	1.02663	2.18827	0.0286501	0.314741	0.502047	CCNA_00122	CCNA_00122								CCNA_00122	133417	133827	-	136	CDS	CCNA_00122	-	hypothetical protein
CCNA_01900	22.8384	8.08447	3.70065	2.18461	0.0289175	0.31677	0.499255	CCNA_01900	CCNA_01900								CCNA_01900	2042642	2043268	-	208	CDS	CCNA_01900	-	thymidylate kinase
CCNA_03329	28.1251	6.32843	2.90189	2.18079	0.0291988	0.318941	0.49629	CCNA_03329	CCNA_03329								CCNA_03329	3509941	3510057	-	38	CDS	CCNA_03329	-	hypothetical protein
CCNA_00595	2160.24	-0.720183	0.331139	-2.17486	0.0296403	0.321521	0.49279	CCNA_00595	CCNA_00595								CCNA_00595	626899	627888	-	329	CDS	CCNA_00595	-	FecR family protein
CCNA_01404	17.3204	7.68559	3.53998	2.17109	0.0299247	0.321521	0.49279	CCNA_01404	CCNA_01404								CCNA_01404	1521840	1523918	+	692	CDS	CCNA_01404	glyS	glycyl-tRNA synthetase beta chain
CCNA_01410	3055.36	-0.662881	0.304932	-2.17386	0.0297155	0.321521	0.49279	CCNA_01410	CCNA_01410								CCNA_01410	1527619	1529118	-	499	CDS	CCNA_01410	-	cyclohexanone monooxygenase
CCNA_01880	1070.35	-0.919507	0.423559	-2.17091	0.0299382	0.321521	0.49279	CCNA_01880	CCNA_01880								CCNA_01880	2019780	2020523	+	247	CDS	CCNA_01880	-	3-ketoacyl-(acyl-carrier-protein) reductase FabG
CCNA_02930	407.064	1.74428	0.802664	2.17312	0.0297716	0.321521	0.49279	CCNA_02930	CCNA_02930								CCNA_02930	3090917	3091450	-	177	CDS	CCNA_02930	-	very short patch repair (Vsr) endonuclease
CCNA_03287	259.471	-2.53112	1.16552	-2.17166	0.0298812	0.321521	0.49279	CCNA_03287	CCNA_03287								CCNA_03287	3456436	3456741	-	101	CDS	CCNA_03287	-	PadR-family transcriptional regulator
CCNA_00779	692.442	-1.09439	0.504539	-2.1691	0.0300751	0.322089	0.492024	CCNA_00779	CCNA_00779								CCNA_00779	840345	840746	+	133	CDS	CCNA_00779	-	TonB superfamily protein
CCNA_01252	606.388	-1.43477	0.661916	-2.1676	0.0301892	0.32241	0.491591	CCNA_01252	CCNA_01252								CCNA_01252	1379181	1381280	-	699	CDS	CCNA_01252	-	soluble lytic murein transglycosylase
CCNA_01083	2223.98	0.635533	0.293827	2.16295	0.030545	0.324403	0.488915	CCNA_01083	CCNA_01083								CCNA_01083	1186885	1188876	+	663	CDS	CCNA_01083	-	HATPase superfamily protein
CCNA_03783	1689.9	0.71274	0.329443	2.16347	0.0305052	0.324403	0.488915	CCNA_03783	CCNA_03783								CCNA_03783	3950802	3951467	+	221	CDS	CCNA_03783	ccmB	cytochrome c biogenesis ABC transporter permease component CcmB
CCNA_00377	8078.4	-0.415422	0.192413	-2.15901	0.0308494	0.325831	0.487008	CCNA_00377	CCNA_00377								CCNA_00377	391953	395396	-	1147	CDS	CCNA_00377	smc	chromosome partition protein Smc
CCNA_02717	1468.34	-0.804743	0.372675	-2.15937	0.0308213	0.325831	0.487008	CCNA_02717	CCNA_02717								CCNA_02717	2878371	2879120	+	249	CDS	CCNA_02717	malK	maltose/maltodextrin transport ATP-binding protein malK
CCNA_00691	22.1164	8.03813	3.72866	2.15577	0.0311015	0.326495	0.486123	CCNA_00691	CCNA_00691								CCNA_00691	748560	748901	-	113	CDS	CCNA_00691	-	ferredoxin
CCNA_01682	1171.74	-0.95431	0.442705	-2.15563	0.0311123	0.326495	0.486123	CCNA_01682	CCNA_01682								CCNA_01682	1809354	1810292	-	312	CDS	CCNA_01682	-	LytT-family transcriptional regulator
CCNA_02901	4447.57	-0.514257	0.238643	-2.15492	0.0311678	0.326495	0.486123	CCNA_02901	CCNA_02901								CCNA_02901	3054695	3056206	-	503	CDS	CCNA_02901	-	methyl-accepting chemotaxis protein
CCNA_01068	1693.38	-0.812986	0.379062	-2.14473	0.0319747	0.333865	0.476429	CCNA_01068	CCNA_01068								CCNA_01068	1172841	1174130	-	429	CDS	CCNA_01068	-	glycosyltransferase
CCNA_02555	954.589	-1.20297	0.561126	-2.14384	0.0320455	0.333865	0.476429	CCNA_02555	CCNA_02555								CCNA_02555	2702662	2703096	-	144	CDS	CCNA_02555	-	adenosine 5'-monophosphoramidase
CCNA_01931	796.915	-1.10235	0.514696	-2.14174	0.0322143	0.334714	0.475326	CCNA_01931	CCNA_01931								CCNA_01931	2076486	2077046	+	186	CDS	CCNA_01931	-	TetR-family transcriptional regulator
CCNA_03114	135.749	3.49013	1.632	2.13856	0.0324711	0.336471	0.473052	CCNA_03114	CCNA_03114								CCNA_03114	3264578	3264754	+	58	CDS	CCNA_03114	-	hypothetical protein
CCNA_03140	1512.26	-0.776144	0.363136	-2.13733	0.0325709	0.336595	0.472893	CCNA_03140	CCNA_03140								CCNA_03140	3290421	3291311	+	296	CDS	CCNA_03140	-	LysR-family transcriptional regulator
CCNA_00316	2242.6	-0.705509	0.331739	-2.1267	0.0334452	0.340003	0.468517	CCNA_00316	CCNA_00316								CCNA_00316	330777	331910	-	377	CDS	CCNA_00316	-	glutamate 5-kinase
CCNA_00489	965.508	-0.974734	0.458849	-2.1243	0.0336447	0.340003	0.468517	CCNA_00489	CCNA_00489								CCNA_00489	507328	507747	-	139	CDS	CCNA_00489	-	phosphoribosyl-AMP cyclohydrolase
CCNA_00634	1012.78	0.938831	0.441762	2.12519	0.0335704	0.340003	0.468517	CCNA_00634	CCNA_00634								CCNA_00634	680464	681294	+	276	CDS	CCNA_00634	-	chemotaxis protein methyltransferase
CCNA_01494	1704.99	0.730073	0.34309	2.12793	0.0333428	0.340003	0.468517	CCNA_01494	CCNA_01494								CCNA_01494	1603290	1604531	-	413	CDS	CCNA_01494	-	cyclopropane-fatty-acyl-phospholipid synthase
CCNA_02421	150.025	3.74451	1.76036	2.12713	0.0334094	0.340003	0.468517	CCNA_02421	CCNA_02421								CCNA_02421	2564732	2565640	-	302	CDS	CCNA_02421	exbB	TonB accessory protein exbB
CCNA_02463	133.288	3.58862	1.69236	2.12049	0.0339649	0.340003	0.468517	CCNA_02463	CCNA_02463								CCNA_02463	2605030	2606004	-	324	CDS	CCNA_02463	-	UDP-N-acetylglucosamine 4-epimerase
CCNA_02513	2884.71	-0.562304	0.265137	-2.12081	0.0339379	0.340003	0.468517	CCNA_02513	CCNA_02513								CCNA_02513	2663309	2664847	-	512	CDS	CCNA_02513	hfsA	holdfast synthesis protein HfsA
CCNA_02547	112.553	4.35672	2.05255	2.12259	0.033788	0.340003	0.468517	CCNA_02547	CCNA_02547								CCNA_02547	2695941	2696318	-	125	CDS	CCNA_02547	divK	response regulator receiver protein DivK
CCNA_02949	2015.9	-0.759938	0.358002	-2.12272	0.0337773	0.340003	0.468517	CCNA_02949	CCNA_02949								CCNA_02949	3109246	3109893	+	215	CDS	CCNA_02949	flmE	S-adenosylmethionine-dependent methyltransferase related protein
CCNA_03082	1146.72	0.833297	0.392642	2.12228	0.033814	0.340003	0.468517	CCNA_03082	CCNA_03082								CCNA_03082	3229845	3230597	-	250	CDS	CCNA_03082	-	hypothetical protein
CCNA_03137	2458.01	-0.552206	0.259512	-2.12786	0.0333484	0.340003	0.468517	CCNA_03137	CCNA_03137								CCNA_03137	3284568	3285626	+	352	CDS	CCNA_03137	-	endo-1,4-beta-xylanase
CCNA_03423	1359.45	0.886844	0.417026	2.12659	0.0334541	0.340003	0.468517	CCNA_03423	CCNA_03423								CCNA_03423	3589731	3590120	-	129	CDS	CCNA_03423	-	hypothetical protein
CCNA_03643	21.0808	7.96916	3.76016	2.11937	0.0340592	0.34006	0.468444	CCNA_03643	CCNA_03643								CCNA_03643	3802816	3803271	-	151	CDS	CCNA_03643	-	succinate dehydrogenase membrane anchor subunit
CCNA_00979	2923.25	-0.544363	0.257249	-2.11609	0.0343368	0.341941	0.466048	CCNA_00979	CCNA_00979								CCNA_00979	1058314	1059390	+	358	CDS	CCNA_00979	-	RND family efflux transporter, MFP subunit
CCNA_01619	1380.59	-0.763907	0.36147	-2.11334	0.0345721	0.342104	0.465842	CCNA_01619	CCNA_01619								CCNA_01619	1740418	1741014	-	198	CDS	CCNA_01619	-	NYN domain protein
CCNA_02161	628.988	1.55396	0.735311	2.11334	0.0345718	0.342104	0.465842	CCNA_02161	CCNA_02161								CCNA_02161	2316227	2316895	+	222	CDS	CCNA_02161	-	TetR-family transcriptional regulator
CCNA_03090	15.7212	7.54733	3.57225	2.11277	0.0346209	0.342104	0.465842	CCNA_03090	CCNA_03090								CCNA_03090	3239258	3240220	-	320	CDS	CCNA_03090	-	acetyl-coenzyme A carboxylase carboxyl transferase subunit alpha
CCNA_01253	15.7899	7.54623	3.57993	2.10792	0.0350376	0.344446	0.462878	CCNA_01253	CCNA_01253								CCNA_01253	1381534	1382418	+	294	CDS	CCNA_01253	dapA	dihydrodipicolinate synthase
CCNA_01817	728.255	1.67135	0.792602	2.10869	0.0349712	0.344446	0.462878	CCNA_01817	CCNA_01817								CCNA_01817	1943552	1944940	+	462	CDS	CCNA_01817	-	nitrogen assimilation regulatory protein ntrX
CCNA_02614	1942.38	0.762143	0.363851	2.09466	0.0362014	0.352274	0.453119	CCNA_02614	CCNA_02614								CCNA_02614	2761679	2762686	-	335	CDS	CCNA_02614	-	fumarylacetoacetase superfamily protein
CCNA_02703	1047.17	-1.1302	0.539386	-2.09535	0.0361396	0.352274	0.453119	CCNA_02703	CCNA_02703								CCNA_02703	2858762	2859109	-	115	CDS	CCNA_02703	-	5-hydroxyisourate hydrolase
CCNA_02888	2266.48	-0.587935	0.280362	-2.09706	0.0359887	0.352274	0.453119	CCNA_02888	CCNA_02888								CCNA_02888	3036185	3037249	+	354	CDS	CCNA_02888	-	nitrilotriacetate monooxygenase
CCNA_03763	1006.71	0.821947	0.392377	2.09479	0.0361897	0.352274	0.453119	CCNA_03763	CCNA_03763								CCNA_03763	3931762	3932676	-	304	CDS	CCNA_03763	-	deacetylase
CCNA_01827	1911.06	-0.720595	0.344913	-2.08921	0.0366891	0.355369	0.449321	CCNA_01827	CCNA_01827								CCNA_01827	1953316	1954770	+	484	CDS	CCNA_01827	cobQ	cobyric acid synthase CobQ
CCNA_03246	1967.21	0.792821	0.379516	2.08903	0.0367047	0.355369	0.449321	CCNA_03246	CCNA_03246								CCNA_03246	3412371	3413435	-	354	CDS	CCNA_03246	-	hypothetical protein
CCNA_R0078	494.301	1.76452	0.845435	2.08711	0.036878	0.356147	0.448371	CCNA_R0078	CCNA_R0078								CCNA_R0078	3680958	3681108	+	151	RNA	CCNA_R0078	-	-
CCNA_00429	320.234	2.67629	1.28326	2.08553	0.0370208	0.356628	0.447785	CCNA_00429	CCNA_00429								CCNA_00429	437383	437550	+	55	CDS	CCNA_00429	-	hypothetical protein
CCNA_03521	2513.36	0.591719	0.283958	2.08383	0.037176	0.357225	0.447058	CCNA_03521	CCNA_03521								CCNA_03521	3677701	3678537	+	278	CDS	CCNA_03521	-	pectin lyase-related protein
CCNA_01004	603.541	-1.37212	0.659121	-2.08174	0.0373663	0.357504	0.446719	CCNA_01004	CCNA_01004								CCNA_01004	1085196	1085639	+	147	CDS	CCNA_01004	flgB	flagellar basal-body rod protein FlgB
CCNA_01514	1013.85	-0.827801	0.397701	-2.08146	0.0373915	0.357504	0.446719	CCNA_01514	CCNA_01514								CCNA_01514	1623823	1624323	+	166	CDS	CCNA_01514	-	C4-dicarboxylate transport system, small permease component
CCNA_00357	3297.18	-0.550325	0.265324	-2.07416	0.0380642	0.362129	0.441136	CCNA_00357	CCNA_00357								CCNA_00357	373511	374938	+	475	CDS	CCNA_00357	-	secretory tripeptidyl aminopeptidase
CCNA_00899	19.887	7.88523	3.80161	2.07418	0.0380625	0.362129	0.441136	CCNA_00899	CCNA_00899								CCNA_00899	977024	978094	-	356	CDS	CCNA_00899	-	bacterial peptide chain Release factor 1 (RF-1)
CCNA_02574	772.917	-1.05593	0.510008	-2.07042	0.0384127	0.36364	0.439328	CCNA_02574	CCNA_02574								CCNA_02574	2726580	2727155	+	191	CDS	CCNA_02574	-	MUG-like uracil-DNA glycosylase family protein
CCNA_03447	652.297	-1.06601	0.514745	-2.07094	0.0383641	0.36364	0.439328	CCNA_03447	CCNA_03447								CCNA_03447	3613084	3613359	-	91	CDS	CCNA_03447	-	hypothetical protein
CCNA_01363	3137.14	0.478656	0.231471	2.06789	0.0386505	0.36499	0.437719	CCNA_01363	CCNA_01363								CCNA_01363	1478577	1479935	+	452	CDS	CCNA_01363	-	two-component sensor histidine kinase
CCNA_00560	1608.49	-0.955858	0.462883	-2.06501	0.038922	0.366651	0.435747	CCNA_00560	CCNA_00560								CCNA_00560	575815	576327	+	170	CDS	CCNA_00560	sixA	phosphohistidine phosphatase SixA
CCNA_00841	3020.88	0.501069	0.242837	2.0634	0.039075	0.366893	0.435461	CCNA_00841	CCNA_00841								CCNA_00841	911803	913419	-	538	CDS	CCNA_00841	-	carboxylesterase type B
CCNA_01665	1263.57	-0.947048	0.459164	-2.06255	0.0391554	0.366893	0.435461	CCNA_01665	CCNA_01665								CCNA_01665	1786463	1787056	+	197	CDS	CCNA_01665	-	potassium-transporting ATPase C chain
CCNA_03732	359.525	-1.80616	0.876045	-2.06172	0.0392348	0.366893	0.435461	CCNA_03732	CCNA_03732								CCNA_03732	3899392	3900552	+	386	CDS	CCNA_03732	-	N-acyl-D-glucosamine 2-epimerase
CCNA_00020	1072.26	3.54079	1.71982	2.05881	0.0395122	0.368528	0.433529	CCNA_00020	CCNA_00020								CCNA_00020	20444	20668	-	74	CDS	CCNA_00020	-	hypothetical protein
CCNA_00854	3579.46	0.580216	0.282662	2.05268	0.0401035	0.368528	0.433529	CCNA_00854	CCNA_00854								CCNA_00854	929146	930738	+	530	CDS	CCNA_00854	-	metallo-beta-lactamase protein
CCNA_01300	1569.37	-0.729983	0.356002	-2.0505	0.0403155	0.368528	0.433529	CCNA_01300	CCNA_01300								CCNA_01300	1425640	1426458	+	272	CDS	CCNA_01300	fdhD	formate dehydrogenase accessory protein fdhD
CCNA_01550	951.192	1.05562	0.514952	2.04993	0.0403709	0.368528	0.433529	CCNA_01550	CCNA_01550								CCNA_01550	1664281	1665261	-	326	CDS	CCNA_01550	-	sulfate adenylyltransferase subunit 2
CCNA_01723	138.805	-4.37021	2.12516	-2.05641	0.0397428	0.368528	0.433529	CCNA_01723	CCNA_01723								CCNA_01723	1849599	1850426	+	275	CDS	CCNA_01723	-	3-methyl-2-oxobutanoate hydroxymethyltransferase
CCNA_01988	22.1033	8.02354	3.91047	2.05181	0.0401882	0.368528	0.433529	CCNA_01988	CCNA_01988								CCNA_01988	2134332	2135123	-	263	CDS	CCNA_01988	lpxA	UDP-N-acetylglucosamine O-acyltransferase LpxA
CCNA_02011	523.685	1.49088	0.726505	2.05213	0.0401571	0.368528	0.433529	CCNA_02011	CCNA_02011								CCNA_02011	2157570	2157989	-	139	CDS	CCNA_02011	-	methylmalonyl CoA epimerase
CCNA_02076	24.2519	-6.49993	3.15891	-2.05765	0.0396235	0.368528	0.433529	CCNA_02076	CCNA_02076								CCNA_02076	2226974	2227642	-	222	CDS	CCNA_02076	-	protein-L-isoaspartate O-methyltransferase
CCNA_03026	711.353	-1.12024	0.545811	-2.05243	0.0401283	0.368528	0.433529	CCNA_03026	CCNA_03026								CCNA_03026	3180781	3181482	+	233	CDS	CCNA_03026	-	two-component response regulator petR
CCNA_03225	2144.98	0.703008	0.342016	2.05548	0.0398322	0.368528	0.433529	CCNA_03225	CCNA_03225								CCNA_03225	3387075	3388370	-	431	CDS	CCNA_03225	-	Metallo-dependent hydrolase
CCNA_01335	2139.34	0.617916	0.301708	2.04806	0.0405543	0.369323	0.432594	CCNA_01335	CCNA_01335								CCNA_01335	1447721	1448638	-	305	CDS	CCNA_01335	-	ABC-type multidrug transport system, ATPase component
CCNA_02091	1972.32	-0.771214	0.376747	-2.04703	0.040655	0.369364	0.432546	CCNA_02091	CCNA_02091								CCNA_02091	2239178	2240098	+	306	CDS	CCNA_02091	-	hypothetical protein
CCNA_01451	994.457	1.1342	0.556687	2.0374	0.0416095	0.370855	0.430796	CCNA_01451	CCNA_01451								CCNA_01451	1565243	1565833	+	196	CDS	CCNA_01451	cspD	cold shock protein cspD
CCNA_01987	21.4811	7.98218	3.91058	2.04118	0.0412333	0.370855	0.430796	CCNA_01987	CCNA_01987								CCNA_01987	2133480	2134322	-	280	CDS	CCNA_01987	lpxI	UDP-2,3-diacylglucosamine pyrophosphatase LpxI
CCNA_02553	2243.33	-0.778298	0.381443	-2.04041	0.0413098	0.370855	0.430796	CCNA_02553	CCNA_02553								CCNA_02553	2699800	2702130	+	776	CDS	CCNA_02553	clpA	ATP-dependent clp protease ATP-binding subunit ClpA
CCNA_02591	19.1361	7.82972	3.83266	2.04289	0.041063	0.370855	0.430796	CCNA_02591	CCNA_02591								CCNA_02591	2740556	2740897	+	113	CDS	CCNA_02591	-	glutaredoxin
CCNA_03257	743.284	-1.23178	0.604314	-2.03831	0.0415189	0.370855	0.430796	CCNA_03257	CCNA_03257								CCNA_03257	3428458	3429000	+	180	CDS	CCNA_03257	-	chemotaxis receiver domain protein CheYIII
CCNA_03446	5069.75	0.472835	0.231703	2.0407	0.0412807	0.370855	0.430796	CCNA_03446	CCNA_03446								CCNA_03446	3611128	3612993	-	621	CDS	CCNA_03446	-	feruloyl-CoA synthetase
CCNA_03672	1033.38	0.831376	0.407175	2.04181	0.0411702	0.370855	0.430796	CCNA_03672	CCNA_03672								CCNA_03672	3832546	3833166	-	206	CDS	CCNA_03672	-	superoxide dismutase
CCNA_03810	1255.25	-0.790137	0.387968	-2.0366	0.0416898	0.370855	0.430796	CCNA_03810	CCNA_03810								CCNA_03810	3974008	3974778	+	256	CDS	CCNA_03810	-	organic solvent resistance transport system ATP-binding protein
CCNA_R0202	19.025	7.82134	3.83616	2.03885	0.0414653	0.370855	0.430796	CCNA_R0202	CCNA_R0202								CCNA_R0202
CCNA_00133	2578.24	-0.588668	0.289619	-2.03256	0.0420968	0.373609	0.427582	CCNA_00133	CCNA_00133								CCNA_00133	142680	143894	+	404	CDS	CCNA_00133	-	radical SAM family enzyme
CCNA_00926	2332.37	-0.598838	0.294876	-2.03082	0.0422737	0.374312	0.426766	CCNA_00926	CCNA_00926								CCNA_00926	1002665	1003636	-	323	CDS	CCNA_00926	-	acyl CoA thioesterase
CCNA_01389	1638.11	1.05922	0.522352	2.02778	0.0425825	0.375974	0.424842	CCNA_01389	CCNA_01389								CCNA_01389	1506300	1507313	+	337	CDS	CCNA_01389	-	acetyltransferase
CCNA_01750	20.579	7.91978	3.91075	2.02513	0.0428536	0.375974	0.424842	CCNA_01750	CCNA_01750								CCNA_01750	1877432	1878712	+	426	CDS	CCNA_01750	-	3-oxoacyl-(acyl-carrier-protein) synthase II
CCNA_03207	1143.78	-0.931799	0.459807	-2.0265	0.0427135	0.375974	0.424842	CCNA_03207	CCNA_03207								CCNA_03207	3369752	3370579	+	275	CDS	CCNA_03207	-	hypothetical protein
CCNA_03348	1798.35	0.828843	0.40924	2.02532	0.0428343	0.375974	0.424842	CCNA_03348	CCNA_03348								CCNA_03348	3528025	3528981	+	318	CDS	CCNA_03348	-	hypothetical protein
CCNA_03316	1916.85	-0.663688	0.327911	-2.02399	0.0429712	0.376145	0.424644	CCNA_03316	CCNA_03316								CCNA_03316	3491091	3492974	+	627	CDS	CCNA_03316	-	UDP-N-acetylglucosamine 4,6-dehydratase/UDP-D-quinovosamine 4-dehydrogenase
CCNA_01733	2133.14	-0.605086	0.299704	-2.01895	0.0434926	0.377473	0.423115	CCNA_01733	CCNA_01733								CCNA_01733	1861826	1862920	-	364	CDS	CCNA_01733	-	alanine racemase
CCNA_02839	6006.45	-0.490654	0.242915	-2.01986	0.0433981	0.377473	0.423115	CCNA_02839	CCNA_02839								CCNA_02839	2991299	2994175	-	958	CDS	CCNA_02839	-	glutamate-ammonia-ligase adenylyltransferase
CCNA_03490	352.595	1.67065	0.827578	2.01872	0.0435167	0.377473	0.423115	CCNA_03490	CCNA_03490								CCNA_03490	3650597	3650818	-	73	CDS	CCNA_03490	-	hypothetical protein
CCNA_03852	1872.44	-0.917777	0.454174	-2.02076	0.0433048	0.377473	0.423115	CCNA_03852	CCNA_03852								CCNA_03852	4017194	4017928	+	244	CDS	CCNA_03852	-	phosphoribosylformimino-5-aminoimidazole carboxamide ribonucleotide isomerase
CCNA_00329	1335.77	-0.930032	0.461589	-2.01485	0.0439205	0.379455	0.420839	CCNA_00329	CCNA_00329								CCNA_00329	341277	341825	+	182	CDS	CCNA_00329	-	ribosomal-protein-alanine acetyltransferase
CCNA_00881	2108.98	-0.627582	0.311949	-2.01181	0.0442401	0.379455	0.420839	CCNA_00881	CCNA_00881								CCNA_00881	960947	961699	-	250	CDS	CCNA_00881	-	ABC transporter ATP-binding protein
CCNA_01465	2770.32	-0.67051	0.333136	-2.01272	0.0441438	0.379455	0.420839	CCNA_01465	CCNA_01465								CCNA_01465	1572606	1574201	+	531	CDS	CCNA_01465	-	methyl-accepting chemotaxis protein
CCNA_02101	355.304	1.62476	0.806677	2.01414	0.0439952	0.379455	0.420839	CCNA_02101	CCNA_02101								CCNA_02101	2250611	2250997	+	128	CDS	CCNA_02101	-	glyoxalase family protein
CCNA_02376	588.831	-1.30762	0.64984	-2.01221	0.0441976	0.379455	0.420839	CCNA_02376	CCNA_02376								CCNA_02376	2520245	2520523	+	92	CDS	CCNA_02376	-	hypothetical protein
CCNA_02701	3643.06	-0.439231	0.218593	-2.00936	0.0444994	0.380828	0.419271	CCNA_02701	CCNA_02701								CCNA_02701	2854982	2857321	-	779	CDS	CCNA_02701	-	xanthine dehydrogenase large subunit
CCNA_03861	487.572	1.41776	0.705932	2.00835	0.0446057	0.380887	0.419204	CCNA_03861	CCNA_03861								CCNA_03861	4023532	4024185	-	217	CDS	CCNA_03861	-	pyridoxal 5'-phosphate dependent enzyme class III
CCNA_00069	13.0617	7.27748	3.62828	2.00576	0.0448814	0.381157	0.418896	CCNA_00069	CCNA_00069								CCNA_00069	70801	71904	-	367	CDS	CCNA_00069	-	O-sialoglycoprotein endopeptidase
CCNA_00650	2739.31	-0.513209	0.255854	-2.00586	0.0448708	0.381157	0.418896	CCNA_00650	CCNA_00650								CCNA_00650	700527	701747	+	406	CDS	CCNA_00650	narK	MFS superfamily nitrate/nitrite transporter NarK
CCNA_01140	3525.55	-0.595725	0.297219	-2.00433	0.045035	0.381157	0.418896	CCNA_01140	CCNA_01140								CCNA_01140	1243292	1244899	-	535	CDS	CCNA_01140	-	PAS-containing EAL phosphodiesterase
CCNA_02055	577.523	1.81682	0.906178	2.00493	0.0449708	0.381157	0.418896	CCNA_02055	CCNA_02055								CCNA_02055	2205060	2205386	-	108	CDS	CCNA_02055	-	conserved hypothetical protein, YnfA/UPF0060 family
CCNA_01971	456.771	-1.57232	0.785752	-2.00104	0.045388	0.382456	0.417418	CCNA_01971	CCNA_01971								CCNA_01971	2115417	2117381	+	654	CDS	CCNA_01971	-	peptidyl-prolyl cis-trans isomerase
CCNA_03828	19.2103	7.82678	3.90985	2.00181	0.045305	0.382456	0.417418	CCNA_03828	CCNA_03828								CCNA_03828	3993731	3994198	+	155	CDS	CCNA_03828	-	deoxyuridine 5'-triphosphate nucleotidohydrolase
CCNA_02892	214.826	3.05141	1.52718	1.99807	0.0457096	0.38348	0.416257	CCNA_02892	CCNA_02892								CCNA_02892	3040024	3040320	+	98	CDS	CCNA_02892	-	hypothetical protein
CCNA_03108	4168.26	0.565938	0.283214	1.99827	0.0456875	0.38348	0.416257	CCNA_03108	CCNA_03108								CCNA_03108	3257575	3260856	-	1093	CDS	CCNA_03108	-	TonB-dependent outer membrane receptor
CCNA_R0182	79.8989	5.09012	2.5549	1.9923	0.0463386	0.387909	0.41127	CCNA_R0182	CCNA_R0182								CCNA_R0182	3288242	3288365	+	124	RNA	CCNA_R0182	-	-
CCNA_02155	3095.04	-0.771049	0.387353	-1.99056	0.0465298	0.388661	0.41043	CCNA_02155	CCNA_02155								CCNA_02155	2310846	2312024	+	392	CDS	CCNA_02155	-	hypothetical protein
CCNA_02364	4227.38	-0.573234	0.288701	-1.98556	0.0470817	0.392416	0.406254	CCNA_02364	CCNA_02364								CCNA_02364	2502736	2505081	-	781	CDS	CCNA_02364	-	methyl-accepting chemotaxis protein
CCNA_03622	1460.17	-0.90845	0.457906	-1.98392	0.0472643	0.393083	0.405516	CCNA_03622	CCNA_03622								CCNA_03622	3777515	3777877	+	120	CDS	CCNA_03622	-	beta-lactamase repressor
CCNA_01735	845.265	-0.923383	0.465729	-1.98266	0.0474054	0.393404	0.405162	CCNA_01735	CCNA_01735								CCNA_01735	1863704	1864189	-	161	CDS	CCNA_01735	-	PaaI thioesterase family protein
CCNA_01390	2585.3	-0.675064	0.340686	-1.98149	0.0475368	0.393642	0.404899	CCNA_01390	CCNA_01390								CCNA_01390	1507389	1509002	+	537	CDS	CCNA_01390	-	RNA polymerase sigma factor
CCNA_00648	3828.99	-0.5043	0.254816	-1.97908	0.0478075	0.39503	0.40337	CCNA_00648	CCNA_00648								CCNA_00648	698432	699154	+	240	CDS	CCNA_00648	nasT	nitrate response regulator NasT
CCNA_03518	1277.43	-0.941745	0.476162	-1.97778	0.0479533	0.395383	0.402982	CCNA_03518	CCNA_03518								CCNA_03518	3675514	3676443	-	309	CDS	CCNA_03518	coxB	cytochrome c oxidase polypeptide II coxB
CCNA_00651	5711.1	0.434119	0.219723	1.97576	0.0481822	0.396364	0.401906	CCNA_00651	CCNA_00651								CCNA_00651	701776	704244	+	822	CDS	CCNA_00651	nirB	nitrite reductase (NAD(P)H) catalytic subunit
CCNA_01190	2800.14	-0.584264	0.295844	-1.9749	0.048279	0.396364	0.401906	CCNA_01190	CCNA_01190								CCNA_01190	1309772	1311301	+	509	CDS	CCNA_01190	-	hypothetical protein
CCNA_01355	2015.69	0.688936	0.349163	1.9731	0.0484836	0.397193	0.400999	CCNA_01355	CCNA_01355								CCNA_01355	1469366	1470241	+	291	CDS	CCNA_01355	iolR	transcriptional regulator IolR
CCNA_03171	6574.42	-0.408918	0.20755	-1.97022	0.0488136	0.399043	0.39898	CCNA_03171	CCNA_03171								CCNA_03171	3329327	3331879	-	850	CDS	CCNA_03171	-	hybrid sensor histidine kinase/receiver domain protein
CCNA_01209	2689.21	-0.658481	0.334637	-1.96775	0.0490972	0.40012	0.39781	CCNA_01209	CCNA_01209								CCNA_01209	1335487	1336638	+	383	CDS	CCNA_01209	-	L-lactate dehydrogenase
CCNA_02348	744.649	0.984227	0.500305	1.96725	0.049154	0.40012	0.39781	CCNA_02348	CCNA_02348								CCNA_02348	2487854	2488291	+	145	CDS	CCNA_02348	-	acetyltransferase, GNAT family
CCNA_03811	1501.05	-0.714292	0.363557	-1.96473	0.0494455	0.40164	0.396163	CCNA_03811	CCNA_03811								CCNA_03811	3974785	3975687	-	300	CDS	CCNA_03811	-	LysR-family transcriptional regulator
CCNA_01835	1524.12	-1.01101	0.516144	-1.95878	0.0501387	0.405552	0.391954	CCNA_01835	CCNA_01835								CCNA_01835	1967528	1968214	-	228	CDS	CCNA_01835	-	ABC transporter ATP-binding protein
CCNA_03032	4070.53	-0.554268	0.282866	-1.95947	0.0500577	0.405552	0.391954	CCNA_03032	CCNA_03032								CCNA_03032	3186588	3187988	-	466	CDS	CCNA_03032	-	leucyl aminopeptidase
CCNA_01180	4007.06	-0.450617	0.230569	-1.95437	0.0506579	0.406443	0.391	CCNA_01180	CCNA_01180								CCNA_01180	1299008	1301185	-	725	CDS	CCNA_01180	-	penicillin acylase
CCNA_01416	1260.96	0.902076	0.461782	1.95347	0.050764	0.406443	0.391	CCNA_01416	CCNA_01416								CCNA_01416	1533716	1534612	+	298	CDS	CCNA_01416	-	3-hydroxyisobutyrate dehydrogenase
CCNA_01528	1224.83	-0.946616	0.484168	-1.95514	0.0505665	0.406443	0.391	CCNA_01528	CCNA_01528								CCNA_01528	1636359	1637180	+	273	CDS	CCNA_01528	fljK	flagellin fljK
CCNA_03021	630.68	-1.28579	0.658249	-1.95334	0.0507789	0.406443	0.391	CCNA_03021	CCNA_03021								CCNA_03021	3175645	3175857	-	70	CDS	CCNA_03021	-	hypothetical protein
CCNA_03647	2386.68	-0.610614	0.312192	-1.95589	0.0504777	0.406443	0.391	CCNA_03647	CCNA_03647								CCNA_03647	3805613	3806488	+	291	CDS	CCNA_03647	-	lysophospholipid acyltransferases
CCNA_00272	2551.65	-0.505303	0.259283	-1.94884	0.0513143	0.408544	0.388761	CCNA_00272	CCNA_00272								CCNA_00272	285476	286765	+	429	CDS	CCNA_00272	-	RmuC family protein
CCNA_00896	257.773	-2.07008	1.06189	-1.94942	0.0512451	0.408544	0.388761	CCNA_00896	CCNA_00896								CCNA_00896	975549	975920	-	123	CDS	CCNA_00896	-	hypothetical protein
CCNA_03611	5235.6	-0.383521	0.196834	-1.94845	0.051361	0.408544	0.388761	CCNA_03611	CCNA_03611								CCNA_03611	3765209	3767008	-	599	CDS	CCNA_03611	-	glutathione-regulated potassium-efflux system protein kefC
CCNA_01195	2181.04	0.702856	0.361326	1.94521	0.0517493	0.41078	0.386391	CCNA_01195	CCNA_01195								CCNA_01195	1318104	1319129	-	341	CDS	CCNA_01195	-	LacI-family transcriptional regulator
CCNA_00135	999.316	0.776748	0.399927	1.94223	0.0521097	0.412687	0.384379	CCNA_00135	CCNA_00135								CCNA_00135	144443	145276	+	277	CDS	CCNA_00135	-	trypsin-like peptidase
CCNA_01487	976.186	1.0158	0.52322	1.94144	0.0522048	0.412687	0.384379	CCNA_01487	CCNA_01487								CCNA_01487	1593897	1594643	+	248	CDS	CCNA_01487	-	GntR-family transcriptional regulator
CCNA_01492	1046.31	0.889497	0.458621	1.9395	0.0524404	0.413696	0.383318	CCNA_01492	CCNA_01492								CCNA_01492	1601184	1602041	-	285	CDS	CCNA_01492	-	3-mercaptopyruvate sulfurtransferase
CCNA_01645	2213.36	-0.692372	0.357351	-1.93751	0.0526829	0.414756	0.382207	CCNA_01645	CCNA_01645								CCNA_01645	1765667	1766527	+	286	CDS	CCNA_01645	-	3-hydroxyisobutyrate dehydrogenase
CCNA_00057	78.3044	4.39702	2.27497	1.93278	0.0532631	0.416055	0.380849	CCNA_00057	CCNA_00057								CCNA_00057	59115	59750	-	211	CDS	CCNA_00057	-	glycoprotease family protein
CCNA_02296	15.8911	7.5626	3.91186	1.93325	0.0532054	0.416055	0.380849	CCNA_02296	CCNA_02296								CCNA_02296	2442876	2444141	+	421	CDS	CCNA_02296	-	diaminopimelate decarboxylase
CCNA_02787	915.066	0.98068	0.507166	1.93365	0.0531566	0.416055	0.380849	CCNA_02787	CCNA_02787								CCNA_02787	2944736	2945245	+	169	CDS	CCNA_02787	-	hypothetical protein
CCNA_R0044	164.396	-3.50805	1.81517	-1.93263	0.053282	0.416055	0.380849	CCNA_R0044	CCNA_R0044								CCNA_R0044	2059848	2059942	-	95	RNA	CCNA_R0044	-	-
CCNA_00886	225.532	-2.20782	1.14305	-1.93151	0.0534202	0.416286	0.380608	CCNA_00886	CCNA_00886								CCNA_00886	964937	966184	+	415	CDS	CCNA_00886	-	aspartokinase
CCNA_01610	3160.85	-0.501863	0.260088	-1.92959	0.0536575	0.417287	0.379565	CCNA_01610	CCNA_01610								CCNA_01610	1730384	1731958	+	524	CDS	CCNA_01610	-	2-isopropylmalate synthase
CCNA_R0188	94.8333	3.63819	1.88633	1.92872	0.0537662	0.417287	0.379565	CCNA_R0188	CCNA_R0188								CCNA_R0188	3462949	3463206	+	258	RNA	CCNA_R0188	-	-
CCNA_00770	1337.35	-0.991253	0.514199	-1.92776	0.0538847	0.417362	0.379487	CCNA_00770	CCNA_00770								CCNA_00770	825728	826336	+	202	CDS	CCNA_00770	-	TetR family transcriptional regulator
CCNA_03273	831.161	0.894516	0.466108	1.91911	0.0549698	0.424908	0.371705	CCNA_03273	CCNA_03273								CCNA_03273	3540642	3541286	-	214	CDS	CCNA_03273	-	hypothetical protein
CCNA_01966	4511.31	-0.486204	0.253501	-1.91796	0.0551164	0.425183	0.371424	CCNA_01966	CCNA_01966								CCNA_01966	2108222	2110945	+	907	CDS	CCNA_01966	-	vitamin B12-dependent ribonucleotide reductase
CCNA_00234	2942.02	-0.468899	0.245611	-1.90911	0.0562474	0.426269	0.370316	CCNA_00234	CCNA_00234								CCNA_00234	249116	250276	+	386	CDS	CCNA_00234	-	WecE-family cell wall biogenesis enzyme
CCNA_00492	144.395	-3.17641	1.66083	-1.91255	0.0558058	0.426269	0.370316	CCNA_00492	CCNA_00492								CCNA_00492	509704	511095	+	463	CDS	CCNA_00492	-	cysteinyl-tRNA synthetase
CCNA_00773	4434.85	-0.424392	0.222234	-1.90966	0.0561769	0.426269	0.370316	CCNA_00773	CCNA_00773								CCNA_00773	827458	828936	+	492	CDS	CCNA_00773	-	carboxypeptidase S
CCNA_00919	719.558	1.26597	0.663585	1.90777	0.0564213	0.426269	0.370316	CCNA_00919	CCNA_00919								CCNA_00919	996243	996467	+	74	CDS	CCNA_00919	-	hypothetical protein
CCNA_01348	1653.56	-0.680297	0.356082	-1.91051	0.0560679	0.426269	0.370316	CCNA_01348	CCNA_01348								CCNA_01348	1461471	1462034	+	187	CDS	CCNA_01348	-	hypothetical protein
CCNA_01381	15.0182	7.46863	3.9122	1.90906	0.0562539	0.426269	0.370316	CCNA_01381	CCNA_01381								CCNA_01381	1495472	1498192	+	906	CDS	CCNA_01381	-	valyl-tRNA synthetase
CCNA_02298	1587.18	-0.810889	0.424824	-1.90876	0.0562928	0.426269	0.370316	CCNA_02298	CCNA_02298								CCNA_02298	2444803	2445762	-	319	CDS	CCNA_02298	-	MJ0042 family finger-like domain protein
CCNA_02495	2638.44	0.656075	0.343348	1.91081	0.0560284	0.426269	0.370316	CCNA_02495	CCNA_02495								CCNA_02495	2642733	2643950	+	405	CDS	CCNA_02495	-	4-hydroxybenzoate transporter
CCNA_02903	2935.28	0.501445	0.262906	1.90731	0.0564801	0.426269	0.370316	CCNA_02903	CCNA_02903								CCNA_02903	3058970	3060181	+	403	CDS	CCNA_02903	-	bifunctional D-altronate/D-mannonate dehydratase
CCNA_02947	2431.83	-0.554039	0.29048	-1.90732	0.0564787	0.426269	0.370316	CCNA_02947	CCNA_02947								CCNA_02947	3107558	3108547	+	329	CDS	CCNA_02947	flmD	spsG-related polysaccharide biosynthesis protein
CCNA_R0106	138.727	3.77803	1.97415	1.91376	0.0556513	0.426269	0.370316	CCNA_R0106	CCNA_R0106								CCNA_R0106	396704	396827	-	124	RNA	CCNA_R0106	-	-
CCNA_02404	2108.33	-0.817536	0.428872	-1.90625	0.056618	0.42647	0.370111	CCNA_02404	CCNA_02404								CCNA_02404	2547478	2548314	+	278	CDS	CCNA_02404	-	ABC transporter ATP-binding protein
CCNA_00111	1512.08	0.630131	0.331245	1.90231	0.0571303	0.429486	0.367051	CCNA_00111	CCNA_00111								CCNA_00111	120752	121498	+	248	CDS	CCNA_00111	-	hypothetical protein
CCNA_02285	1403.35	-0.821461	0.432335	-1.90006	0.0574258	0.430862	0.365662	CCNA_02285	CCNA_02285								CCNA_02285	2434816	2435298	-	160	CDS	CCNA_02285	greB	transcription elongation factor GreB
CCNA_03327	859.959	-1.1968	0.631358	-1.8956	0.058013	0.434417	0.362093	CCNA_03327	CCNA_03327								CCNA_03327	3508706	3509071	+	121	CDS	CCNA_03327	-	hypothetical protein
CCNA_02639	67.2495	-5.16932	2.73586	-1.88947	0.0588293	0.438816	0.357718	CCNA_02639	CCNA_02639								CCNA_02639	2790973	2792388	-	471	CDS	CCNA_02639	murD	UDP-N-acetylmuramoylalanine--D-glutamate ligase
CCNA_03491	1422.93	0.962831	0.509499	1.88976	0.0587899	0.438816	0.357718	CCNA_03491	CCNA_03491								CCNA_03491	3650871	3651653	-	260	CDS	CCNA_03491	-	gluconate 5-dehydrogenase (Ga5DH)-related protein
CCNA_02029	19.0431	6.84303	3.62498	1.88774	0.0590606	0.438834	0.357699	CCNA_02029	CCNA_02029								CCNA_02029	2174263	2175513	-	416	CDS	CCNA_02029	nuoD	NADH-quinone oxidoreductase chain D
CCNA_R0006	330.484	-1.79615	0.951453	-1.88779	0.0590539	0.438834	0.357699	CCNA_R0006	CCNA_R0006								CCNA_R0006	464754	464843	+	90	RNA	CCNA_R0006	-	-
CCNA_02380	15.4233	-7.36926	3.90946	-1.88498	0.0594326	0.440744	0.355814	CCNA_02380	CCNA_02380								CCNA_02380	2522992	2523348	-	118	CDS	CCNA_02380	-	aspartate 1-decarboxylase
CCNA_00149	211.471	-2.99298	1.58909	-1.88345	0.0596388	0.441419	0.355149	CCNA_00149	CCNA_00149								CCNA_00149	159096	159323	+	75	CDS	CCNA_00149	-	Cro/CI-family transcriptional regulator
CCNA_01828	1107.8	-0.887418	0.472722	-1.87725	0.0604838	0.4456	0.351055	CCNA_01828	CCNA_01828								CCNA_01828	1954767	1955342	-	191	CDS	CCNA_01828	-	hypothetical protein
CCNA_02923	6720.95	0.487866	0.259911	1.87705	0.0605116	0.4456	0.351055	CCNA_02923	CCNA_02923								CCNA_02923	3082765	3085839	-	1024	CDS	CCNA_02923	-	TonB-dependent receptor
CCNA_03076	5418.95	-0.353682	0.188455	-1.87675	0.0605524	0.4456	0.351055	CCNA_03076	CCNA_03076								CCNA_03076	3225530	3227779	+	749	CDS	CCNA_03076	-	excinuclease ABC subunit B
CCNA_00441	675.071	1.09866	0.586055	1.87467	0.060838	0.44599	0.350675	CCNA_00441	CCNA_00441								CCNA_00441	447802	448167	+	121	CDS	CCNA_00441	cheYI	chemotaxis receiver domain protein cheYI
CCNA_02229	440.03	-1.45187	0.774361	-1.87493	0.0608024	0.44599	0.350675	CCNA_02229	CCNA_02229								CCNA_02229	2376611	2376871	+	86	CDS	CCNA_02229	-	hypothetical protein
CCNA_03564	746.318	-1.26343	0.674744	-1.87245	0.0611441	0.447379	0.349324	CCNA_03564	CCNA_03564								CCNA_03564	3719438	3719677	-	79	CDS	CCNA_03564	-	PaaI-family thioesterase-like protein
CCNA_02417	2044.7	-0.61257	0.327573	-1.87002	0.0614805	0.448265	0.348465	CCNA_02417	CCNA_02417								CCNA_02417	2560536	2561765	+	409	CDS	CCNA_02417	-	biotin synthase related domain containing protein
CCNA_03407	1822.4	0.610184	0.326321	1.86989	0.0614991	0.448265	0.348465	CCNA_03407	CCNA_03407								CCNA_03407	3574358	3575788	-	476	CDS	CCNA_03407	-	sodium export permease protein
CCNA_01382	1871.67	0.68953	0.369606	1.86558	0.0620999	0.450963	0.345859	CCNA_01382	CCNA_01382								CCNA_01382	1498487	1500238	+	583	CDS	CCNA_01382	-	long-chain-fatty-acid--CoA ligase
CCNA_03158	2287.85	-0.51912	0.278267	-1.86555	0.0621045	0.450963	0.345859	CCNA_03158	CCNA_03158								CCNA_03158	3313511	3314464	+	317	CDS	CCNA_03158	-	iron-sulfur cluster assembly/repair protein ApbE
CCNA_02151	103.954	-3.85768	2.06935	-1.8642	0.0622935	0.451481	0.345361	CCNA_02151	CCNA_02151								CCNA_02151	2308196	2308450	-	84	CDS	CCNA_02151	-	exodeoxyribonuclease VII small subunit
CCNA_00965	1577.47	0.732226	0.394618	1.85553	0.0635201	0.459502	0.337712	CCNA_00965	CCNA_00965								CCNA_00965	1039915	1040613	-	232	CDS	CCNA_00965	-	DnaJ-family chaperone protein
CCNA_00348	3503.45	-0.469042	0.253117	-1.85306	0.0638738	0.460605	0.336671	CCNA_00348	CCNA_00348								CCNA_00348	362218	364221	-	667	CDS	CCNA_00348	-	methyl-accepting chemotaxis protein
CCNA_00470	751.865	1.00719	0.543608	1.85279	0.0639129	0.460605	0.336671	CCNA_00470	CCNA_00470								CCNA_00470	484789	486132	-	447	CDS	CCNA_00470	-	O-antigen polymerase
CCNA_02920	7787.89	-0.402524	0.217486	-1.85081	0.0641972	0.461786	0.335559	CCNA_02920	CCNA_02920								CCNA_02920	3078419	3080590	+	723	CDS	CCNA_02920	-	hypothetical protein
CCNA_02858	2491.23	-0.627822	0.339765	-1.84781	0.0646292	0.464023	0.33346	CCNA_02858	CCNA_02858								CCNA_02858	3010290	3011597	-	435	CDS	CCNA_02858	-	hipA-family phosphatidylinositol 3/4-kinase
CCNA_03999	548.913	1.31365	0.711509	1.84629	0.0648501	0.464739	0.332791	CCNA_03999	CCNA_03999								CCNA_03999
CCNA_01778	2417.15	-0.719177	0.390736	-1.84057	0.0656848	0.469842	0.328048	CCNA_01778	CCNA_01778								CCNA_01778	1905204	1906496	+	430	CDS	CCNA_01778	-	penicillin-binding protein
CCNA_00128	12.1568	7.17799	3.9134	1.83421	0.0666233	0.474784	0.323504	CCNA_00128	CCNA_00128								CCNA_00128	137246	138472	-	408	CDS	CCNA_00128	-	argininosuccinate synthase
CCNA_03731	333.187	2.03465	1.10902	1.83465	0.0665582	0.474784	0.323504	CCNA_03731	CCNA_03731								CCNA_03731	3898748	3899293	-	181	CDS	CCNA_03731	-	histidinol phosphatase-family protein
CCNA_03479	975.743	-0.98408	0.537375	-1.83127	0.0670597	0.477007	0.321475	CCNA_03479	CCNA_03479								CCNA_03479	3642812	3643258	-	148	CDS	CCNA_03479	-	MarR-family transcriptional regulator
CCNA_00826	3617.98	-0.494701	0.270431	-1.82931	0.0673533	0.477325	0.321186	CCNA_00826	CCNA_00826								CCNA_00826	886822	887742	-	306	CDS	CCNA_00826	-	2-dehydro-3-deoxygalactonokinase
CCNA_01261	933.678	-0.779003	0.425797	-1.82951	0.0673225	0.477325	0.321186	CCNA_01261	CCNA_01261								CCNA_01261	1388006	1389121	+	371	CDS	CCNA_01261	-	periplasmic multidrug efflux lipoprotein precursor
CCNA_03807	1663.2	-0.70808	0.387506	-1.82727	0.0676586	0.478603	0.320024	CCNA_03807	CCNA_03807								CCNA_03807	3971995	3972657	+	220	CDS	CCNA_03807	-	organic solvent resistance transport system Ttg2D protein
CCNA_00233	2582.62	-0.64646	0.354129	-1.82549	0.0679265	0.47914	0.319537	CCNA_00233	CCNA_00233								CCNA_00233	248082	249119	+	345	CDS	CCNA_00233	-	UDP-N-acetylglucosamine 4,6-dehydratase
CCNA_00497	773.28	-1.26022	0.69299	-1.81852	0.0689842	0.47914	0.319537	CCNA_00497	CCNA_00497								CCNA_00497	514298	515224	+	308	CDS	CCNA_00497	-	putative rhamnosyl transferase
CCNA_00865	3039.19	-0.535803	0.294351	-1.82029	0.0687156	0.47914	0.319537	CCNA_00865	CCNA_00865								CCNA_00865	943210	944646	-	478	CDS	CCNA_00865	xylA	alpha-ketoglutaric semialdehyde dehydrogenase xylA
CCNA_01359	760.187	1.09606	0.601633	1.8218	0.0684851	0.47914	0.319537	CCNA_01359	CCNA_01359								CCNA_01359	1475044	1475853	+	269	CDS	CCNA_01359	iolB	myo-inositol catabolism protein IolB
CCNA_01391	1841.33	-0.578568	0.318119	-1.81872	0.0689546	0.47914	0.319537	CCNA_01391	CCNA_01391								CCNA_01391	1509067	1510149	+	360	CDS	CCNA_01391	-	radical SAM superfamily protein
CCNA_02447	1473.18	-0.855078	0.469332	-1.8219	0.0684698	0.47914	0.319537	CCNA_02447	CCNA_02447								CCNA_02447	2588329	2589087	-	252	CDS	CCNA_02447	-	PspA/IM30 family regulatory protein
CCNA_02722	1545.85	-0.653338	0.359108	-1.81934	0.0688601	0.47914	0.319537	CCNA_02722	CCNA_02722								CCNA_02722	2884725	2885654	-	309	CDS	CCNA_02722	-	hypothetical protein
CCNA_03045	1131.03	-0.780704	0.428898	-1.82025	0.0687205	0.47914	0.319537	CCNA_03045	CCNA_03045								CCNA_03045	3199543	3200094	+	183	CDS	CCNA_03045	-	TadG-related pilus assembly protein
CCNA_03601	2227.72	-0.654027	0.358808	-1.82278	0.0683373	0.47914	0.319537	CCNA_03601	CCNA_03601								CCNA_03601	3755009	3755707	+	232	CDS	CCNA_03601	-	hemolysin III-related membrane protein
CCNA_03806	990.653	0.760161	0.417269	1.82175	0.0684924	0.47914	0.319537	CCNA_03806	CCNA_03806								CCNA_03806	3971138	3971998	+	286	CDS	CCNA_03806	-	outer membrane lipoprotein
CCNA_01444	3461.46	0.538018	0.297161	1.81053	0.0702136	0.484014	0.315142	CCNA_01444	CCNA_01444								CCNA_01444	1555589	1557607	-	672	CDS	CCNA_01444	-	poly(3-hydroxyalkanoate) polymerase
CCNA_01976	704.51	-0.974698	0.538112	-1.81133	0.0700896	0.484014	0.315142	CCNA_01976	CCNA_01976								CCNA_01976	2120897	2121685	+	262	CDS	CCNA_01976	-	Indole-3-glycerol phosphate synthase
CCNA_03069	835.208	-0.909802	0.502691	-1.80986	0.0703171	0.484014	0.315142	CCNA_03069	CCNA_03069								CCNA_03069	3220698	3221069	+	123	CDS	CCNA_03069	-	Lumazine-bd-2 family protein
CCNA_03159	4204.56	-0.496582	0.274265	-1.81059	0.0702038	0.484014	0.315142	CCNA_03159	CCNA_03159								CCNA_03159	3314464	3315978	+	504	CDS	CCNA_03159	-	sulfite reductase (NADPH) flavoprotein alpha-component
CCNA_R0132	124.859	3.39431	1.87483	1.81047	0.0702237	0.484014	0.315142	CCNA_R0132	CCNA_R0132								CCNA_R0132	1246251	1246366	+	116	RNA	CCNA_R0132	-	-
CCNA_01823	160.497	2.81886	1.55822	1.80902	0.0704475	0.484043	0.315116	CCNA_01823	CCNA_01823								CCNA_01823	1950040	1950258	-	72	CDS	CCNA_01823	-	hypothetical protein
CCNA_01441	11.2309	7.06438	3.91394	1.80493	0.0710859	0.487555	0.311976	CCNA_01441	CCNA_01441								CCNA_01441	1553343	1553816	+	157	CDS	CCNA_01441	-	SSU ribosomal protein S9P
CCNA_01930	1373	-0.776647	0.430503	-1.80404	0.0712245	0.487634	0.311906	CCNA_01930	CCNA_01930								CCNA_01930	2075420	2076391	-	323	CDS	CCNA_01930	-	ADP-heptose LPS heptosyltransferase
CCNA_00426	402.501	1.41036	0.782156	1.80317	0.0713611	0.487698	0.311849	CCNA_00426	CCNA_00426								CCNA_00426	436545	436889	+	114	CDS	CCNA_00426	-	very-short-patch-repair endonuclease
CCNA_00194	560.146	-1.30622	0.728169	-1.79383	0.0728396	0.493131	0.307038	CCNA_00194	CCNA_00194								CCNA_00194	208043	208345	-	100	CDS	CCNA_00194	-	Antibiotic biosynthesis monooxygenase family protein
CCNA_00364	172.746	-3.53531	1.97027	-1.79433	0.0727611	0.493131	0.307038	CCNA_00364	CCNA_00364								CCNA_00364	380179	381273	-	364	CDS	CCNA_00364	-	deoxyhypusine synthase
CCNA_00427	858.782	0.922147	0.513815	1.79471	0.0727003	0.493131	0.307038	CCNA_00427	CCNA_00427								CCNA_00427	436958	437146	+	62	CDS	CCNA_00427	-	hypothetical protein
CCNA_02105	657.799	-1.23415	0.688393	-1.7928	0.0730044	0.493131	0.307038	CCNA_02105	CCNA_02105								CCNA_02105	2253002	2253388	-	128	CDS	CCNA_02105	-	hypothetical protein
CCNA_02435	194.473	-3.14207	1.75134	-1.79409	0.0727983	0.493131	0.307038	CCNA_02435	CCNA_02435								CCNA_02435	2575695	2576984	-	429	CDS	CCNA_02435	-	UDP-N-acetylglucosamine 1-carboxyvinyltransferase
CCNA_02525	1285.68	-0.738333	0.411906	-1.79248	0.0730564	0.493131	0.307038	CCNA_02525	CCNA_02525								CCNA_02525	2673609	2674607	+	332	CDS	CCNA_02525	-	aspartate carbamoyltransferase
CCNA_03460	798.188	-0.954439	0.531822	-1.79466	0.0727082	0.493131	0.307038	CCNA_03460	CCNA_03460								CCNA_03460	3623648	3624148	-	166	CDS	CCNA_03460	-	hypothetical protein
CCNA_03389	1971.35	-0.556166	0.31047	-1.79137	0.073234	0.493461	0.306747	CCNA_03389	CCNA_03389								CCNA_03389	3561988	3562923	-	311	CDS	CCNA_03389	-	ABC transporter ATP-binding cassette domain protein
CCNA_00208	2627.96	-0.511353	0.285714	-1.78974	0.0734961	0.493492	0.30672	CCNA_00208	CCNA_00208								CCNA_00208	222283	223272	-	329	CDS	CCNA_00208	-	type 1 glutamine amidotransferase (GATase1)-like domain protein
CCNA_02467	1233.88	-0.876535	0.489687	-1.78999	0.0734553	0.493492	0.30672	CCNA_02467	CCNA_02467								CCNA_02467	2610967	2611620	-	217	CDS	CCNA_02467	pssZ	polyisoprenylphosphate hexose-1-phosphotransferase pssZ
CCNA_02414	1906.99	-0.559869	0.313357	-1.78668	0.0739891	0.494756	0.305609	CCNA_02414	CCNA_02414								CCNA_02414	2558192	2559208	-	338	CDS	CCNA_02414	-	DadA-related amino acid oxidase
CCNA_03292	3129.66	0.491636	0.275369	1.78538	0.0742005	0.494756	0.305609	CCNA_03292	CCNA_03292								CCNA_03292	3459075	3460628	-	517	CDS	CCNA_03292	-	long-chain-fatty-acid--CoA ligase
CCNA_03580	1135.15	-0.942915	0.527699	-1.78684	0.0739628	0.494756	0.305609	CCNA_03580	CCNA_03580								CCNA_03580	3737442	3737900	-	152	CDS	CCNA_03580	-	hypothetical protein
CCNA_03764	994.075	-0.839065	0.469822	-1.78592	0.0741118	0.494756	0.305609	CCNA_03764	CCNA_03764								CCNA_03764	3932758	3933612	+	284	CDS	CCNA_03764	-	acyl-CoA thioesterase
CCNA_02747	1730.1	0.545552	0.306285	1.78119	0.0748811	0.498427	0.302398	CCNA_02747	CCNA_02747								CCNA_02747	2909315	2910127	-	270	CDS	CCNA_02747	-	ABC transporter substrate-binding protein
CCNA_01877	1682.49	0.620681	0.348724	1.77987	0.075098	0.499005	0.301895	CCNA_01877	CCNA_01877								CCNA_01877	2015915	2016775	+	286	CDS	CCNA_01877	-	acyl-CoA thioesterase II
CCNA_00309	23.3486	5.43677	3.05649	1.77876	0.0752791	0.499342	0.301601	CCNA_00309	CCNA_00309								CCNA_00309	323812	324045	-	77	CDS	CCNA_00309	-	hypothetical protein
CCNA_03484	917.59	0.818283	0.460412	1.77728	0.0755216	0.500086	0.300955	CCNA_03484	CCNA_03484								CCNA_03484	3646621	3647085	-	154	CDS	CCNA_03484	-	NfeD-related membrane protease regulator
CCNA_00405	2285.35	0.681158	0.383611	1.77565	0.0757909	0.500298	0.300771	CCNA_00405	CCNA_00405								CCNA_00405	421211	422068	+	285	CDS	CCNA_00405	-	short chain dehydrogenase
CCNA_00867	1543.29	-1.0114	0.56964	-1.7755	0.0758146	0.500298	0.300771	CCNA_00867	CCNA_00867								CCNA_00867	946004	946492	+	162	CDS	CCNA_00867	-	hypothetical protein
CCNA_02218	929.691	0.794048	0.44748	1.77449	0.0759821	0.500542	0.30056	CCNA_02218	CCNA_02218								CCNA_02218	2364482	2365177	-	231	CDS	CCNA_02218	-	DnaJ-like protein djlA
CCNA_01584	3208.45	-0.573584	0.32381	-1.77136	0.0765009	0.503095	0.29835	CCNA_01584	CCNA_01584								CCNA_01584	1699686	1702070	-	794	CDS	CCNA_01584	-	multimodular transpeptidase-transglycosylase PBP 1A
CCNA_02831	1433.02	0.60774	0.343416	1.76969	0.0767789	0.504059	0.297519	CCNA_02831	CCNA_02831								CCNA_02831	2985216	2985773	+	185	CDS	CCNA_02831	-	hypothetical protein
CCNA_00647	2060.83	0.646386	0.365867	1.76672	0.0772744	0.504538	0.297106	CCNA_00647	CCNA_00647								CCNA_00647	697642	698427	+	261	CDS	CCNA_00647	nrtD	nitrate transport ATP-binding protein nrtD
CCNA_01496	228.386	2.7345	1.54695	1.76767	0.0771155	0.504538	0.297106	CCNA_01496	CCNA_01496								CCNA_01496	1606088	1606951	+	287	CDS	CCNA_01496	-	2-dehydro-3-deoxyphosphooctonate aldolase
CCNA_R0014	10.1672	6.92147	3.91468	1.76808	0.0770473	0.504538	0.297106	CCNA_R0014	CCNA_R0014								CCNA_R0014	840137	840219	+	83	RNA	CCNA_R0014	-	-
CCNA_R0121	339.856	-1.97039	1.11567	-1.7661	0.0773783	0.504538	0.297106	CCNA_R0121	CCNA_R0121								CCNA_R0121	847992	848150	-	159	RNA	CCNA_R0121	-	-
CCNA_03503	1069.95	0.68469	0.387979	1.76476	0.0776035	0.505148	0.296582	CCNA_03503	CCNA_03503								CCNA_03503	3660813	3661454	-	213	CDS	CCNA_03503	-	YceI-family periplasmic protein
CCNA_00144	2406.73	-0.464771	0.263924	-1.761	0.0782382	0.506698	0.29525	CCNA_00144	CCNA_00144								CCNA_00144	155819	156973	-	384	CDS	CCNA_00144	-	oxygen-independent coproporphyrinogen-III oxidase
CCNA_01136	2454.83	0.588736	0.33428	1.76121	0.0782034	0.506698	0.29525	CCNA_01136	CCNA_01136								CCNA_01136	1239400	1240290	-	296	CDS	CCNA_01136	-	hypothetical protein
CCNA_02027	10.0052	6.89817	3.91481	1.76207	0.0780572	0.506698	0.29525	CCNA_02027	CCNA_02027								CCNA_02027	2173251	2173937	-	228	CDS	CCNA_02027	nuoE	NADH-quinone oxidoreductase chain E
CCNA_01208	1177.4	0.805117	0.458148	1.75733	0.0788615	0.509873	0.292538	CCNA_01208	CCNA_01208								CCNA_01208	1334872	1335477	+	201	CDS	CCNA_01208	-	two-component response regulator
CCNA_02497	3763.54	-0.435161	0.247968	-1.75491	0.079275	0.511684	0.290998	CCNA_02497	CCNA_02497								CCNA_02497	2645968	2647773	-	601	CDS	CCNA_02497	-	hypothetical protein
CCNA_03610	2431	0.575227	0.327967	1.75392	0.0794443	0.511915	0.290802	CCNA_03610	CCNA_03610								CCNA_03610	3764334	3765164	-	276	CDS	CCNA_03610	-	methyltransferase
CCNA_00688	3973.04	-0.54724	0.312157	-1.7531	0.0795857	0.511965	0.290759	CCNA_00688	CCNA_00688								CCNA_00688	743786	745096	-	436	CDS	CCNA_00688	-	hypothetical protein
CCNA_00916	874.554	-1.02962	0.58793	-1.75127	0.0798996	0.512636	0.290191	CCNA_00916	CCNA_00916								CCNA_00916	994709	994999	-	96	CDS	CCNA_00916	parE-1	toxin protein parE-1
CCNA_01746	9.90839	6.85499	3.91505	1.75093	0.0799574	0.512636	0.290191	CCNA_01746	CCNA_01746								CCNA_01746	1874210	1875154	+	314	CDS	CCNA_01746	-	malonyl-CoA-(acyl-carrier-protein) transacylase FabD
CCNA_02902	4692.3	0.372651	0.213105	1.74868	0.0803471	0.514275	0.288804	CCNA_02902	CCNA_02902								CCNA_02902	3056617	3058752	-	711	CDS	CCNA_02902	-	xylan alpha-1,2-glucuronosidase
CCNA_00574	3909.52	0.479291	0.274692	1.74483	0.0810141	0.516819	0.286662	CCNA_00574	CCNA_00574								CCNA_00574	596740	599052	+	770	CDS	CCNA_00574	-	alpha-N-acetylglucosaminidase
CCNA_01141	1085.86	-0.779098	0.446515	-1.74484	0.0810126	0.516819	0.286662	CCNA_01141	CCNA_01141								CCNA_01141	1245163	1246233	+	356	CDS	CCNA_01141	recA	RecA protein
CCNA_00424	3070.69	-0.403536	0.232083	-1.73876	0.0820777	0.519705	0.284243	CCNA_00424	CCNA_00424								CCNA_00424	434121	435560	+	479	CDS	CCNA_00424	-	aldehyde dehydrogenase
CCNA_01046	2132.45	-0.565299	0.32492	-1.73981	0.0818926	0.519705	0.284243	CCNA_01046	CCNA_01046								CCNA_01046	1141093	1141746	-	217	CDS	CCNA_01046	-	peptide methionine sulfoxide reductase msrA
CCNA_01782	4707.94	0.454399	0.261462	1.73792	0.0822256	0.519705	0.284243	CCNA_01782	CCNA_01782								CCNA_01782	1908936	1911152	-	738	CDS	CCNA_01782	ppk1	polyphosphate kinase 1
CCNA_02581	938.378	0.772664	0.444671	1.73761	0.0822799	0.519705	0.284243	CCNA_02581	CCNA_02581								CCNA_02581	2731704	2732189	+	161	CDS	CCNA_02581	-	hypothetical protein
CCNA_02981	989.36	-0.904467	0.520071	-1.73912	0.0820132	0.519705	0.284243	CCNA_02981	CCNA_02981								CCNA_02981	3136476	3136934	+	152	CDS	CCNA_02981	-	AsnC-family transcriptional regulator
CCNA_03238	2295.33	0.480122	0.276039	1.73933	0.0819771	0.519705	0.284243	CCNA_03238	CCNA_03238								CCNA_03238	3402127	3403047	-	306	CDS	CCNA_03238	-	ABC-type spermidine/putrescine transport system, permease component II
CCNA_00521	569.962	1.02155	0.590438	1.73017	0.0836007	0.521883	0.282427	CCNA_00521	CCNA_00521								CCNA_00521	536277	536528	-	83	CDS	CCNA_00521	-	antitoxin protein
CCNA_00851	2774.13	1.38513	0.799704	1.73205	0.0832645	0.521883	0.282427	CCNA_00851	CCNA_00851								CCNA_00851	926304	927470	-	388	CDS	CCNA_00851	-	periplasmic multidrug efflux lipoprotein precursor
CCNA_01053	2269.93	-0.524236	0.303004	-1.73013	0.0836076	0.521883	0.282427	CCNA_01053	CCNA_01053								CCNA_01053	1152201	1153307	+	368	CDS	CCNA_01053	-	acetyltransferase
CCNA_01201	844.07	-0.992856	0.573885	-1.73006	0.0836194	0.521883	0.282427	CCNA_01201	CCNA_01201								CCNA_01201	1325802	1326326	-	174	CDS	CCNA_01201	-	hypothetical protein
CCNA_01478	2327.88	-0.646274	0.373064	-1.73234	0.083213	0.521883	0.282427	CCNA_01478	CCNA_01478								CCNA_01478	1585598	1586344	-	248	CDS	CCNA_01478	-	CRP-family transcription regulator
CCNA_02000	9.27929	6.79075	3.91542	1.73436	0.0828542	0.521883	0.282427	CCNA_02000	CCNA_02000								CCNA_02000	2146328	2147134	-	268	CDS	CCNA_02000	-	SSU ribosomal protein S2P
CCNA_02012	1203.81	-0.651835	0.377051	-1.72877	0.0838498	0.521883	0.282427	CCNA_02012	CCNA_02012								CCNA_02012	2158098	2159777	-	559	CDS	CCNA_02012	-	metal-dependent hydrolase
CCNA_02452	837.03	-1.11204	0.64297	-1.72953	0.0837138	0.521883	0.282427	CCNA_02452	CCNA_02452								CCNA_02452	2591981	2592478	+	165	CDS	CCNA_02452	-	hypothetical protein
CCNA_02711	1202.47	-0.903076	0.521565	-1.73147	0.0833671	0.521883	0.282427	CCNA_02711	CCNA_02711								CCNA_02711	2870419	2870862	+	147	CDS	CCNA_02711	hfaA	holdfast attachment protein hfaA
CCNA_00950	3285.35	-0.396566	0.229853	-1.7253	0.0844737	0.524465	0.280283	CCNA_00950	CCNA_00950								CCNA_00950	1026984	1028648	+	554	CDS	CCNA_00950	fliF	flagellar M-ring protein FliF
CCNA_01344	1194.83	-0.734295	0.425693	-1.72494	0.0845382	0.524465	0.280283	CCNA_01344	CCNA_01344								CCNA_01344	1458048	1458584	+	178	CDS	CCNA_01344	-	hypothetical protein
CCNA_03218	2689.67	0.471653	0.273793	1.72266	0.0849496	0.526166	0.278877	CCNA_03218	CCNA_03218								CCNA_03218	3378665	3379741	+	358	CDS	CCNA_03218	-	periplasmic multidrug efflux lipoprotein precursor
CCNA_00583	2074.78	-0.641905	0.373558	-1.71835	0.085732	0.527657	0.277648	CCNA_00583	CCNA_00583								CCNA_00583	611838	613205	-	455	CDS	CCNA_00583	-	lysozyme family protein
CCNA_00922	5872.57	-0.362879	0.211184	-1.71831	0.0857408	0.527657	0.277648	CCNA_00922	CCNA_00922								CCNA_00922	998598	1001177	+	859	CDS	CCNA_00922	clpB	ClpB protein
CCNA_02309	280.08	-2.50704	1.45725	-1.7204	0.0853603	0.527657	0.277648	CCNA_02309	CCNA_02309								CCNA_02309	2454519	2454854	+	111	CDS	CCNA_02309	-	EF hand domain protein
CCNA_03650	13.4749	6.35273	3.69674	1.71847	0.085711	0.527657	0.277648	CCNA_03650	CCNA_03650								CCNA_03650	3808003	3808731	+	242	CDS	CCNA_03650	-	mannose-1-phosphate guanyltransferase
CCNA_03228	4617.02	0.356648	0.20791	1.7154	0.0862722	0.530076	0.275662	CCNA_03228	CCNA_03228								CCNA_03228	3392256	3394277	-	673	CDS	CCNA_03228	-	tetratricopeptide repeat family protein
CCNA_02705	337.715	2.21569	1.29355	1.71287	0.0867355	0.532071	0.274031	CCNA_02705	CCNA_02705								CCNA_02705	2861842	2862051	-	69	CDS	CCNA_02705	cspC	cold shock protein CspC
CCNA_01914	1507.67	-0.753969	0.440666	-1.71098	0.0870853	0.532776	0.273456	CCNA_01914	CCNA_01914								CCNA_01914	2057017	2057925	+	302	CDS	CCNA_01914	-	16S rRNA m(2)G 1207 methyltransferase RsmC
CCNA_02490	1080.53	-0.776215	0.453863	-1.71024	0.0872217	0.532776	0.273456	CCNA_02490	CCNA_02490								CCNA_02490	2637765	2638964	+	399	CDS	CCNA_02490	-	3-ketoacyl-CoA thiolase
CCNA_03924	602.745	1.00179	0.585844	1.70999	0.0872674	0.532776	0.273456	CCNA_03924	CCNA_03924								CCNA_03924	659960	660031	-	23	CDS	CCNA_03924	-	hypothetical protein
CCNA_03001	1062.75	1.18432	0.692958	1.70908	0.0874362	0.532958	0.273307	CCNA_03001	CCNA_03001								CCNA_03001	3155223	3155507	-	94	CDS	CCNA_03001	-	hypothetical protein
CCNA_01057	2529.81	0.59141	0.346378	1.70741	0.0877457	0.533149	0.273151	CCNA_01057	CCNA_01057								CCNA_01057	1157551	1159047	-	498	CDS	CCNA_01057	-	hypothetical protein
CCNA_02872	3312.56	-0.394514	0.231017	-1.70772	0.0876878	0.533149	0.273151	CCNA_02872	CCNA_02872								CCNA_02872	3022019	3023239	-	406	CDS	CCNA_02872	-	phage prohead protease
CCNA_01019	4542.39	-0.357657	0.209573	-1.7066	0.0878966	0.533221	0.273093	CCNA_01019	CCNA_01019								CCNA_01019	1100992	1103268	-	758	CDS	CCNA_01019	-	beta-glucosidase
CCNA_02686	1882.51	0.516955	0.303161	1.70522	0.0881539	0.533937	0.27251	CCNA_02686	CCNA_02686								CCNA_02686	2839054	2840337	+	427	CDS	CCNA_02686	-	N-carbamoyl-L-amino acid hydrolase
CCNA_01362	1272.31	0.654869	0.385391	1.69923	0.0892753	0.539876	0.267706	CCNA_01362	CCNA_01362								CCNA_01362	1477912	1478580	+	222	CDS	CCNA_01362	-	two-component response regulator
CCNA_01415	982.014	0.720224	0.424599	1.69624	0.0898398	0.541959	0.266033	CCNA_01415	CCNA_01415								CCNA_01415	1532847	1533644	+	265	CDS	CCNA_01415	-	methyltransferase
CCNA_02167	1495.56	-0.69147	0.407728	-1.69591	0.0899025	0.541959	0.266033	CCNA_02167	CCNA_02167								CCNA_02167	2320949	2321581	-	210	CDS	CCNA_02167	-	glutathione S-transferase
CCNA_00043	717.907	1.30391	0.771714	1.68963	0.0910996	0.545982	0.262822	CCNA_00043	CCNA_00043								CCNA_00043	46622	48268	-	548	CDS	CCNA_00043	nusA	N utilization substance protein A NusA
CCNA_01676	240.77	2.4059	1.42381	1.68976	0.0910732	0.545982	0.262822	CCNA_01676	CCNA_01676								CCNA_01676	1799591	1803712	+	1373	CDS	CCNA_01676	-	hypothetical protein
CCNA_02549	2942.68	-0.502612	0.297167	-1.69134	0.0907715	0.545982	0.262822	CCNA_02549	CCNA_02549								CCNA_02549	2697084	2697974	+	296	CDS	CCNA_02549	-	glucokinase
CCNA_03757	1755.39	-0.652652	0.386318	-1.68942	0.0911393	0.545982	0.262822	CCNA_03757	CCNA_03757								CCNA_03757	3926971	3928056	-	361	CDS	CCNA_03757	-	citrate synthase
CCNA_00300	1031.87	0.734782	0.435345	1.68782	0.0914463	0.546114	0.262717	CCNA_00300	CCNA_00300								CCNA_00300	313978	314385	-	135	CDS	CCNA_00300	-	glyoxalase superfamily protein
CCNA_02119	1674.66	-0.86873	0.514517	-1.68844	0.0913275	0.546114	0.262717	CCNA_02119	CCNA_02119								CCNA_02119	2269507	2270220	-	237	CDS	CCNA_02119	-	hypothetical protein
CCNA_03402	2430.26	0.487863	0.289681	1.68414	0.092155	0.549491	0.26004	CCNA_03402	CCNA_03402								CCNA_03402	3571232	3572206	-	324	CDS	CCNA_03402	-	NAD(P)H quinone oxidoreductase, PIG3 family
CCNA_01942	988.847	-0.836532	0.497078	-1.6829	0.0923943	0.550062	0.259588	CCNA_01942	CCNA_01942								CCNA_01942	2084921	2085397	-	158	CDS	CCNA_01942	-	Rrf2 family protein
CCNA_03053	2848.03	-0.455272	0.270718	-1.68172	0.0926225	0.550565	0.259191	CCNA_03053	CCNA_03053								CCNA_03053	3207465	3208235	+	256	CDS	CCNA_03053	-	dioxygenase
CCNA_02864	1475.37	-0.763675	0.455275	-1.67739	0.0934661	0.55472	0.255926	CCNA_02864	CCNA_02864								CCNA_02864	3017602	3018228	-	208	CDS	CCNA_02864	-	phage conserved hypothetical protein
CCNA_01765	398.308	-1.2856	0.767224	-1.67566	0.0938057	0.55539	0.255402	CCNA_01765	CCNA_01765								CCNA_01765	1894059	1894400	+	113	CDS	CCNA_01765	-	peptidase inhibitor, I78 family
CCNA_02658	1854.16	-0.621816	0.371323	-1.6746	0.0940136	0.55539	0.255402	CCNA_02658	CCNA_02658								CCNA_02658	2810792	2811589	-	265	CDS	CCNA_02658	-	3-hydroxybutyryl-CoA dehydratase
CCNA_03777	2607.1	-0.480411	0.286804	-1.67505	0.0939248	0.55539	0.255402	CCNA_03777	CCNA_03777								CCNA_03777	3943462	3944514	-	350	CDS	CCNA_03777	-	Tas protein
CCNA_01594	1095.4	-0.770881	0.460766	-1.67304	0.0943189	0.556336	0.254663	CCNA_01594	CCNA_01594								CCNA_01594	1715035	1715901	-	288	CDS	CCNA_01594	-	ribosomal protein L11 methyltransferase
CCNA_01205	2826.49	-0.596117	0.356566	-1.67183	0.0945581	0.556891	0.25423	CCNA_01205	CCNA_01205								CCNA_01205	1331972	1332958	+	328	CDS	CCNA_01205	-	ABC transporter ATP-binding protein
CCNA_02689	1055.61	-0.71659	0.429978	-1.66657	0.0955998	0.562162	0.250139	CCNA_02689	CCNA_02689								CCNA_02689	2842846	2843370	+	174	CDS	CCNA_02689	-	2-oxo-4-hydroxy-4-carboxy-5-ureidoimidazoline decarboxylase
CCNA_03174	2496.6	-0.68515	0.411313	-1.66576	0.0957605	0.562245	0.250075	CCNA_03174	CCNA_03174								CCNA_03174	3333430	3334809	+	459	CDS	CCNA_03174	-	major facilitator superfamily transporter
CCNA_00170	4182.2	0.448085	0.270251	1.65804	0.0973103	0.562727	0.249702	CCNA_00170	CCNA_00170								CCNA_00170	182997	185663	+	888	CDS	CCNA_00170	-	TonB-dependent receptor
CCNA_00366	1613.59	0.773018	0.465486	1.66067	0.0967804	0.562727	0.249702	CCNA_00366	CCNA_00366								CCNA_00366	383009	383803	+	264	CDS	CCNA_00366	-	phosphonates transport ATP-binding protein phnC
CCNA_00993	3598.46	-0.37578	0.226369	-1.66003	0.0969083	0.562727	0.249702	CCNA_00993	CCNA_00993								CCNA_00993	1073710	1075248	-	512	CDS	CCNA_00993	-	long-chain-fatty-acid--CoA ligase
CCNA_01851	1003.34	-0.830649	0.500582	-1.65937	0.0970419	0.562727	0.249702	CCNA_01851	CCNA_01851								CCNA_01851	1982720	1983781	-	353	CDS	CCNA_01851	qoxA	quinol cytochrome oxidase polypeptide II
CCNA_01876	2131.17	0.51928	0.312729	1.66048	0.0968173	0.562727	0.249702	CCNA_01876	CCNA_01876								CCNA_01876	2014046	2015716	-	556	CDS	CCNA_01876	-	oxidoreductase
CCNA_03134	2819.4	-0.434041	0.261585	-1.65927	0.0970609	0.562727	0.249702	CCNA_03134	CCNA_03134								CCNA_03134	3281744	3282751	+	335	CDS	CCNA_03134	-	alpha/beta hydrolase family protein
CCNA_03265	3050.78	-0.473063	0.284254	-1.66422	0.0960677	0.562727	0.249702	CCNA_03265	CCNA_03265								CCNA_03265	3434954	3436486	+	510	CDS	CCNA_03265	-	CBS pair-family sensor histidine kinase/receiver domain protein
CCNA_03704	669.44	1.37769	0.828662	1.66255	0.0964023	0.562727	0.249702	CCNA_03704	CCNA_03704								CCNA_03704	3872305	3873636	-	443	CDS	CCNA_03704	-	3-phosphoshikimate 1-carboxyvinyltransferase
CCNA_03962	8.37377	-6.4869	3.91174	-1.65832	0.0972537	0.562727	0.249702	CCNA_03962	CCNA_03962								CCNA_03962	2335874	2335921	+	15	CDS	CCNA_03962	-	hypothetical protein
CCNA_R0035	8.37389	-6.48692	3.91174	-1.65832	0.0972526	0.562727	0.249702	CCNA_R0035	CCNA_R0035								CCNA_R0035	1549367	1549443	+	77	RNA	CCNA_R0035	-	Pro tRNA
CCNA_01387	2171.59	-0.522009	0.315395	-1.6551	0.0979049	0.565312	0.247712	CCNA_01387	CCNA_01387								CCNA_01387	1503930	1505177	+	415	CDS	CCNA_01387	-	tRNA (uracil-5-)-methyltransferase related protein
CCNA_R0201	74.4806	3.31485	2.00371	1.65435	0.0980557	0.565332	0.247697	CCNA_R0201	CCNA_R0201								CCNA_R0201
CCNA_01171	730.557	0.892707	0.540267	1.65234	0.0984646	0.566837	0.246542	CCNA_01171	CCNA_01171								CCNA_01171	1291753	1292091	+	112	CDS	CCNA_01171	shpA	histidine phosphotransferase ShpA
CCNA_02946	2021.14	-0.701486	0.425618	-1.64816	0.0993204	0.570906	0.243435	CCNA_02946	CCNA_02946								CCNA_02946	3106845	3107561	+	238	CDS	CCNA_02946	-	spsF-related cytidylyltransferase
CCNA_00850	3694.6	1.16982	0.710135	1.64732	0.0994932	0.571043	0.243331	CCNA_00850	CCNA_00850								CCNA_00850	923136	926291	-	1051	CDS	CCNA_00850	acrB2	cation/multidrug efflux pump acrB2
CCNA_02887	2373.06	-0.411115	0.249779	-1.64591	0.0997816	0.571843	0.242723	CCNA_02887	CCNA_02887								CCNA_02887	3035216	3036025	+	269	CDS	CCNA_02887	-	hydrolase/acyltransferase family protein
CCNA_01196	5066.96	-0.455493	0.277018	-1.64427	0.10012	0.572656	0.242106	CCNA_01196	CCNA_01196								CCNA_01196	1319269	1321248	+	659	CDS	CCNA_01196	-	iron-regulated outer membrane virulence protein
CCNA_03455	113.958	-3.73891	2.27458	-1.64378	0.100222	0.572656	0.242106	CCNA_03455	CCNA_03455								CCNA_03455	3618478	3619569	+	363	CDS	CCNA_03455	-	GT1-family glycosyltransferase
CCNA_01031	4569.72	-0.376552	0.229582	-1.64016	0.100971	0.576077	0.239519	CCNA_01031	CCNA_01031								CCNA_01031	1119701	1121353	+	550	CDS	CCNA_01031	-	transporter, major facilitator superfamily
CCNA_00884	746.179	-0.815405	0.497521	-1.63893	0.101227	0.576678	0.239066	CCNA_00884	CCNA_00884								CCNA_00884	963806	964192	-	128	CDS	CCNA_00884	-	VapC-like PIN domain ribonuclease toxin
CCNA_02765	1008.81	-1.11984	0.68448	-1.63605	0.10183	0.579166	0.237197	CCNA_02765	CCNA_02765								CCNA_02765	2926506	2926889	-	127	CDS	CCNA_02765	-	hypothetical protein
CCNA_03300	2573.14	0.570525	0.34886	1.6354	0.101966	0.579166	0.237197	CCNA_03300	CCNA_03300								CCNA_03300	3474186	3475295	+	369	CDS	CCNA_03300	-	RND family efflux transporter, MFP subunit
CCNA_00006	2502.33	0.474882	0.292024	1.62618	0.103912	0.579599	0.236872	CCNA_00006	CCNA_00006								CCNA_00006	4022	4810	+	262	CDS	CCNA_00006	-	enoyl-CoA hydratase
CCNA_00294	581.007	1.00219	0.61361	1.63327	0.102412	0.579599	0.236872	CCNA_00294	CCNA_00294								CCNA_00294	308810	309634	+	274	CDS	CCNA_00294	pstB	phosphate transport ATP-binding protein pstB
CCNA_01121	2852.82	0.496724	0.305076	1.6282	0.103483	0.579599	0.236872	CCNA_01121	CCNA_01121								CCNA_01121	1224493	1226007	+	504	CDS	CCNA_01121	-	MA superfamily peptidase
CCNA_01297	865.923	0.989255	0.606113	1.63213	0.102652	0.579599	0.236872	CCNA_01297	CCNA_01297								CCNA_01297	1422154	1422990	-	278	CDS	CCNA_01297	-	23S rRNA Gm2251 methyltransferase
CCNA_01326	7.01732	6.39025	3.91815	1.63093	0.102904	0.579599	0.236872	CCNA_01326	CCNA_01326								CCNA_01326	1441093	1442448	+	451	CDS	CCNA_01326	secY	protein translocase subunit secY
CCNA_01347	1492.75	-0.600875	0.368893	-1.62886	0.103342	0.579599	0.236872	CCNA_01347	CCNA_01347								CCNA_01347	1460358	1461083	+	241	CDS	CCNA_01347	-	hypothetical protein
CCNA_01541	1307.21	-0.637214	0.391613	-1.62715	0.103705	0.579599	0.236872	CCNA_01541	CCNA_01541								CCNA_01541	1650282	1651178	+	298	CDS	CCNA_01541	-	LysR-family transcriptional regulator
CCNA_01601	887.725	-0.849442	0.522243	-1.62653	0.103838	0.579599	0.236872	CCNA_01601	CCNA_01601								CCNA_01601	1722154	1722390	+	78	CDS	CCNA_01601	-	hypothetical protein
CCNA_01890	2063.55	-0.619158	0.38075	-1.62615	0.103918	0.579599	0.236872	CCNA_01890	CCNA_01890								CCNA_01890	2031155	2032660	+	501	CDS	CCNA_01890	-	enoyl-CoA hydratase/isomerase family protein
CCNA_01981	4765.86	-0.508508	0.311759	-1.6311	0.10287	0.579599	0.236872	CCNA_01981	CCNA_01981								CCNA_01981	2125014	2127191	-	725	CDS	CCNA_01981	-	DNA translocation competence protein ComA
CCNA_02566	4261.4	-0.407107	0.250415	-1.62573	0.104007	0.579599	0.236872	CCNA_02566	CCNA_02566								CCNA_02566	2713910	2716501	+	863	CDS	CCNA_02566	-	membrane alanine aminopeptidase
CCNA_02734	386.571	-1.69209	1.03824	-1.62977	0.10315	0.579599	0.236872	CCNA_02734	CCNA_02734								CCNA_02734	2896213	2897085	-	290	CDS	CCNA_02734	-	serine acetyltransferase
CCNA_02749	1027.49	1.05437	0.646363	1.63124	0.10284	0.579599	0.236872	CCNA_02749	CCNA_02749								CCNA_02749	2910514	2910963	-	149	CDS	CCNA_02749	-	hypothetical protein
CCNA_00543	565.984	-1.33521	0.822018	-1.62431	0.104309	0.579896	0.23665	CCNA_00543	CCNA_00543								CCNA_00543	561713	562363	-	216	CDS	CCNA_00543	-	methyl-accepting chemotaxis protein
CCNA_02572	1601.84	0.757912	0.466678	1.62406	0.104363	0.579896	0.23665	CCNA_02572	CCNA_02572								CCNA_02572	2724537	2725847	+	436	CDS	CCNA_02572	-	adenylosuccinate lyase
CCNA_00146	1246.35	-0.988342	0.610005	-1.62022	0.105185	0.580484	0.23621	CCNA_00146	CCNA_00146								CCNA_00146	157593	158186	+	197	CDS	CCNA_00146	-	glutathione S-transferase
CCNA_02539	2478.07	-0.393181	0.2427	-1.62003	0.105226	0.580484	0.23621	CCNA_02539	CCNA_02539								CCNA_02539	2688132	2689277	+	381	CDS	CCNA_02539	-	aspartate aminotransferase
CCNA_03514	1329.18	-0.71562	0.441468	-1.621	0.105017	0.580484	0.23621	CCNA_03514	CCNA_03514								CCNA_03514	3671916	3672566	-	216	CDS	CCNA_03514	ctaG	cytochrome c oxidase assembly protein ctaG
CCNA_03916	406.989	-1.37864	0.850474	-1.62102	0.105012	0.580484	0.23621	CCNA_03916	CCNA_03916								CCNA_03916	220822	221085	-	87	CDS	CCNA_03916	-	hypothetical protein
CCNA_R0092	212.351	2.41029	1.48566	1.62237	0.104724	0.580484	0.23621	CCNA_R0092	CCNA_R0092								CCNA_R0092	3946278	3946395	+	118	RNA	CCNA_R0092	-	-
CCNA_00001	662.428	-1.4663	0.906175	-1.61811	0.105638	0.580668	0.236072	CCNA_00001	CCNA_00001								CCNA_00001	202	1107	+	301	CDS	CCNA_00001	-	ATP/GTP-binding protein
CCNA_00723	704.594	-0.76294	0.471414	-1.61841	0.105575	0.580668	0.236072	CCNA_00723	CCNA_00723								CCNA_00723	780108	780302	+	64	CDS	CCNA_00723	-	glyoxalase family protein
CCNA_00839	5859.67	0.301122	0.186135	1.61776	0.105714	0.580668	0.236072	CCNA_00839	CCNA_00839								CCNA_00839	907095	909575	+	826	CDS	CCNA_00839	-	glucan 1,4-beta-glucosidase
CCNA_01152	1755.43	-0.589971	0.364971	-1.61649	0.105989	0.581349	0.235563	CCNA_01152	CCNA_01152								CCNA_01152	1255714	1256535	+	273	CDS	CCNA_01152	-	external DNA uptake/catabolism protein
CCNA_02365	4305.91	0.35295	0.218718	1.61372	0.106587	0.583793	0.233741	CCNA_02365	CCNA_02365								CCNA_02365	2505205	2507520	-	771	CDS	CCNA_02365	-	glucoamylase
CCNA_00539	3752.73	-0.339398	0.210565	-1.61185	0.106995	0.583914	0.233651	CCNA_00539	CCNA_00539								CCNA_00539	558249	559709	-	486	CDS	CCNA_00539	-	salicylate hydroxylase
CCNA_01242	439.844	-1.19683	0.742991	-1.61082	0.107218	0.583914	0.233651	CCNA_01242	CCNA_01242								CCNA_01242	1367607	1369202	-	531	CDS	CCNA_01242	-	amino acid permease
CCNA_01855	726.595	0.983321	0.609699	1.6128	0.106789	0.583914	0.233651	CCNA_01855	CCNA_01855								CCNA_01855	1986769	1987485	+	238	CDS	CCNA_01855	-	iron/manganese superoxide dismutase
CCNA_03619	4206.28	-0.370227	0.229754	-1.61141	0.107091	0.583914	0.233651	CCNA_03619	CCNA_03619								CCNA_03619	3773490	3775610	+	706	CDS	CCNA_03619	-	zinc metalloprotease
CCNA_03191	6260.61	0.37547	0.233393	1.60874	0.107672	0.585555	0.232432	CCNA_03191	CCNA_03191								CCNA_03191	3351427	3353673	-	748	CDS	CCNA_03191	-	PAS-family GGDEF/EAL family protein
CCNA_03167	2347.55	-0.533533	0.332128	-1.60641	0.108184	0.587503	0.23099	CCNA_03167	CCNA_03167								CCNA_03167	3325776	3326630	-	284	CDS	CCNA_03167	-	hypothetical protein
CCNA_00953	313.334	1.71565	1.06959	1.60402	0.108709	0.588599	0.23018	CCNA_00953	CCNA_00953								CCNA_00953	1030335	1030667	+	110	CDS	CCNA_00953	fliN	flagellar motor switch protein FliN
CCNA_01790	497.131	1.175	0.733138	1.6027	0.109	0.588599	0.23018	CCNA_01790	CCNA_01790								CCNA_01790	1917304	1917771	+	155	CDS	CCNA_01790	-	protein translocase subunit secG
CCNA_01844	1060.87	-1.04203	0.649458	-1.60447	0.108611	0.588599	0.23018	CCNA_01844	CCNA_01844								CCNA_01844	1976177	1976803	-	208	CDS	CCNA_01844	-	DNA integration/recombination/inversion protein
CCNA_03382	2733.68	0.470172	0.293309	1.60299	0.108936	0.588599	0.23018	CCNA_03382	CCNA_03382								CCNA_03382	3553817	3555118	+	433	CDS	CCNA_03382	-	hypothetical protein
CCNA_03314	234.846	2.09897	1.3148	1.59642	0.110395	0.595295	0.225268	CCNA_03314	CCNA_03314								CCNA_03314	3488733	3489665	+	310	CDS	CCNA_03314	-	ferredoxin-NADP reductase
CCNA_00065	1408.36	-0.697029	0.438623	-1.58913	0.112031	0.596401	0.224462	CCNA_00065	CCNA_00065								CCNA_00065	68289	69062	-	257	CDS	CCNA_00065	-	S-adenosylmethionine-dependent methyltransferase
CCNA_00199	3311.15	0.378227	0.238797	1.58389	0.11322	0.596401	0.224462	CCNA_00199	CCNA_00199								CCNA_00199	212387	214267	+	626	CDS	CCNA_00199	-	TadG/vWA-family protein
CCNA_00383	2839.57	-0.405261	0.254701	-1.59113	0.111581	0.596401	0.224462	CCNA_00383	CCNA_00383								CCNA_00383	399852	400487	-	211	CDS	CCNA_00383	-	ribonuclease HII
CCNA_00562	2385.94	-0.543909	0.341226	-1.59398	0.11094	0.596401	0.224462	CCNA_00562	CCNA_00562								CCNA_00562	576665	577723	+	352	CDS	CCNA_00562	-	dihydroorotate dehydrogenase
CCNA_00665	2461.18	-0.550421	0.347409	-1.58436	0.113113	0.596401	0.224462	CCNA_00665	CCNA_00665								CCNA_00665	721949	723094	+	381	CDS	CCNA_00665	-	GAF-family sensor histidine kinase
CCNA_00858	4494.89	-0.330995	0.208991	-1.58378	0.113245	0.596401	0.224462	CCNA_00858	CCNA_00858								CCNA_00858	935330	937543	+	737	CDS	CCNA_00858	-	TonB-dependent receptor
CCNA_00909	2259.6	-0.440996	0.277896	-1.58691	0.112533	0.596401	0.224462	CCNA_00909	CCNA_00909								CCNA_00909	989266	990003	-	245	CDS	CCNA_00909	-	hypothetical protein
CCNA_01022	3117.51	-0.414856	0.261012	-1.58942	0.111966	0.596401	0.224462	CCNA_01022	CCNA_01022								CCNA_01022	1108366	1109898	+	510	CDS	CCNA_01022	-	tryptophan halogenase superfamily protein
CCNA_01094	309.658	-1.46621	0.921627	-1.5909	0.111633	0.596401	0.224462	CCNA_01094	CCNA_01094								CCNA_01094	1199089	1199238	-	49	CDS	CCNA_01094	-	hypothetical protein
CCNA_01100	4754.15	-0.410175	0.258484	-1.58685	0.112547	0.596401	0.224462	CCNA_01100	CCNA_01100								CCNA_01100	1205363	1207291	-	642	CDS	CCNA_01100	-	acylamino-acid-releasing enzyme
CCNA_01288	2217.59	-0.484002	0.305371	-1.58496	0.112975	0.596401	0.224462	CCNA_01288	CCNA_01288								CCNA_01288	1414050	1415267	+	405	CDS	CCNA_01288	-	multidrug resistance transporter, Bcr family
CCNA_02540	2675.22	-0.53222	0.334335	-1.59187	0.111413	0.596401	0.224462	CCNA_02540	CCNA_02540								CCNA_02540	2689408	2690706	-	432	CDS	CCNA_02540	-	N-acyl-L-amino acid amidohydrolase
CCNA_02650	90.0594	3.04569	1.91062	1.59408	0.110918	0.596401	0.224462	CCNA_02650	CCNA_02650								CCNA_02650	2803789	2804517	-	242	CDS	CCNA_02650	-	N-acetyl-anhydromuramyl-L-alanine amidase
CCNA_02682	1268.26	0.689926	0.433837	1.59029	0.11177	0.596401	0.224462	CCNA_02682	CCNA_02682								CCNA_02682	2835214	2835987	-	257	CDS	CCNA_02682	-	ribosomal-protein-alanine acetyltransferase
CCNA_03156	812.739	0.919046	0.578634	1.5883	0.112218	0.596401	0.224462	CCNA_03156	CCNA_03156								CCNA_03156	3311938	3312453	+	171	CDS	CCNA_03156	-	putative periplasmic protein
CCNA_03204	4608.72	-0.485015	0.30609	-1.58455	0.113069	0.596401	0.224462	CCNA_03204	CCNA_03204								CCNA_03204	3364972	3366180	+	402	CDS	CCNA_03204	-	alanine racemase
CCNA_03253	3482.52	-0.446403	0.281664	-1.58488	0.112994	0.596401	0.224462	CCNA_03253	CCNA_03253								CCNA_03253	3423688	3425037	+	449	CDS	CCNA_03253	-	MecR1-related antirepressor protein
CCNA_00882	3189.2	-0.360698	0.228219	-1.58049	0.113995	0.598313	0.223071	CCNA_00882	CCNA_00882								CCNA_00882	961855	962853	-	332	CDS	CCNA_00882	-	hypothetical protein
CCNA_01232	1273.63	-1.64227	1.04039	-1.57851	0.114449	0.598313	0.223071	CCNA_01232	CCNA_01232								CCNA_01232	1359759	1360238	-	159	CDS	CCNA_01232	-	hypothetical protein
CCNA_01853	610.078	-0.90674	0.573494	-1.58108	0.11386	0.598313	0.223071	CCNA_01853	CCNA_01853								CCNA_01853	1985425	1985829	+	134	CDS	CCNA_01853	-	hypothetical protein
CCNA_02505	2205.86	-0.581785	0.368663	-1.57809	0.114544	0.598313	0.223071	CCNA_02505	CCNA_02505								CCNA_02505	2654745	2655713	+	322	CDS	CCNA_02505	-	type IV secretory pathway, VirB11 ATPase
CCNA_02640	6.77038	-6.18	3.91292	-1.57938	0.114248	0.598313	0.223071	CCNA_02640	CCNA_02640								CCNA_02640	2792403	2793515	-	370	CDS	CCNA_02640	-	phospho-N-acetylmuramoyl-pentapeptide- transferase
CCNA_03858	505.912	-0.958249	0.606448	-1.5801	0.114084	0.598313	0.223071	CCNA_03858	CCNA_03858								CCNA_03858	4021713	4022204	+	163	CDS	CCNA_03858	-	protein translocase subunit secB
CCNA_00532	2505.86	-0.517077	0.328061	-1.57616	0.114989	0.598341	0.223051	CCNA_00532	CCNA_00532								CCNA_00532	543952	544842	+	296	CDS	CCNA_00532	-	hypothetical protein, RDD superfamily
CCNA_01187	657.055	0.810776	0.514297	1.57647	0.114917	0.598341	0.223051	CCNA_01187	CCNA_01187								CCNA_01187	1305189	1305740	+	183	CDS	CCNA_01187	-	RNA polymerase ECF-type sigma factor
CCNA_02662	2255.54	0.466282	0.295858	1.57604	0.115018	0.598341	0.223051	CCNA_02662	CCNA_02662								CCNA_02662	2815723	2817327	-	534	CDS	CCNA_02662	-	M28-family zinc peptidase
CCNA_00987	994.426	0.878546	0.558242	1.57377	0.11554	0.600245	0.221671	CCNA_00987	CCNA_00987								CCNA_00987	1067843	1068046	+	67	CDS	CCNA_00987	-	stress response protein CsbD
CCNA_00667	733.516	-0.749699	0.477325	-1.57063	0.11627	0.603218	0.219526	CCNA_00667	CCNA_00667								CCNA_00667	723506	724690	-	394	CDS	CCNA_00667	-	lipopolysaccharide biosynthesis protein
CCNA_00945	1544.6	-0.709509	0.452601	-1.56763	0.116968	0.604765	0.218414	CCNA_00945	CCNA_00945								CCNA_00945	1022922	1023653	+	243	CDS	CCNA_00945	-	chemotaxis protein MotD
CCNA_01558	1057.57	0.654325	0.417481	1.56732	0.117041	0.604765	0.218414	CCNA_01558	CCNA_01558								CCNA_01558	1674964	1675803	+	279	CDS	CCNA_01558	-	4-deoxy-L-threo-5-hexosulose-uronate ketol-isomerase
CCNA_03931	37.0421	4.83302	3.083	1.56764	0.116966	0.604765	0.218414	CCNA_03931	CCNA_03931								CCNA_03931	773437	773730	-	97	CDS	CCNA_03931	-	hypothetical protein
CCNA_01055	1230.06	-0.947347	0.606015	-1.56324	0.117996	0.608878	0.21547	CCNA_01055	CCNA_01055								CCNA_01055	1154844	1156148	-	434	CDS	CCNA_01055	-	GT1 family glyscosyl transferase
CCNA_00515	3156.83	-0.411612	0.263864	-1.55994	0.118774	0.610769	0.214123	CCNA_00515	CCNA_00515								CCNA_00515	529324	531657	+	777	CDS	CCNA_00515	-	5-methyltetrahydropteroyltriglutamate-- homocysteine methyltransferase
CCNA_03163	2024.35	-0.570456	0.365756	-1.55966	0.11884	0.610769	0.214123	CCNA_03163	CCNA_03163								CCNA_03163	3319424	3320395	-	323	CDS	CCNA_03163	-	peptidyl-prolyl cis-trans isomerase
CCNA_03250	1460.52	0.51429	0.329545	1.56061	0.118617	0.610769	0.214123	CCNA_03250	CCNA_03250								CCNA_03250	3421457	3422272	+	271	CDS	CCNA_03250	-	EAL-domain diguanylate phosphodiesterase
CCNA_03957	194.81	-1.67149	1.07398	-1.55635	0.119624	0.613976	0.211849	CCNA_03957	CCNA_03957								CCNA_03957	2058655	2058888	+	77	CDS	CCNA_03957	-	SirA/YedF/YeeD family regulatory protein
CCNA_R0152	637.914	1.17534	0.756965	1.5527	0.120495	0.617616	0.209281	CCNA_R0152	CCNA_R0152								CCNA_R0152	2086425	2086939	+	515	RNA	CCNA_R0152	-	-
CCNA_03755	1432.18	0.685553	0.441741	1.55194	0.120678	0.617728	0.209203	CCNA_03755	CCNA_03755								CCNA_03755	3924496	3925947	-	483	CDS	CCNA_03755	rfaE	bifunctional D-glycero-D-manno-heptose-7-phosphate 1-kinase/D-glycero-D-manno-heptose-1-phosphate adenylyltransferase
CCNA_02757	1994.18	0.455209	0.293455	1.55121	0.120852	0.617795	0.209156	CCNA_02757	CCNA_02757								CCNA_02757	2920986	2921705	+	239	CDS	CCNA_02757	-	sugar fermentation stimulation protein A
CCNA_00464	679.398	0.843971	0.546951	1.54305	0.122819	0.619592	0.207894	CCNA_00464	CCNA_00464								CCNA_00464	477514	477678	+	54	CDS	CCNA_00464	-	Undecaprenyl-phosphate sugar phosphotransferase-related protein
CCNA_01433	1111.81	3.05959	1.98047	1.54488	0.122374	0.619592	0.207894	CCNA_01433	CCNA_01433								CCNA_01433	1548563	1548865	+	100	CDS	CCNA_01433	ihfA	integration host factor alpha-subunit
CCNA_02115	1764.94	0.481198	0.31166	1.54398	0.122592	0.619592	0.207894	CCNA_02115	CCNA_02115								CCNA_02115	2263969	2265600	+	543	CDS	CCNA_02115	-	secreted pectate lyase-family protein
CCNA_02165	2182.26	-0.526081	0.340876	-1.54332	0.122753	0.619592	0.207894	CCNA_02165	CCNA_02165								CCNA_02165	2319266	2320324	-	352	CDS	CCNA_02165	-	lysophospholipase
CCNA_02327	2669.97	-0.52521	0.340092	-1.54432	0.122511	0.619592	0.207894	CCNA_02327	CCNA_02327								CCNA_02327	2469374	2470195	-	273	CDS	CCNA_02327	-	ABC transporter permease protein
CCNA_02778	390.553	1.35238	0.873049	1.54903	0.121375	0.619592	0.207894	CCNA_02778	CCNA_02778								CCNA_02778	2936392	2936646	+	84	CDS	CCNA_02778	-	hypothetical protein
CCNA_03118	502.011	-1.06803	0.69081	-1.54605	0.122093	0.619592	0.207894	CCNA_03118	CCNA_03118								CCNA_03118	3267043	3267282	-	79	CDS	CCNA_03118	-	hypothetical protein
CCNA_03917	227.799	-4.58392	2.96459	-1.54622	0.122051	0.619592	0.207894	CCNA_03917	CCNA_03917								CCNA_03917	256240	256344	-	34	CDS	CCNA_03917	-	hypothetical protein
CCNA_R0071	25.6702	5.15249	3.33801	1.54358	0.12269	0.619592	0.207894	CCNA_R0071	CCNA_R0071								CCNA_R0071	2919418	2919502	+	85	RNA	CCNA_R0071	-	Leu tRNA
CCNA_R0079	6.20605	-6.05883	3.91345	-1.54821	0.121573	0.619592	0.207894	CCNA_R0079	CCNA_R0079								CCNA_R0079	3781365	3781500	+	136	RNA	CCNA_R0079	-	-
CCNA_02491	1470.89	-0.757387	0.491147	-1.54208	0.123055	0.619964	0.207634	CCNA_02491	CCNA_02491								CCNA_02491	2638974	2639681	+	235	CDS	CCNA_02491	-	protocatechuate 3,4-dioxygenase beta chain
CCNA_00382	165.854	2.72388	1.7679	1.54074	0.12338	0.619972	0.207628	CCNA_00382	CCNA_00382								CCNA_00382	398637	399713	-	358	CDS	CCNA_00382	ccrM	adenine-specific methyltransferase ccrM
CCNA_01945	1624.5	-0.494304	0.320744	-1.54112	0.123289	0.619972	0.207628	CCNA_01945	CCNA_01945								CCNA_01945	2086909	2088006	-	365	CDS	CCNA_01945	-	anhydro-N-acetylmuramic acid kinase
CCNA_02804	576.962	1.00398	0.652402	1.5389	0.123829	0.620012	0.2076	CCNA_02804	CCNA_02804								CCNA_02804	2960344	2960544	+	66	CDS	CCNA_02804	-	hypothetical protein
CCNA_02871	1531.39	-0.782112	0.508087	-1.53933	0.123724	0.620012	0.2076	CCNA_02871	CCNA_02871								CCNA_02871	3021200	3021598	-	132	CDS	CCNA_02871	-	hypothetical protein
CCNA_03935	999.093	0.695791	0.452189	1.53872	0.123873	0.620012	0.2076	CCNA_03935	CCNA_03935								CCNA_03935	802082	802519	+	145	CDS	CCNA_03935	-	hypothetical protein
CCNA_01725	6.05771	-6.01938	3.91364	-1.53805	0.124036	0.620019	0.207595	CCNA_01725	CCNA_01725								CCNA_01725	1851328	1852758	+	476	CDS	CCNA_01725	bamB	beta-barrel assembly machine (BAM) protein BamB
CCNA_01642	1047.65	0.6339	0.412949	1.53506	0.12477	0.622874	0.205599	CCNA_01642	CCNA_01642								CCNA_01642	1762909	1763676	+	255	CDS	CCNA_01642	-	gluconate 5-dehydrogenase
CCNA_01902	745.022	-0.938747	0.613337	-1.53056	0.125879	0.627594	0.202321	CCNA_01902	CCNA_01902								CCNA_01902	2044927	2045415	+	162	CDS	CCNA_01902	-	nickel-responsive regulator NikR
CCNA_00035	1122.17	0.857889	0.562441	1.5253	0.127185	0.631704	0.199486	CCNA_00035	CCNA_00035								CCNA_00035	38495	39427	-	310	CDS	CCNA_00035	-	tRNA pseudouridine synthase B
CCNA_00047	999.829	-0.654875	0.429199	-1.52581	0.127058	0.631704	0.199486	CCNA_00047	CCNA_00047								CCNA_00047	50132	50812	-	226	CDS	CCNA_00047	-	tRNA m7-G46 methyltransferase
CCNA_03874	776.978	-0.697788	0.457492	-1.52525	0.127198	0.631704	0.199486	CCNA_03874	CCNA_03874								CCNA_03874	4036691	4037386	+	231	CDS	CCNA_03874	-	carboxymethylenebutenolidase
CCNA_01067	2493.92	-0.390548	0.256301	-1.52379	0.127561	0.631874	0.19937	CCNA_01067	CCNA_01067								CCNA_01067	1171152	1172735	+	527	CDS	CCNA_01067	rsaFa	type I secretion outer membrane protein RsaFa
CCNA_01684	1360.81	-0.578694	0.379646	-1.5243	0.127433	0.631874	0.19937	CCNA_01684	CCNA_01684								CCNA_01684	1811466	1812350	-	294	CDS	CCNA_01684	-	phenylalanine-4-hydroxylase
CCNA_03794	1328.17	0.581161	0.381709	1.52252	0.127878	0.632626	0.198853	CCNA_03794	CCNA_03794								CCNA_03794	3957923	3958573	+	216	CDS	CCNA_03794	-	hypothetical protein
CCNA_01663	2261.27	0.39764	0.261832	1.51869	0.128841	0.633533	0.19823	CCNA_01663	CCNA_01663								CCNA_01663	1782651	1784363	+	570	CDS	CCNA_01663	-	potassium-transporting ATPase A chain
CCNA_01801	260.888	1.67826	1.10569	1.51785	0.129053	0.633533	0.19823	CCNA_01801	CCNA_01801								CCNA_01801	1926343	1926795	+	150	CDS	CCNA_01801	-	hypothetical protein
CCNA_01813	1212.31	-0.844089	0.55608	-1.51793	0.129033	0.633533	0.19823	CCNA_01813	CCNA_01813								CCNA_01813	1937704	1938711	+	335	CDS	CCNA_01813	-	tRNA-dihydrouridine synthase
CCNA_03077	283.081	1.32146	0.870375	1.51826	0.128949	0.633533	0.19823	CCNA_03077	CCNA_03077								CCNA_03077	3227958	3228143	+	61	CDS	CCNA_03077	-	hypothetical protein
CCNA_03127	2754.31	0.429898	0.282869	1.51978	0.128567	0.633533	0.19823	CCNA_03127	CCNA_03127								CCNA_03127	3274732	3276030	+	432	CDS	CCNA_03127	-	aminoacyl-histidine dipeptidase
CCNA_03486	1410.41	0.636619	0.41933	1.51818	0.128969	0.633533	0.19823	CCNA_03486	CCNA_03486								CCNA_03486	3648096	3648524	-	142	CDS	CCNA_03486	-	hypothetical protein
CCNA_03113	1867.84	-0.516659	0.340702	-1.51645	0.129405	0.634446	0.197605	CCNA_03113	CCNA_03113								CCNA_03113	3263780	3264499	-	239	CDS	CCNA_03113	-	membrane-associated phospholipid phosphatase
CCNA_01732	1742.47	-0.598525	0.395051	-1.51506	0.129758	0.634556	0.19753	CCNA_01732	CCNA_01732								CCNA_01732	1860370	1861752	-	460	CDS	CCNA_01732	-	DNA repair protein RadA
CCNA_01941	5.33529	5.94468	3.92219	1.51565	0.129607	0.634556	0.19753	CCNA_01941	CCNA_01941								CCNA_01941	2083785	2084924	-	379	CDS	CCNA_01941	-	cysteine desulfhydrase/Selenocysteine lyase
CCNA_01507	1156.49	0.704376	0.465403	1.51347	0.130159	0.635707	0.196743	CCNA_01507	CCNA_01507								CCNA_01507	1617542	1618201	-	219	CDS	CCNA_01507	-	cystine transport system permease protein
CCNA_02326	278.334	-1.59868	1.05842	-1.51044	0.13093	0.63866	0.19473	CCNA_02326	CCNA_02326								CCNA_02326	2468002	2469219	-	405	CDS	CCNA_02326	-	acetylornithine aminotransferase/succinyldiaminopimelate aminotransferase
CCNA_01170	4391.27	0.416086	0.275611	1.50969	0.131123	0.638788	0.194643	CCNA_01170	CCNA_01170								CCNA_01170	1288710	1291355	-	881	CDS	CCNA_01170	-	TonB-dependent receptor
CCNA_00711	2806.63	0.540816	0.358623	1.50804	0.131545	0.640031	0.193799	CCNA_00711	CCNA_00711								CCNA_00711	768833	769933	+	366	CDS	CCNA_00711	-	hypothetical protein
CCNA_00116	223.359	1.58989	1.06469	1.49329	0.135362	0.640363	0.193574	CCNA_00116	CCNA_00116								CCNA_00116	126407	127753	-	448	CDS	CCNA_00116	-	phosphoglucosamine mutase
CCNA_00182	1909.3	-0.579749	0.386925	-1.49835	0.134042	0.640363	0.193574	CCNA_00182	CCNA_00182								CCNA_00182	195424	196140	+	238	CDS	CCNA_00182	-	type II secretion pathway protein N
CCNA_00384	1778.2	0.565051	0.378646	1.49229	0.135622	0.640363	0.193574	CCNA_00384	CCNA_00384								CCNA_00384	400574	401479	+	301	CDS	CCNA_00384	-	glucan endo-1,3-beta-glucosidase
CCNA_00396	1141.77	-0.678666	0.454659	-1.49269	0.135518	0.640363	0.193574	CCNA_00396	CCNA_00396								CCNA_00396	412933	413610	-	225	CDS	CCNA_00396	-	hypothetical protein
CCNA_00459	703.669	-0.747137	0.499915	-1.49453	0.135038	0.640363	0.193574	CCNA_00459	CCNA_00459								CCNA_00459	471542	472783	+	413	CDS	CCNA_00459	nhaA	Na+/H+ antiporter nhaA
CCNA_00582	712.965	-0.774558	0.515326	-1.50304	0.132828	0.640363	0.193574	CCNA_00582	CCNA_00582								CCNA_00582	611200	611757	+	185	CDS	CCNA_00582	-	hypothetical protein
CCNA_00636	1875.18	0.677058	0.450041	1.50444	0.132469	0.640363	0.193574	CCNA_00636	CCNA_00636								CCNA_00636	683537	684388	+	283	CDS	CCNA_00636	-	hypothetical protein
CCNA_01030	2370.13	-0.477326	0.319148	-1.49563	0.134751	0.640363	0.193574	CCNA_01030	CCNA_01030								CCNA_01030	1118884	1119501	-	205	CDS	CCNA_01030	-	peptidyl-prolyl cis-trans isomerase
CCNA_01032	980.889	0.795721	0.529548	1.50264	0.132932	0.640363	0.193574	CCNA_01032	CCNA_01032								CCNA_01032	1121440	1122033	+	197	CDS	CCNA_01032	-	RNA polymerase ECF-type sigma factor
CCNA_01054	2360.55	-0.43599	0.291748	-1.49441	0.135069	0.640363	0.193574	CCNA_01054	CCNA_01054								CCNA_01054	1153331	1154830	+	499	CDS	CCNA_01054	-	tryptophan halogenase
CCNA_01194	4616.36	-0.375851	0.251226	-1.49607	0.134636	0.640363	0.193574	CCNA_01194	CCNA_01194								CCNA_01194	1315500	1317953	-	817	CDS	CCNA_01194	-	TonB-dependent receptor
CCNA_01220	1207.34	-0.757404	0.506699	-1.49478	0.134972	0.640363	0.193574	CCNA_01220	CCNA_01220								CCNA_01220	1346517	1347731	-	404	CDS	CCNA_01220	-	7-keto-8-aminopelargonate synthetase
CCNA_01775	1698.78	-0.492287	0.329768	-1.49283	0.135482	0.640363	0.193574	CCNA_01775	CCNA_01775								CCNA_01775	1900847	1901872	-	341	CDS	CCNA_01775	-	phosphoribosylformylglycinamidine cyclo-ligase
CCNA_01949	543.299	-1.02841	0.687648	-1.49554	0.134773	0.640363	0.193574	CCNA_01949	CCNA_01949								CCNA_01949	2091495	2091980	+	161	CDS	CCNA_01949	bacA	bactofilin A BacA
CCNA_02202	2180.85	0.62811	0.418124	1.50221	0.133043	0.640363	0.193574	CCNA_02202	CCNA_02202								CCNA_02202	2350414	2351211	+	265	CDS	CCNA_02202	-	SCP domain protein
CCNA_02561	2606	-0.450691	0.299341	-1.50561	0.132167	0.640363	0.193574	CCNA_02561	CCNA_02561								CCNA_02561	2707489	2708913	-	474	CDS	CCNA_02561	stpB	stalk cross-band protein StpB
CCNA_02965	3003.5	-0.449283	0.300442	-1.49541	0.134809	0.640363	0.193574	CCNA_02965	CCNA_02965								CCNA_02965	3120990	3122231	-	413	CDS	CCNA_02965	-	cell wall hydrolase family protein
CCNA_02993	2679.08	-0.392705	0.261196	-1.50349	0.132712	0.640363	0.193574	CCNA_02993	CCNA_02993								CCNA_02993	3145387	3146679	-	430	CDS	CCNA_02993	-	NADH-ubiquinone oxidoreductase
CCNA_03258	753.872	0.857745	0.574369	1.49337	0.135341	0.640363	0.193574	CCNA_03258	CCNA_03258								CCNA_03258	3429049	3429288	+	79	CDS	CCNA_03258	-	hypothetical protein
CCNA_03439	255.643	-1.90052	1.26424	-1.5033	0.132762	0.640363	0.193574	CCNA_03439	CCNA_03439								CCNA_03439	3603264	3603389	-	41	CDS	CCNA_03439	-	hypothetical protein
CCNA_03568	2166.34	0.49352	0.329597	1.49735	0.134303	0.640363	0.193574	CCNA_03568	CCNA_03568								CCNA_03568	3722350	3723000	+	216	CDS	CCNA_03568	-	LemA protein
CCNA_03584	53.8368	3.82081	2.55463	1.49564	0.134747	0.640363	0.193574	CCNA_03584	CCNA_03584								CCNA_03584	3739999	3740676	+	225	CDS	CCNA_03584	chpT	histidine phosphotransferase ChpT
CCNA_03714	5.41619	-5.86287	3.91443	-1.49776	0.134195	0.640363	0.193574	CCNA_03714	CCNA_03714								CCNA_03714	3879977	3880735	-	252	CDS	CCNA_03714	-	ABC transporter ATP-binding protein
CCNA_R0177	458.983	-1.25238	0.833841	-1.50194	0.133113	0.640363	0.193574	CCNA_R0177	CCNA_R0177								CCNA_R0177	3111902	3112088	+	187	RNA	CCNA_R0177	-	-
CCNA_01267	1617.19	-0.483881	0.324724	-1.49013	0.13619	0.641464	0.192828	CCNA_01267	CCNA_01267								CCNA_01267	1395950	1396687	-	245	CDS	CCNA_01267	-	NTF2 superfamily protein
CCNA_03334	9.24671	5.78562	3.88118	1.49069	0.136044	0.641464	0.192828	CCNA_03334	CCNA_03334								CCNA_03334	3514514	3516394	-	626	CDS	CCNA_03334	ftsH	cell division protein FtsH
CCNA_02191	445.093	-0.956007	0.641843	-1.48947	0.136363	0.641492	0.192809	CCNA_02191	CCNA_02191								CCNA_02191	2343127	2343513	+	128	CDS	CCNA_02191	-	hypothetical protein
CCNA_02178	1642.62	-0.59238	0.397997	-1.4884	0.136644	0.641824	0.192584	CCNA_02178	CCNA_02178								CCNA_02178	2329001	2329906	+	301	CDS	CCNA_02178	-	short-chain alcohol dehydrogenase
CCNA_03013	2601.7	0.492947	0.331296	1.48793	0.136768	0.641824	0.192584	CCNA_03013	CCNA_03013								CCNA_03013	3165964	3167547	+	527	CDS	CCNA_03013	-	alkyl hydroperoxide reductase subunit F
CCNA_00451	6349.43	-0.345262	0.232973	-1.48198	0.138345	0.64606	0.189727	CCNA_00451	CCNA_00451								CCNA_00451	455598	458639	+	1013	CDS	CCNA_00451	-	TonB-dependent receptor
CCNA_01386	1598.3	-0.52856	0.356481	-1.48271	0.138151	0.64606	0.189727	CCNA_01386	CCNA_01386								CCNA_01386	1503106	1503747	-	213	CDS	CCNA_01386	-	hypothetical protein
CCNA_02597	1104.73	-0.605418	0.408489	-1.48209	0.138316	0.64606	0.189727	CCNA_02597	CCNA_02597								CCNA_02597	2744512	2744892	-	126	CDS	CCNA_02597	-	hypothetical protein
CCNA_02883	4287.73	0.380531	0.256742	1.48216	0.138299	0.64606	0.189727	CCNA_02883	CCNA_02883								CCNA_02883	3031082	3032707	-	541	CDS	CCNA_02883	-	flavin containing amine oxidoreductase
CCNA_02400	1540.99	0.509603	0.344092	1.48101	0.138605	0.646485	0.189441	CCNA_02400	CCNA_02400								CCNA_02400	2542088	2543344	-	418	CDS	CCNA_02400	-	transporter, major facilitator superfamily
CCNA_00053	1624.25	0.607399	0.411795	1.475	0.140212	0.650155	0.186983	CCNA_00053	CCNA_00053								CCNA_00053	55724	56668	-	314	CDS	CCNA_00053	phoH	phosphate starvation-inducible protein PhoH
CCNA_01065	580.491	0.935752	0.634451	1.4749	0.14024	0.650155	0.186983	CCNA_01065	CCNA_01065								CCNA_01065	1169010	1170047	+	345	CDS	CCNA_01065	-	glycosyltransferase
CCNA_01808	1465.85	0.559358	0.379016	1.47581	0.139994	0.650155	0.186983	CCNA_01808	CCNA_01808								CCNA_01808	1933343	1934419	-	358	CDS	CCNA_01808	-	lysophospholipase L2
CCNA_03607	46.2177	3.79147	2.56872	1.47602	0.139939	0.650155	0.186983	CCNA_03607	CCNA_03607								CCNA_03607	3760356	3762239	-	627	CDS	CCNA_03607	-	ribonucleoside-diphosphate reductase alpha chain
CCNA_R0185	534.504	0.927304	0.628722	1.4749	0.140239	0.650155	0.186983	CCNA_R0185	CCNA_R0185								CCNA_R0185	3377939	3378229	+	291	RNA	CCNA_R0185	-	-
CCNA_00918	190.256	-1.84372	1.25256	-1.47196	0.141031	0.651483	0.186097	CCNA_00918	CCNA_00918								CCNA_00918	995336	996205	+	289	CDS	CCNA_00918	-	peptide release factor-glutamine N5-methyltransferase
CCNA_02465	1617.51	0.621364	0.421863	1.4729	0.140777	0.651483	0.186097	CCNA_02465	CCNA_02465								CCNA_02465	2608583	2609890	-	435	CDS	CCNA_02465	-	UDP-glucose 6-dehydrogenase
CCNA_02821	2069.72	0.54241	0.368499	1.47194	0.141036	0.651483	0.186097	CCNA_02821	CCNA_02821								CCNA_02821	2977478	2978812	-	444	CDS	CCNA_02821	-	hipA-related phosphatidylinositol 3/4-kinase
CCNA_01074	362.603	1.39757	0.950514	1.47033	0.141472	0.652638	0.185328	CCNA_01074	CCNA_01074								CCNA_01074	1179617	1179754	-	45	CDS	CCNA_01074	-	entericidin B-like protein
CCNA_01763	913.052	0.851025	0.579269	1.46913	0.141796	0.652638	0.185328	CCNA_01763	CCNA_01763								CCNA_01763	1891999	1893480	+	493	CDS	CCNA_01763	-	multifunctional aminopeptidase
CCNA_01952	526.485	-1.21834	0.829073	-1.46952	0.14169	0.652638	0.185328	CCNA_01952	CCNA_01952								CCNA_01952	2095782	2096969	-	395	CDS	CCNA_01952	-	N-acetylmuramoyl-L-alanine amidase
CCNA_00622	925.76	0.626153	0.426969	1.46651	0.14251	0.655137	0.183668	CCNA_00622	CCNA_00622								CCNA_00622	666621	666806	+	61	CDS	CCNA_00622	-	hypothetical protein
CCNA_00956	4385.2	-0.345718	0.235936	-1.46531	0.142837	0.655623	0.183346	CCNA_00956	CCNA_00956								CCNA_00956	1032336	1034438	+	700	CDS	CCNA_00956	flhA	flagellar biosynthesis protein FlhA
CCNA_01780	2153.1	-0.547132	0.374045	-1.46275	0.143537	0.655623	0.183346	CCNA_01780	CCNA_01780								CCNA_01780	1906954	1908453	-	499	CDS	CCNA_01780	ppx1	exopolyphosphatase
CCNA_02479	1934.05	-0.519289	0.355247	-1.46177	0.143804	0.655623	0.183346	CCNA_02479	CCNA_02479								CCNA_02479	2623910	2625010	-	366	CDS	CCNA_02479	-	aryl-alcohol dehydrogenase
CCNA_02546	3060.25	-0.415931	0.284256	-1.46323	0.143405	0.655623	0.183346	CCNA_02546	CCNA_02546								CCNA_02546	2694580	2695944	-	454	CDS	CCNA_02546	pleD	GGDEF/response regulator protein PleD
CCNA_03605	1092.22	0.584683	0.399235	1.46451	0.143056	0.655623	0.183346	CCNA_03605	CCNA_03605								CCNA_03605	3759296	3760189	-	297	CDS	CCNA_03605	-	hypothetical protein
CCNA_03774	1806.95	-0.445217	0.304321	-1.46299	0.143471	0.655623	0.183346	CCNA_03774	CCNA_03774								CCNA_03774	3941503	3942390	-	295	CDS	CCNA_03774	-	citrate lyase beta chain/citryl-CoA lyase subunit
CCNA_R0166	67.8283	-4.03762	2.76221	-1.46174	0.143813	0.655623	0.183346	CCNA_R0166	CCNA_R0166								CCNA_R0166	2689312	2689372	-	61	RNA	CCNA_R0166	-	-
CCNA_03824	839.494	-0.720282	0.493082	-1.46078	0.144077	0.656047	0.183065	CCNA_03824	CCNA_03824								CCNA_03824	3989897	3991405	+	502	CDS	CCNA_03824	ubiB	2-polyprenylphenol 6-hydroxylase accessory protein UbiB
CCNA_01677	1109.95	0.640173	0.438816	1.45886	0.144603	0.657661	0.181998	CCNA_01677	CCNA_01677								CCNA_01677	1803814	1805058	+	414	CDS	CCNA_01677	-	carboxypeptidase G2 precursor
CCNA_01473	5617.95	-0.427788	0.29336	-1.45823	0.144776	0.657666	0.181994	CCNA_01473	CCNA_01473								CCNA_01473	1580130	1582304	+	724	CDS	CCNA_01473	fixI	E1-E2 cation pump ATPase fixI
CCNA_00218	1524.73	-0.539875	0.370954	-1.45537	0.145567	0.659252	0.180949	CCNA_00218	CCNA_00218								CCNA_00218	236131	236877	-	248	CDS	CCNA_00218	-	hypothetical protein
CCNA_00694	7080.09	-0.318782	0.219158	-1.45458	0.145786	0.659252	0.180949	CCNA_00694	CCNA_00694								CCNA_00694	751775	754342	-	855	CDS	CCNA_00694	-	ATP-dependent DNA helicase
CCNA_03724	1071.9	-0.573605	0.39437	-1.45448	0.145813	0.659252	0.180949	CCNA_03724	CCNA_03724								CCNA_03724	3891918	3892646	+	242	CDS	CCNA_03724	-	hypothetical protein
CCNA_03953	576.917	1.26329	0.868207	1.45505	0.145655	0.659252	0.180949	CCNA_03953	CCNA_03953								CCNA_03953	1658850	1659263	-	137	CDS	CCNA_03953	-	hypothetical protein
CCNA_00483	1385.23	-0.68514	0.471621	-1.45273	0.146298	0.659256	0.180946	CCNA_00483	CCNA_00483								CCNA_00483	499379	500224	-	281	CDS	CCNA_00483	-	Zn-dependent hydrolase, glyoxalase II family
CCNA_01395	180.227	-2.44567	1.68308	-1.45309	0.146199	0.659256	0.180946	CCNA_01395	CCNA_01395								CCNA_01395	1513437	1515113	+	558	CDS	CCNA_01395	fzeA	electron transfer flavoprotein-ubiquinone oxidoreductase FzeA
CCNA_03803	1790.49	0.554022	0.381395	1.45262	0.146329	0.659256	0.180946	CCNA_03803	CCNA_03803								CCNA_03803	3968758	3969843	+	361	CDS	CCNA_03803	-	cellulose biosynthesis protein CelD
CCNA_01995	140.719	-2.71918	1.87588	-1.44955	0.147185	0.660783	0.179941	CCNA_01995	CCNA_01995								CCNA_01995	2142103	2142948	-	281	CDS	CCNA_01995	-	phosphatidate cytidylyltransferase
CCNA_03065	1796.41	0.505299	0.348487	1.44998	0.147064	0.660783	0.179941	CCNA_03065	CCNA_03065								CCNA_03065	3216939	3217313	+	124	CDS	CCNA_03065	-	cytochrome c family protein
CCNA_03940	344.671	-1.19441	0.823624	-1.45019	0.147005	0.660783	0.179941	CCNA_03940	CCNA_03940								CCNA_03940	861178	861285	+	35	CDS	CCNA_03940	-	hypothetical protein
CCNA_00084	2671.21	-0.348392	0.240607	-1.44797	0.147625	0.661371	0.179555	CCNA_00084	CCNA_00084								CCNA_00084	89053	90642	+	529	CDS	CCNA_00084	purH	phosphoribosylaminoimidazolecarboxamide formyltransferase/IMP cyclohydrolase
CCNA_00970	6530.98	-0.330401	0.228299	-1.44723	0.147834	0.661371	0.179555	CCNA_00970	CCNA_00970								CCNA_00970	1046120	1049140	+	1006	CDS	CCNA_00970	-	long-chain-fatty-acid--CoA ligase
CCNA_01811	969.157	-0.907913	0.627309	-1.44731	0.147809	0.661371	0.179555	CCNA_01811	CCNA_01811								CCNA_01811	1935926	1936417	-	163	CDS	CCNA_01811	-	competence/damage-inducible protein CinA
CCNA_03946	4.25163	5.67542	3.92528	1.44586	0.148215	0.662305	0.178942	CCNA_03946	CCNA_03946								CCNA_03946	1266917	1266961	+	14	CDS	CCNA_03946	-	hypothetical protein
CCNA_01462	1519.36	0.564088	0.391371	1.44131	0.149496	0.666475	0.176216	CCNA_01462	CCNA_01462								CCNA_01462	1569294	1570469	-	391	CDS	CCNA_01462	-	lactate 2-monooxygenase
CCNA_03390	1124.22	0.554557	0.384627	1.4418	0.149358	0.666475	0.176216	CCNA_03390	CCNA_03390								CCNA_03390	3563024	3563524	+	166	CDS	CCNA_03390	-	hypothetical protein
CCNA_00783	4745.65	-0.268174	0.18633	-1.43924	0.150082	0.666873	0.175957	CCNA_00783	CCNA_00783								CCNA_00783	844450	846426	-	658	CDS	CCNA_00783	sapA	secreted protease precursor sapA
CCNA_02699	143.973	2.73968	1.90368	1.43915	0.150107	0.666873	0.175957	CCNA_02699	CCNA_02699								CCNA_02699	2852575	2853861	-	428	CDS	CCNA_02699	-	guanine deaminase
CCNA_03150	518.685	-0.993453	0.689933	-1.43993	0.149888	0.666873	0.175957	CCNA_03150	CCNA_03150								CCNA_03150	3306126	3306284	-	52	CDS	CCNA_03150	-	hypothetical protein
CCNA_02269	2069.64	-0.444006	0.308871	-1.43751	0.150572	0.668148	0.175127	CCNA_02269	CCNA_02269								CCNA_02269	2421986	2422978	+	330	CDS	CCNA_02269	-	L-aminopeptidase/D-esterase dmpA
CCNA_03822	760.871	0.85646	0.596042	1.43691	0.150743	0.668148	0.175127	CCNA_03822	CCNA_03822								CCNA_03822	3988188	3989051	-	287	CDS	CCNA_03822	-	formamidopyrimidine-DNA glycosylase
CCNA_00976	403.546	1.31877	0.919415	1.43435	0.151472	0.668287	0.175037	CCNA_00976	CCNA_00976								CCNA_00976	1055002	1056786	-	594	CDS	CCNA_00976	sppA	signal peptide peptidase A
CCNA_02442	3075.49	0.367636	0.256235	1.43476	0.151355	0.668287	0.175037	CCNA_02442	CCNA_02442								CCNA_02442	2582757	2584259	-	500	CDS	CCNA_02442	xynB2	beta-xylosidase II
CCNA_02670	3558.3	-0.353149	0.246098	-1.435	0.151288	0.668287	0.175037	CCNA_02670	CCNA_02670								CCNA_02670	2822632	2824239	-	535	CDS	CCNA_02670	-	ABC transporter ATP-binding protein
CCNA_R0141	424.25	-1.05576	0.735573	-1.43528	0.151207	0.668287	0.175037	CCNA_R0141	CCNA_R0141								CCNA_R0141	1607671	1607996	-	326	RNA	CCNA_R0141	-	-
CCNA_01274	3018.65	-0.408484	0.285228	-1.43213	0.152106	0.668923	0.174624	CCNA_01274	CCNA_01274								CCNA_01274	1400085	1401608	-	507	CDS	CCNA_01274	-	piperideine-6-carboxylate dehydrogenase
CCNA_03089	1099.28	0.768246	0.536187	1.43279	0.151917	0.668923	0.174624	CCNA_03089	CCNA_03089								CCNA_03089	3238826	3239239	-	137	CDS	CCNA_03089	-	hypothetical protein
CCNA_03160	1327.47	0.72773	0.508185	1.43202	0.152139	0.668923	0.174624	CCNA_03160	CCNA_03160								CCNA_03160	3316096	3316611	-	171	CDS	CCNA_03160	-	molybdopterin-guanine dinucleotide biosynthesis protein A
CCNA_03100	963.704	-0.801459	0.560356	-1.43027	0.15264	0.670357	0.173694	CCNA_03100	CCNA_03100								CCNA_03100	3251134	3251355	-	73	CDS	CCNA_03100	-	alkylphosphonate utilization operon protein PhnA
CCNA_01757	748.56	0.957617	0.670093	1.42908	0.152981	0.671087	0.173221	CCNA_01757	CCNA_01757								CCNA_01757	1883718	1884548	-	276	CDS	CCNA_01757	-	dimethyladenosine transferase
CCNA_00055	137.27	2.05847	1.44169	1.42782	0.153344	0.67191	0.172689	CCNA_00055	CCNA_00055								CCNA_00055	58201	58608	-	135	CDS	CCNA_00055	-	ferric uptake regulation protein
CCNA_02196	938.976	-0.664897	0.466029	-1.42673	0.153658	0.672368	0.172393	CCNA_02196	CCNA_02196								CCNA_02196	2346386	2346784	-	132	CDS	CCNA_02196	-	hypothetical protein
CCNA_02261	5944.97	-0.259222	0.181752	-1.42624	0.153799	0.672368	0.172393	CCNA_02261	CCNA_02261								CCNA_02261	2411414	2413423	-	669	CDS	CCNA_02261	-	propionyl-CoA carboxylase biotin-containing subunit
CCNA_01488	3168.07	0.399366	0.280265	1.42496	0.154168	0.672448	0.172342	CCNA_01488	CCNA_01488								CCNA_01488	1594813	1596615	+	600	CDS	CCNA_01488	ilvD	dihydroxyacid dehydratase
CCNA_03027	3666.75	-0.300268	0.210638	-1.42552	0.154007	0.672448	0.172342	CCNA_03027	CCNA_03027								CCNA_03027	3181645	3182982	+	445	CDS	CCNA_03027	-	two-component sensor histidine kinase
CCNA_00988	2992.47	-0.409371	0.287617	-1.42332	0.154643	0.673394	0.171731	CCNA_00988	CCNA_00988								CCNA_00988	1068127	1069569	-	480	CDS	CCNA_00988	-	isopenicillin N epimerase
CCNA_01502	2228.14	-0.533822	0.375139	-1.423	0.154737	0.673394	0.171731	CCNA_01502	CCNA_01502								CCNA_01502	1613345	1614289	+	314	CDS	CCNA_01502	-	conserved membrane spanning protein
CCNA_01142	395.949	1.24177	0.87323	1.42204	0.155014	0.673836	0.171446	CCNA_01142	CCNA_01142								CCNA_01142	1246920	1247396	+	158	CDS	CCNA_01142	-	hypothetical protein
CCNA_01821	1490.73	-0.592919	0.417472	-1.42026	0.155532	0.675323	0.170488	CCNA_01821	CCNA_01821								CCNA_01821	1947560	1948387	-	275	CDS	CCNA_01821	-	MazG protein
CCNA_02278	808.963	-0.705362	0.49689	-1.41955	0.155738	0.675451	0.170406	CCNA_02278	CCNA_02278								CCNA_02278	2429076	2429684	+	202	CDS	CCNA_02278	-	hypothetical protein
CCNA_02992	313.282	1.32979	0.937728	1.41809	0.156163	0.676532	0.169712	CCNA_02992	CCNA_02992								CCNA_02992	3144917	3145387	-	156	CDS	CCNA_02992	-	hypothetical protein
CCNA_00654	2553.85	-0.546925	0.386331	-1.41569	0.156866	0.677246	0.169254	CCNA_00654	CCNA_00654								CCNA_00654	707254	708039	+	261	CDS	CCNA_00654	-	uroporphyrin-III C-methyltransferase
CCNA_01114	108.883	3.01195	2.12776	1.41555	0.156908	0.677246	0.169254	CCNA_01114	CCNA_01114								CCNA_01114	1219079	1219504	-	141	CDS	CCNA_01114	sufE	cysteine desulfurase subunit SufE
CCNA_01860	1805.63	-0.494299	0.349047	-1.41614	0.156736	0.677246	0.169254	CCNA_01860	CCNA_01860								CCNA_01860	1993888	1995033	+	381	CDS	CCNA_01860	-	iron-regulated membrane protein
CCNA_03682	1943.99	-0.472929	0.334198	-1.41511	0.157035	0.677246	0.169254	CCNA_03682	CCNA_03682								CCNA_03682	3843950	3844630	+	226	CDS	CCNA_03682	-	fumarylpyruvate hydrolase
CCNA_02186	828.697	-0.833343	0.589864	-1.41277	0.157723	0.678735	0.1683	CCNA_02186	CCNA_02186								CCNA_02186	2337874	2338431	+	185	CDS	CCNA_02186	-	acetolactate synthase small subunit
CCNA_02956	912.54	-0.735188	0.520401	-1.41273	0.157734	0.678735	0.1683	CCNA_02956	CCNA_02956								CCNA_02956	3115178	3115714	-	178	CDS	CCNA_02956	-	rhodanese-related sulfurtransferase
CCNA_02244	2716.42	-0.425984	0.301673	-1.41207	0.157929	0.678812	0.168251	CCNA_02244	CCNA_02244								CCNA_02244	2393276	2394553	-	425	CDS	CCNA_02244	-	aminotransferase class I family protein
CCNA_01649	1851.43	-0.428286	0.303816	-1.40969	0.158632	0.68107	0.166808	CCNA_01649	CCNA_01649								CCNA_01649	1769664	1770605	+	313	CDS	CCNA_01649	-	transporter, drug/metabolite exporter family
CCNA_02250	938.859	0.665119	0.472167	1.40865	0.158938	0.681621	0.166457	CCNA_02250	CCNA_02250								CCNA_02250	2397843	2399807	-	654	CDS	CCNA_02250	-	methylcrotonyl-CoA carboxylase biotin-containing subunit
CCNA_00136	1546.59	0.601503	0.42762	1.40663	0.159537	0.683142	0.165489	CCNA_00136	CCNA_00136								CCNA_00136	145273	146952	-	559	CDS	CCNA_00136	-	AmpG protein
CCNA_00354	842.245	-0.905528	0.645427	-1.40299	0.16062	0.683142	0.165489	CCNA_00354	CCNA_00354								CCNA_00354	370445	371152	+	235	CDS	CCNA_00354	-	NlpC/P60 CHAP domain amidase protein
CCNA_00760	4578.05	0.312125	0.222391	1.40349	0.16047	0.683142	0.165489	CCNA_00760	CCNA_00760								CCNA_00760	818810	820510	-	566	CDS	CCNA_00760	-	two component sensor histidine kinase
CCNA_01245	734.938	0.757896	0.541018	1.40087	0.161253	0.683142	0.165489	CCNA_01245	CCNA_01245								CCNA_01245	1372630	1373421	-	263	CDS	CCNA_01245	-	23S rRNA methyltransferase
CCNA_01566	387.542	1.43152	1.02056	1.40267	0.160715	0.683142	0.165489	CCNA_01566	CCNA_01566								CCNA_01566	1682996	1683307	-	103	CDS	CCNA_01566	-	hypothetical protein
CCNA_02046	3.95091	5.50102	3.92759	1.40061	0.161331	0.683142	0.165489	CCNA_02046	CCNA_02046								CCNA_02046	2192516	2192854	+	112	CDS	CCNA_02046	-	nitrogen regulatory protein P-II
CCNA_02081	345.342	1.43815	1.02659	1.40091	0.161241	0.683142	0.165489	CCNA_02081	CCNA_02081								CCNA_02081	2231825	2232427	-	200	CDS	CCNA_02081	-	Sec-independent protein translocase protein tatB
CCNA_02870	755.616	0.800652	0.571782	1.40027	0.161431	0.683142	0.165489	CCNA_02870	CCNA_02870								CCNA_02870	3020768	3021184	-	138	CDS	CCNA_02870	-	phage protein
CCNA_03505	814.529	-0.674524	0.481245	-1.40162	0.161027	0.683142	0.165489	CCNA_03505	CCNA_03505								CCNA_03505	3663479	3663961	-	160	CDS	CCNA_03505	-	peroxiredoxin
CCNA_03614	1406.17	-0.602478	0.430061	-1.40091	0.16124	0.683142	0.165489	CCNA_03614	CCNA_03614								CCNA_03614	3768188	3768616	+	142	CDS	CCNA_03614	-	hypothetical protein
CCNA_03677	2466.18	-0.362089	0.258069	-1.40307	0.160596	0.683142	0.165489	CCNA_03677	CCNA_03677								CCNA_03677	3836597	3837808	-	403	CDS	CCNA_03677	-	CoA-transferase family III protein
CCNA_R0105	558.5	0.93344	0.666199	1.40114	0.161171	0.683142	0.165489	CCNA_R0105	CCNA_R0105								CCNA_R0105	372505	372817	-	313	RNA	CCNA_R0105	-	-
CCNA_01731	626.838	-0.889544	0.636663	-1.3972	0.162354	0.684839	0.164411	CCNA_01731	CCNA_01731								CCNA_01731	1859756	1860373	-	205	CDS	CCNA_01731	-	colicin V production protein CvpA
CCNA_01898	765.718	-0.868416	0.622373	-1.39533	0.162916	0.684839	0.164411	CCNA_01898	CCNA_01898								CCNA_01898	2040850	2041638	-	262	CDS	CCNA_01898	-	Mg-dependent Dnase TatD
CCNA_02496	3060.45	0.383693	0.274853	1.39599	0.162717	0.684839	0.164411	CCNA_02496	CCNA_02496								CCNA_02496	2644382	2645956	-	524	CDS	CCNA_02496	-	aminotransferase domain protein
CCNA_02917	2820.66	-0.437155	0.312773	-1.39768	0.162211	0.684839	0.164411	CCNA_02917	CCNA_02917								CCNA_02917	3075368	3076375	+	335	CDS	CCNA_02917	-	AAA-family ATPase
CCNA_03181	3373.64	0.371447	0.265995	1.39644	0.162582	0.684839	0.164411	CCNA_03181	CCNA_03181								CCNA_03181	3340424	3341698	+	424	CDS	CCNA_03181	-	alcohol dehydrogenase
CCNA_03574	4694.54	0.371034	0.265809	1.39587	0.162755	0.684839	0.164411	CCNA_03574	CCNA_03574								CCNA_03574	3727740	3730142	-	800	CDS	CCNA_03574	-	TonB-dependent receptor
CCNA_03792	836.296	0.787941	0.564922	1.39478	0.163083	0.684839	0.164411	CCNA_03792	CCNA_03792								CCNA_03792	3956266	3956886	-	206	CDS	CCNA_03792	-	intracellular septation protein
CCNA_00624	3402.79	-0.334444	0.24004	-1.39328	0.163534	0.685983	0.163686	CCNA_00624	CCNA_00624								CCNA_00624	669233	670396	-	387	CDS	CCNA_00624	-	hypothetical protein with pentapeptide repeats
CCNA_03343	2343.54	-0.502076	0.360786	-1.39162	0.164038	0.686692	0.163238	CCNA_03343	CCNA_03343								CCNA_03343	3523327	3524193	-	288	CDS	CCNA_03343	-	FtsW related protein
CCNA_03593	2132.99	-0.534019	0.38376	-1.39154	0.164061	0.686692	0.163238	CCNA_03593	CCNA_03593								CCNA_03593	3746642	3747769	-	375	CDS	CCNA_03593	-	ferritin-like superfamily protein
CCNA_02233	1321.07	-0.50439	0.362692	-1.39069	0.16432	0.687028	0.163025	CCNA_02233	CCNA_02233								CCNA_02233	2382349	2383116	+	255	CDS	CCNA_02233	-	signal peptidase I
CCNA_00431	574.168	1.10547	0.797395	1.38635	0.165641	0.687302	0.162852	CCNA_00431	CCNA_00431								CCNA_00431	437761	437883	+	40	CDS	CCNA_00431	-	hypothetical protein
CCNA_00701	215.162	1.77318	1.27873	1.38667	0.165543	0.687302	0.162852	CCNA_00701	CCNA_00701								CCNA_00701	761611	761820	+	69	CDS	CCNA_00701	cspB	cold shock protein CspB
CCNA_02477	1733.79	0.489001	0.352567	1.38697	0.16545	0.687302	0.162852	CCNA_02477	CCNA_02477								CCNA_02477	2621983	2622933	+	316	CDS	CCNA_02477	vanB	vanillate demethylase oxidoreductase subunit vanB
CCNA_02702	3076.16	-0.320084	0.230433	-1.38906	0.164815	0.687302	0.162852	CCNA_02702	CCNA_02702								CCNA_02702	2857314	2858762	-	482	CDS	CCNA_02702	-	xanthine dehydrogenase small subunit
CCNA_03279	1412.86	-0.576258	0.415043	-1.38843	0.165006	0.687302	0.162852	CCNA_03279	CCNA_03279								CCNA_03279	3446411	3447247	-	278	CDS	CCNA_03279	-	short chain dehydrogenase
CCNA_03760	1353.88	-0.580629	0.418577	-1.38715	0.165396	0.687302	0.162852	CCNA_03760	CCNA_03760								CCNA_03760	3930450	3930950	+	166	CDS	CCNA_03760	-	PaaI-family thioesterase
CCNA_R0018	3.63988	5.45661	3.92822	1.38908	0.164809	0.687302	0.162852	CCNA_R0018	CCNA_R0018								CCNA_R0018	920425	920663	+	239	RNA	CCNA_R0018	-	-
CCNA_00399	2776.2	0.349012	0.253512	1.37671	0.168602	0.688414	0.162151	CCNA_00399	CCNA_00399								CCNA_00399	416919	418016	+	365	CDS	CCNA_00399	-	zinc metallohydrolase, glyoxalase II family
CCNA_01269	710.025	0.770647	0.557944	1.38123	0.167209	0.688414	0.162151	CCNA_01269	CCNA_01269								CCNA_01269	1397552	1398055	+	167	CDS	CCNA_01269	-	GcrA superfamily protein
CCNA_01450	232.122	-2.4228	1.75159	-1.3832	0.166603	0.688414	0.162151	CCNA_01450	CCNA_01450								CCNA_01450	1562926	1564746	+	606	CDS	CCNA_01450	recJ	single-stranded-DNA-specific exonuclease recJ
CCNA_01651	77.2253	-3.52111	2.54871	-1.38153	0.167117	0.688414	0.162151	CCNA_01651	CCNA_01651								CCNA_01651	1771304	1774063	+	919	CDS	CCNA_01651	-	DNA gyrase subunit A
CCNA_01700	1247.29	-0.568025	0.411152	-1.38154	0.167112	0.688414	0.162151	CCNA_01700	CCNA_01700								CCNA_01700	1831698	1832939	+	413	CDS	CCNA_01700	-	nucleoside permease
CCNA_01865	1912.49	-0.563779	0.408903	-1.37876	0.167969	0.688414	0.162151	CCNA_01865	CCNA_01865								CCNA_01865	1999438	2000526	+	362	CDS	CCNA_01865	-	periplasmic multidrug efflux lipoprotein precursor
CCNA_02304	2024.75	-0.412586	0.298756	-1.38102	0.167274	0.688414	0.162151	CCNA_02304	CCNA_02304								CCNA_02304	2449310	2450335	+	341	CDS	CCNA_02304	-	hypothetical protein
CCNA_02338	1638.66	0.575689	0.418138	1.37679	0.168576	0.688414	0.162151	CCNA_02338	CCNA_02338								CCNA_02338	2478190	2478867	-	225	CDS	CCNA_02338	-	hypothetical protein
CCNA_02544	402.662	1.02585	0.744744	1.37745	0.168373	0.688414	0.162151	CCNA_02544	CCNA_02544								CCNA_02544	2692471	2692743	-	90	CDS	CCNA_02544	-	hypothetical protein
CCNA_02625	351.175	-1.13455	0.822676	-1.3791	0.167865	0.688414	0.162151	CCNA_02625	CCNA_02625								CCNA_02625	2774833	2775741	-	302	CDS	CCNA_02625	ftsQ	cell division protein FtsQ
CCNA_02727	2484.27	-0.40458	0.29358	-1.37809	0.168175	0.688414	0.162151	CCNA_02727	CCNA_02727								CCNA_02727	2890143	2890931	+	262	CDS	CCNA_02727	-	phosphate starvation-inducible protein PhoH
CCNA_02988	640.841	0.858399	0.62069	1.38298	0.166672	0.688414	0.162151	CCNA_02988	CCNA_02988								CCNA_02988	3142849	3143337	+	162	CDS	CCNA_02988	-	glyoxalase/bleomycin resistance protein, dioxygenase superfamily
CCNA_03144	305.503	-2.00228	1.45298	-1.37806	0.168186	0.688414	0.162151	CCNA_03144	CCNA_03144								CCNA_03144	3296493	3298424	-	643	CDS	CCNA_03144	dnaG	DNA primase
CCNA_03347	4851.77	0.335945	0.24392	1.37727	0.168428	0.688414	0.162151	CCNA_03347	CCNA_03347								CCNA_03347	3526481	3527905	+	474	CDS	CCNA_03347	-	N-acyl-L-amino acid amidohydrolase
CCNA_03604	291.585	1.54919	1.12474	1.37738	0.168396	0.688414	0.162151	CCNA_03604	CCNA_03604								CCNA_03604	3758872	3759210	-	112	CDS	CCNA_03604	-	hypothetical protein
CCNA_01698	1473.39	0.824171	0.599111	1.37566	0.168928	0.689009	0.161775	CCNA_01698	CCNA_01698								CCNA_01698	1829731	1830516	+	261	CDS	CCNA_01698	-	endo-1,3-1,4-beta glucanase-related protein
CCNA_00367	1991.64	-0.442269	0.321943	-1.37375	0.16952	0.690099	0.161089	CCNA_00367	CCNA_00367								CCNA_00367	383800	384825	+	341	CDS	CCNA_00367	-	phosphonates-binding protein
CCNA_01899	3.49458	5.39715	3.9291	1.37364	0.169555	0.690099	0.161089	CCNA_01899	CCNA_01899								CCNA_01899	2041635	2042645	-	336	CDS	CCNA_01899	-	DNA polymerase III, delta' subunit
CCNA_01935	3.45043	5.38078	3.92935	1.36938	0.17088	0.694754	0.158169	CCNA_01935	CCNA_01935								CCNA_01935	2078573	2078929	-	118	CDS	CCNA_01935	-	FeS assembly SUF system protein
CCNA_01250	1820.16	-0.444472	0.325261	-1.36651	0.171779	0.696934	0.156808	CCNA_01250	CCNA_01250								CCNA_01250	1377382	1378422	+	346	CDS	CCNA_01250	-	FecCD-family transporter protein
CCNA_03492	1396.57	-0.539895	0.395073	-1.36657	0.171761	0.696934	0.156808	CCNA_03492	CCNA_03492								CCNA_03492	3651718	3652485	-	255	CDS	CCNA_03492	-	M50-like Site-2 protease
CCNA_00680	1291.26	-0.630836	0.462037	-1.36534	0.172147	0.697685	0.15634	CCNA_00680	CCNA_00680								CCNA_00680	736612	737247	-	211	CDS	CCNA_00680	-	2-hydroxychromene-2-carboxylate isomerase
CCNA_00980	2212.74	-0.452838	0.332387	-1.36238	0.173077	0.699239	0.155374	CCNA_00980	CCNA_00980								CCNA_00980	1059395	1060600	+	401	CDS	CCNA_00980	lolE	ABC-type transport system involved in lipoprotein release, permease component LolE
CCNA_01786	1379.89	-0.622667	0.456964	-1.36262	0.173003	0.699239	0.155374	CCNA_01786	CCNA_01786								CCNA_01786	1913996	1914736	+	246	CDS	CCNA_01786	-	EcsC family protein
CCNA_02784	1423.46	0.53259	0.390788	1.36286	0.172926	0.699239	0.155374	CCNA_02784	CCNA_02784								CCNA_02784	2942257	2943096	+	279	CDS	CCNA_02784	-	hypothetical protein
CCNA_00028	3501.82	-0.390746	0.28715	-1.36077	0.173586	0.699822	0.155013	CCNA_00028	CCNA_00028								CCNA_00028	30337	32658	-	773	CDS	CCNA_00028	-	TonB-dependent receptor
CCNA_R0074	348.377	-1.17993	0.866772	-1.36129	0.173422	0.699822	0.155013	CCNA_R0074	CCNA_R0074								CCNA_R0074	3497761	3497883	+	123	RNA	CCNA_R0074	-	-
CCNA_01323	3.72363	-5.32386	3.91789	-1.35886	0.174192	0.700367	0.154675	CCNA_01323	CCNA_01323								CCNA_01323	1439421	1440026	+	201	CDS	CCNA_01323	rpsE	SSU ribosomal protein S5P
CCNA_02415	618.353	-0.789306	0.580965	-1.35861	0.17427	0.700367	0.154675	CCNA_02415	CCNA_02415								CCNA_02415	2559422	2559829	+	135	CDS	CCNA_02415	-	Xre-family transcriptional regulator
CCNA_03450	753.391	0.712998	0.524605	1.35911	0.174111	0.700367	0.154675	CCNA_03450	CCNA_03450								CCNA_03450	3615471	3615809	+	112	CDS	CCNA_03450	-	hypothetical protein
CCNA_02139	941.314	-0.764053	0.563379	-1.3562	0.175036	0.701242	0.154132	CCNA_02139	CCNA_02139								CCNA_02139	2298195	2298779	-	194	CDS	CCNA_02139	pflI	polar flagellum positioning protein pflI
CCNA_02798	1481.45	-0.683712	0.503878	-1.3569	0.174813	0.701242	0.154132	CCNA_02798	CCNA_02798								CCNA_02798	2956406	2957080	-	224	CDS	CCNA_02798	-	GntR-family transcriptional regulator
CCNA_03422	4086.38	-0.281999	0.207862	-1.35666	0.174889	0.701242	0.154132	CCNA_03422	CCNA_03422								CCNA_03422	3587899	3589689	-	596	CDS	CCNA_03422	-	oligoendopeptidase F
CCNA_01759	355.595	-1.31013	0.966994	-1.35485	0.175466	0.70223	0.153521	CCNA_01759	CCNA_01759								CCNA_01759	1885591	1886940	-	449	CDS	CCNA_01759	-	peptidyl-prolyl cis-trans isomerase
CCNA_00394	836.2	1.08175	0.801049	1.35041	0.176884	0.70423	0.152285	CCNA_00394	CCNA_00394								CCNA_00394	410549	410899	-	116	CDS	CCNA_00394	-	YCII-related domain protein
CCNA_01070	1542.39	0.461021	0.341007	1.35194	0.176395	0.70423	0.152285	CCNA_01070	CCNA_01070								CCNA_01070	1176508	1177257	-	249	CDS	CCNA_01070	-	hypothetical protein
CCNA_01845	638.936	0.891119	0.65981	1.35057	0.176833	0.70423	0.152285	CCNA_01845	CCNA_01845								CCNA_01845	1977086	1977619	-	177	CDS	CCNA_01845	-	two-component response regulator protein
CCNA_02894	3314.5	-0.392393	0.290498	-1.35076	0.176772	0.70423	0.152285	CCNA_02894	CCNA_02894								CCNA_02894	3042233	3043390	-	385	CDS	CCNA_02894	-	endo-1,4-beta-xylanase
CCNA_03512	548.551	-0.980408	0.72577	-1.35085	0.176743	0.70423	0.152285	CCNA_03512	CCNA_03512								CCNA_03512	3670438	3670800	-	120	CDS	CCNA_03512	-	zinc-finger protein
CCNA_00544	2690.69	-0.446173	0.330848	-1.34857	0.177474	0.705114	0.15174	CCNA_00544	CCNA_00544								CCNA_00544	562579	563754	+	391	CDS	CCNA_00544	-	acetyl-CoA acetyltransferase
CCNA_00585	3361.36	-0.395979	0.293589	-1.34875	0.177416	0.705114	0.15174	CCNA_00585	CCNA_00585								CCNA_00585	613324	614379	+	351	CDS	CCNA_00585	-	hypothetical protein
CCNA_02084	1226.52	-0.586378	0.435138	-1.34757	0.177797	0.705668	0.1514	CCNA_02084	CCNA_02084								CCNA_02084	2233532	2234356	-	274	CDS	CCNA_02084	scpA	chromosome segregation and condensation protein fusion scpA
CCNA_01059	1836.69	-0.650251	0.483806	-1.34403	0.178938	0.707996	0.149969	CCNA_01059	CCNA_01059								CCNA_01059	1159693	1162773	+	1026	CDS	CCNA_01059	rsaA	S-layer protein rsaA
CCNA_02005	1920.05	-0.472281	0.351297	-1.34439	0.178822	0.707996	0.149969	CCNA_02005	CCNA_02005								CCNA_02005	2152629	2153588	+	319	CDS	CCNA_02005	-	inosine-uridine nucleoside N-ribohydrolase
CCNA_03054	1455.33	0.540065	0.401503	1.34511	0.17859	0.707996	0.149969	CCNA_03054	CCNA_03054								CCNA_03054	3209150	3210088	+	312	CDS	CCNA_03054	-	AraC-family transcriptional regulator
CCNA_03865	79.6487	-2.52155	1.87702	-1.34338	0.17915	0.708103	0.149904	CCNA_03865	CCNA_03865								CCNA_03865	4026156	4028741	+	861	CDS	CCNA_03865	-	leucyl-tRNA synthetase
CCNA_03569	1667.9	0.415615	0.309802	1.34155	0.179741	0.70971	0.148919	CCNA_03569	CCNA_03569								CCNA_03569	3723001	3723921	+	306	CDS	CCNA_03569	-	repair PSII family protein
CCNA_00350	164.013	-2.11793	1.57992	-1.34053	0.180074	0.709817	0.148854	CCNA_00350	CCNA_00350								CCNA_00350	365306	365986	-	226	CDS	CCNA_00350	-	hypothetical protein
CCNA_02708	1514.5	-0.667827	0.498407	-1.33992	0.180271	0.709817	0.148854	CCNA_02708	CCNA_02708								CCNA_02708	2868545	2868976	+	143	CDS	CCNA_02708	-	Rrf2 family protein
CCNA_02824	648.742	0.756993	0.565022	1.33976	0.180324	0.709817	0.148854	CCNA_02824	CCNA_02824								CCNA_02824	2980222	2980575	+	117	CDS	CCNA_02824	-	hypothetical protein
CCNA_00308	324.917	-1.28165	0.957728	-1.33822	0.180824	0.711055	0.148097	CCNA_00308	CCNA_00308								CCNA_00308	323024	323689	+	221	CDS	CCNA_00308	ctpA	protein tyrosine phosphatase CtpA
CCNA_00419	1516.96	-0.474225	0.354857	-1.33638	0.181424	0.712357	0.147302	CCNA_00419	CCNA_00419								CCNA_00419	430733	431269	+	178	CDS	CCNA_00419	-	fasciclin domain cell surface protein
CCNA_00765	1395.76	-0.675507	0.505593	-1.33607	0.181527	0.712357	0.147302	CCNA_00765	CCNA_00765								CCNA_00765	823153	823443	+	96	CDS	CCNA_00765	-	hypothetical protein
CCNA_01354	1457.02	0.56025	0.419549	1.33536	0.181758	0.712534	0.147194	CCNA_01354	CCNA_01354								CCNA_01354	1468212	1469198	-	328	CDS	CCNA_01354	idhA	myo-inositol 2-dehydrogenase IdhA
CCNA_00226	530.836	-0.811418	0.608872	-1.33266	0.182644	0.713921	0.14635	CCNA_00226	CCNA_00226								CCNA_00226	243157	243432	+	91	CDS	CCNA_00226	-	hypothetical protein
CCNA_01449	1250.92	0.656955	0.493204	1.33201	0.182856	0.713921	0.14635	CCNA_01449	CCNA_01449								CCNA_01449	1561881	1562858	+	325	CDS	CCNA_01449	-	fructose-1,6-bisphosphatase, FIG superfamily
CCNA_02120	1023	0.666065	0.499984	1.33217	0.182803	0.713921	0.14635	CCNA_02120	CCNA_02120								CCNA_02120	2270198	2271166	-	322	CDS	CCNA_02120	-	tetratricopeptide repeat family protein
CCNA_02865	832.813	-0.59366	0.445558	-1.3324	0.182729	0.713921	0.14635	CCNA_02865	CCNA_02865								CCNA_02865	3018228	3018863	-	211	CDS	CCNA_02865	-	phage-derived conserved hypothetical protein
CCNA_02438	2416.66	-0.394986	0.296799	-1.33082	0.183249	0.714307	0.146115	CCNA_02438	CCNA_02438								CCNA_02438	2578809	2579783	+	324	CDS	CCNA_02438	-	quinone oxidoreductase
CCNA_03705	258.001	4.96406	3.73075	1.33058	0.183327	0.714307	0.146115	CCNA_03705	CCNA_03705								CCNA_03705	3873755	3874225	+	156	CDS	CCNA_03705	-	hypothetical protein
CCNA_02840	1616.12	-0.599651	0.451358	-1.32855	0.183997	0.716186	0.144974	CCNA_02840	CCNA_02840								CCNA_02840	2994294	2995181	+	295	CDS	CCNA_02840	-	MecR1 antirepressor protein
CCNA_00188	2000.45	-0.563471	0.424736	-1.32664	0.184629	0.716237	0.144943	CCNA_00188	CCNA_00188								CCNA_00188	202763	203725	-	320	CDS	CCNA_00188	-	ABC transporter ATP-binding protein
CCNA_01854	1227.25	-0.78394	0.591078	-1.32629	0.184744	0.716237	0.144943	CCNA_01854	CCNA_01854								CCNA_01854	1985974	1986639	+	221	CDS	CCNA_01854	-	GntR-family transcriptional regulator
CCNA_02377	754.001	0.785945	0.592048	1.3275	0.184343	0.716237	0.144943	CCNA_02377	CCNA_02377								CCNA_02377	2520520	2521242	-	240	CDS	CCNA_02377	-	hypothetical protein
CCNA_03519	287.187	-1.32353	0.99795	-1.32625	0.184757	0.716237	0.144943	CCNA_03519	CCNA_03519								CCNA_03519	3676818	3677144	+	108	CDS	CCNA_03519	-	PadR-family transcriptional regulator
CCNA_00206	1160.76	-0.705846	0.533024	-1.32423	0.185427	0.717665	0.144078	CCNA_00206	CCNA_00206								CCNA_00206	220931	221641	+	236	CDS	CCNA_00206	-	succinyl-CoA:3-ketoacid-coenzyme A transferase subunit A
CCNA_00725	1364.23	-0.538019	0.406356	-1.32401	0.1855	0.717665	0.144078	CCNA_00725	CCNA_00725								CCNA_00725	780950	781612	-	220	CDS	CCNA_00725	-	O6-methylguanine-DNA methyltransferase
CCNA_00108	1156.18	-0.563824	0.426195	-1.32292	0.185861	0.717948	0.143907	CCNA_00108	CCNA_00108								CCNA_00108	118467	119144	-	225	CDS	CCNA_00108	-	lon endopeptidase-related protein
CCNA_00568	3130.28	-0.386604	0.292292	-1.32266	0.185948	0.717948	0.143907	CCNA_00568	CCNA_00568								CCNA_00568	585948	587111	-	387	CDS	CCNA_00568	-	N-acetylglucosamine-6-phosphate deacetylase
CCNA_R0200	3.38519	-5.17865	3.91907	-1.3214	0.186369	0.71885	0.143361	CCNA_R0200	CCNA_R0200								CCNA_R0200
CCNA_00676	158.149	2.53398	1.92205	1.31837	0.187379	0.719021	0.143259	CCNA_00676	CCNA_00676								CCNA_00676	733495	733734	-	79	CDS	CCNA_00676	-	PSK-family transcription factor
CCNA_00741	1621.09	-0.450666	0.341958	-1.3179	0.187538	0.719021	0.143259	CCNA_00741	CCNA_00741								CCNA_00741	799454	799879	-	141	CDS	CCNA_00741	-	3-hydroxybutyryl-CoA dehydratase
CCNA_00936	1741.4	-0.543142	0.411268	-1.32065	0.186617	0.719021	0.143259	CCNA_00936	CCNA_00936								CCNA_00936	1011810	1012649	+	279	CDS	CCNA_00936	-	hypothetical protein
CCNA_02102	1745.54	-0.507309	0.384618	-1.31899	0.187171	0.719021	0.143259	CCNA_02102	CCNA_02102								CCNA_02102	2251005	2252048	+	347	CDS	CCNA_02102	-	glycosyl hydrolase
CCNA_02809	4741.8	0.342244	0.259502	1.31885	0.187219	0.719021	0.143259	CCNA_02809	CCNA_02809								CCNA_02809	2963976	2967218	+	1080	CDS	CCNA_02809	-	AcrB-family cation/multidrug efflux pump
CCNA_03533	5287.07	-0.268754	0.203814	-1.31862	0.187295	0.719021	0.143259	CCNA_03533	CCNA_03533								CCNA_03533	3690375	3692168	-	597	CDS	CCNA_03533	-	multidrug resistance ABC transporter, ATP-binding and permease components
CCNA_00046	573.653	0.985315	0.750742	1.31245	0.189367	0.720488	0.142373	CCNA_00046	CCNA_00046								CCNA_00046	49645	50031	-	128	CDS	CCNA_00046	-	hypothetical protein
CCNA_00861	801.162	0.610427	0.463927	1.31578	0.188247	0.720488	0.142373	CCNA_00861	CCNA_00861								CCNA_00861	938979	939557	-	192	CDS	CCNA_00861	-	hypothetical protein
CCNA_00973	1246.78	-0.818764	0.623244	-1.31371	0.188943	0.720488	0.142373	CCNA_00973	CCNA_00973								CCNA_00973	1050375	1050782	-	135	CDS	CCNA_00973	-	putative phosphatase
CCNA_02586	3529.68	-0.35058	0.266773	-1.31415	0.188794	0.720488	0.142373	CCNA_02586	CCNA_02586								CCNA_02586	2734094	2736313	+	739	CDS	CCNA_02586	-	phosphoribosylformylglycinamidine synthase II
CCNA_02900	2670.45	-0.378012	0.288056	-1.31228	0.189424	0.720488	0.142373	CCNA_02900	CCNA_02900								CCNA_02900	3053174	3054487	-	437	CDS	CCNA_02900	-	N-acyl-L-amino acid amidohydrolase
CCNA_03055	1961.29	-0.428046	0.32604	-1.31286	0.189229	0.720488	0.142373	CCNA_03055	CCNA_03055								CCNA_03055	3208375	3209055	-	226	CDS	CCNA_03055	-	AraC-family transcriptional regulator
CCNA_03394	1271.24	0.524062	0.398451	1.31525	0.188427	0.720488	0.142373	CCNA_03394	CCNA_03394								CCNA_03394	3565573	3566286	+	237	CDS	CCNA_03394	dgcA	GGDEF diguanylate cyclase DgcA
CCNA_R0095	679.009	2.06534	1.5731	1.31291	0.189213	0.720488	0.142373	CCNA_R0095	CCNA_R0095								CCNA_R0095	4292	4950	-	659	RNA	CCNA_R0095	-	-
CCNA_00230	1881.02	0.435571	0.332498	1.30999	0.190198	0.722713	0.141034	CCNA_00230	CCNA_00230								CCNA_00230	245765	247003	-	412	CDS	CCNA_00230	-	ribosomal large subunit pseudouridine synthase B
CCNA_02181	1186.06	-0.571316	0.436555	-1.30869	0.190639	0.723673	0.140458	CCNA_02181	CCNA_02181								CCNA_02181	2332741	2333406	-	221	CDS	CCNA_02181	-	phosphatase/phosphohexomutase family protein
CCNA_00959	1516.9	0.519524	0.399464	1.30055	0.193412	0.728918	0.137321	CCNA_00959	CCNA_00959								CCNA_00959	1037402	1038040	+	212	CDS	CCNA_00959	-	TetR-family transcriptional regulator
CCNA_01511	1743.64	0.46518	0.356731	1.30401	0.192231	0.728918	0.137321	CCNA_01511	CCNA_01511								CCNA_01511	1620866	1621768	+	300	CDS	CCNA_01511	-	sterol desaturase family protein
CCNA_01752	563.999	0.741304	0.56921	1.30234	0.192801	0.728918	0.137321	CCNA_01752	CCNA_01752								CCNA_01752	1879813	1880694	+	293	CDS	CCNA_01752	-	YicC-family protein
CCNA_01777	3036.18	-0.383044	0.294736	-1.29962	0.193732	0.728918	0.137321	CCNA_01777	CCNA_01777								CCNA_01777	1903417	1905099	+	560	CDS	CCNA_01777	-	hybrid sensor histidine kinase/receiver domain protein
CCNA_01795	1335.12	0.565636	0.434681	1.30127	0.193168	0.728918	0.137321	CCNA_01795	CCNA_01795								CCNA_01795	1921855	1923135	+	426	CDS	CCNA_01795	-	phosphopyruvate hydratase
CCNA_02215	1519.71	0.58503	0.45003	1.29998	0.193608	0.728918	0.137321	CCNA_02215	CCNA_02215								CCNA_02215	2362451	2363662	-	403	CDS	CCNA_02215	-	acyl-CoA dehydrogenase
CCNA_03565	923.837	-0.56755	0.436672	-1.29972	0.193698	0.728918	0.137321	CCNA_03565	CCNA_03565								CCNA_03565	3719831	3720154	-	107	CDS	CCNA_03565	-	hypothetical protein
CCNA_03670	1640.92	-0.503133	0.385997	-1.30346	0.192417	0.728918	0.137321	CCNA_03670	CCNA_03670								CCNA_03670	3830863	3831717	+	284	CDS	CCNA_03670	-	diacylglycerol kinase related protein
CCNA_03707	650.708	-0.940644	0.722554	-1.30183	0.192974	0.728918	0.137321	CCNA_03707	CCNA_03707								CCNA_03707	3875200	3875469	+	89	CDS	CCNA_03707	-	hypothetical protein
CCNA_00506	1515.29	-0.532253	0.409827	-1.29872	0.194039	0.729308	0.137089	CCNA_00506	CCNA_00506								CCNA_00506	520955	522235	+	426	CDS	CCNA_00506	-	cytochrome b
CCNA_00572	657.629	-0.812217	0.625674	-1.29815	0.194237	0.729308	0.137089	CCNA_00572	CCNA_00572								CCNA_00572	591765	593513	+	582	CDS	CCNA_00572	-	PTS system, N-acetylglucosamine-specific IIBC component
CCNA_03126	5267.59	-0.241188	0.185865	-1.29765	0.194406	0.729308	0.137089	CCNA_03126	CCNA_03126								CCNA_03126	3272461	3274521	+	686	CDS	CCNA_03126	-	non-hemolytic phospholipase C
CCNA_02225	714.07	-0.731558	0.564502	-1.29594	0.194998	0.730099	0.136618	CCNA_02225	CCNA_02225								CCNA_02225	2373680	2374657	-	325	CDS	CCNA_02225	-	ArsR family/SAM-dependent transcriptional regulator
CCNA_03818	417.474	1.41838	1.09438	1.29605	0.194957	0.730099	0.136618	CCNA_03818	CCNA_03818								CCNA_03818	3982782	3983132	-	116	CDS	CCNA_03818	-	hypothetical protein
CCNA_00176	837.174	-0.715643	0.553753	-1.29235	0.196235	0.730272	0.136515	CCNA_00176	CCNA_00176								CCNA_00176	191399	191956	+	185	CDS	CCNA_00176	-	type II secretion pathway protein H
CCNA_00450	928.625	-0.695877	0.53893	-1.29122	0.196628	0.730272	0.136515	CCNA_00450	CCNA_00450								CCNA_00450	454858	455328	+	156	CDS	CCNA_00450	cheE	cheE protein
CCNA_00746	2515.96	-0.336005	0.260119	-1.29174	0.196449	0.730272	0.136515	CCNA_00746	CCNA_00746								CCNA_00746	802771	803496	-	241	CDS	CCNA_00746	-	ADA regulatory protein/O6-methylguanine-DNA
CCNA_01405	388.741	-1.12608	0.871225	-1.29252	0.196178	0.730272	0.136515	CCNA_01405	CCNA_01405								CCNA_01405	1524077	1524403	-	108	CDS	CCNA_01405	-	GIY-YIG domain protein
CCNA_01975	1381.99	-0.508855	0.394214	-1.29081	0.19677	0.730272	0.136515	CCNA_01975	CCNA_01975								CCNA_01975	2119875	2120900	+	341	CDS	CCNA_01975	-	anthranilate phosphoribosyltransferase
CCNA_01986	94.4465	2.34365	1.81642	1.29026	0.196961	0.730272	0.136515	CCNA_01986	CCNA_01986								CCNA_01986	2132287	2133483	-	398	CDS	CCNA_01986	lpxB	lipid-A-disaccharide synthase
CCNA_02062	1650.99	0.597263	0.461329	1.29466	0.195438	0.730272	0.136515	CCNA_02062	CCNA_02062								CCNA_02062	2211778	2213484	-	568	CDS	CCNA_02062	-	DNA repair protein recN
CCNA_02340	1070.86	0.712118	0.552138	1.28975	0.197139	0.730272	0.136515	CCNA_02340	CCNA_02340								CCNA_02340	2479805	2480647	-	280	CDS	CCNA_02340	-	methyltransferase
CCNA_03152	1014.51	-0.732485	0.566393	-1.29325	0.195926	0.730272	0.136515	CCNA_03152	CCNA_03152								CCNA_03152	3308514	3308927	+	137	CDS	CCNA_03152	-	truncated hemoglobin
CCNA_03759	2785.7	-0.356148	0.275911	-1.29081	0.196771	0.730272	0.136515	CCNA_03759	CCNA_03759								CCNA_03759	3929285	3930313	-	342	CDS	CCNA_03759	-	mRNA 3'-end processing factor
CCNA_R0125	2.79991	5.08537	3.9343	1.29258	0.196158	0.730272	0.136515	CCNA_R0125	CCNA_R0125								CCNA_R0125	1014360	1014431	-	72	RNA	CCNA_R0125	-	-
CCNA_01545	2027.46	-0.39777	0.308794	-1.28814	0.197697	0.730926	0.136127	CCNA_01545	CCNA_01545								CCNA_01545	1655039	1656220	+	393	CDS	CCNA_01545	-	NAD(FAD)-utilizing dehydrogenase
CCNA_02158	1742.84	-0.410397	0.318475	-1.28863	0.197526	0.730926	0.136127	CCNA_02158	CCNA_02158								CCNA_02158	2313968	2314924	+	318	CDS	CCNA_02158	-	GT2 family glycosyltransferase
CCNA_02297	770.011	-0.66828	0.520815	-1.28314	0.199442	0.736668	0.132728	CCNA_02297	CCNA_02297								CCNA_02297	2444280	2444861	-	193	CDS	CCNA_02297	-	hypoxanthine-guanine phosphoribosyltransferase
CCNA_01158	4568	0.304727	0.237681	1.28209	0.199812	0.737324	0.132341	CCNA_01158	CCNA_01158								CCNA_01158	1264250	1266709	+	819	CDS	CCNA_01158	-	hypothetical protein
CCNA_00048	109.746	2.76759	2.16437	1.27871	0.201001	0.737452	0.132267	CCNA_00048	CCNA_00048								CCNA_00048	50902	52125	-	407	CDS	CCNA_00048	metK	S-adenosylmethionine synthetase
CCNA_00542	760.001	0.74491	0.58184	1.28027	0.200451	0.737452	0.132267	CCNA_00542	CCNA_00542								CCNA_00542	561341	561664	-	107	CDS	CCNA_00542	-	hypothetical protein
CCNA_01034	6960.38	-0.315062	0.246012	-1.28068	0.200308	0.737452	0.132267	CCNA_01034	CCNA_01034								CCNA_01034	1123256	1126540	+	1094	CDS	CCNA_01034	-	TonB-dependent outer membrane receptor
CCNA_01568	2909.69	-0.411451	0.321718	-1.27892	0.200926	0.737452	0.132267	CCNA_01568	CCNA_01568								CCNA_01568	1684807	1686171	+	454	CDS	CCNA_01568	-	Kef-type K+ transport system
CCNA_02148	169.018	1.52373	1.19154	1.27879	0.200971	0.737452	0.132267	CCNA_02148	CCNA_02148								CCNA_02148	2304950	2305180	+	76	CDS	CCNA_02148	-	hypothetical protein
CCNA_02493	1829.3	0.574539	0.448356	1.28144	0.20004	0.737452	0.132267	CCNA_02493	CCNA_02493								CCNA_02493	2640344	2641492	+	382	CDS	CCNA_02493	-	3-carboxy-cis,cis-muconate cycloisomerase
CCNA_01301	3909.23	-0.279332	0.218785	-1.27674	0.201694	0.737876	0.132017	CCNA_01301	CCNA_01301								CCNA_01301	1426458	1428746	+	762	CDS	CCNA_01301	-	NAD-dependent formate dehydrogenase alpha subunit
CCNA_02441	324.157	1.03548	0.81092	1.27693	0.201628	0.737876	0.132017	CCNA_02441	CCNA_02441								CCNA_02441	2582586	2582744	+	52	CDS	CCNA_02441	-	HTH DNA-binding protein
CCNA_03014	1402.87	-0.534136	0.418246	-1.27709	0.201572	0.737876	0.132017	CCNA_03014	CCNA_03014								CCNA_03014	3167565	3168458	-	297	CDS	CCNA_03014	-	hypothetical protein
CCNA_00183	1270.92	-0.70062	0.549596	-1.27479	0.202383	0.738142	0.13186	CCNA_00183	CCNA_00183								CCNA_00183	196250	197011	-	253	CDS	CCNA_00183	pulO	type II secretory pathway, prepilin signal peptidase
CCNA_01754	240.051	1.81635	1.42435	1.27521	0.202235	0.738142	0.13186	CCNA_01754	CCNA_01754								CCNA_01754	1881367	1881672	-	101	CDS	CCNA_01754	-	transglycosylase associated protein
CCNA_02224	1134.61	0.752945	0.591094	1.27381	0.202729	0.738142	0.13186	CCNA_02224	CCNA_02224								CCNA_02224	2372739	2373683	-	314	CDS	CCNA_02224	-	methylenetetrahydrofolate reductase
CCNA_03898	851.277	0.608662	0.477763	1.27398	0.202669	0.738142	0.13186	CCNA_03898	CCNA_03898								CCNA_03898	2536532	2536969	+	145	CDS	CCNA_03898	-	NTF2 superfamily protein
CCNA_R0023	156.109	-1.91313	1.49949	-1.27585	0.202007	0.738142	0.13186	CCNA_R0023	CCNA_R0023								CCNA_R0023	1094451	1094527	-	77	RNA	CCNA_R0023	-	Met tRNA
CCNA_00904	1948.64	-0.461049	0.363036	-1.26998	0.204091	0.738889	0.131421	CCNA_00904	CCNA_00904								CCNA_00904	984482	985480	+	332	CDS	CCNA_00904	iatP	inositol ABC transport system, permease protein IatP
CCNA_01438	1585.39	0.516577	0.406072	1.27213	0.203326	0.738889	0.131421	CCNA_01438	CCNA_01438								CCNA_01438	1550159	1551190	+	343	CDS	CCNA_01438	-	heme O monooxygenase
CCNA_01634	1622.7	-0.657817	0.517951	-1.27004	0.204071	0.738889	0.131421	CCNA_01634	CCNA_01634								CCNA_01634	1752579	1753430	+	283	CDS	CCNA_01634	-	arylamine N-acetyltransferase
CCNA_02195	622.467	0.75158	0.59111	1.27147	0.203561	0.738889	0.131421	CCNA_02195	CCNA_02195								CCNA_02195	2345936	2346370	+	144	CDS	CCNA_02195	-	acetyltransferase
CCNA_02647	2616.88	-0.372256	0.292852	-1.27114	0.203679	0.738889	0.131421	CCNA_02647	CCNA_02647								CCNA_02647	2800802	2801722	-	306	CDS	CCNA_02647	-	PBP2-family ligand-binding transcriptional regulator
CCNA_R0176	2.93377	-4.98122	3.92086	-1.27044	0.203928	0.738889	0.131421	CCNA_R0176	CCNA_R0176								CCNA_R0176	3091335	3091482	-	148	RNA	CCNA_R0176	-	-
CCNA_01907	1410.18	0.740257	0.583473	1.26871	0.204546	0.73914	0.131273	CCNA_01907	CCNA_01907								CCNA_01907	2052344	2053105	-	253	CDS	CCNA_01907	-	ABC transporter ATP-binding protein
CCNA_02422	1837	-0.442892	0.349048	-1.26886	0.204491	0.73914	0.131273	CCNA_02422	CCNA_02422								CCNA_02422	2566554	2567381	-	275	CDS	CCNA_02422	-	short chain dehydrogenase
CCNA_02571	3563.06	0.303071	0.239077	1.26767	0.204915	0.739778	0.130898	CCNA_02571	CCNA_02571								CCNA_02571	2722855	2724348	+	497	CDS	CCNA_02571	-	major facilitator superfamily transporter
CCNA_00250	2015.49	0.496596	0.392306	1.26584	0.205572	0.740754	0.130326	CCNA_00250	CCNA_00250								CCNA_00250	261642	262904	+	420	CDS	CCNA_00250	-	poly(3-hydroxyalkanoate) depolymerase
CCNA_03853	607.113	-0.713343	0.563511	-1.26589	0.205552	0.740754	0.130326	CCNA_03853	CCNA_03853								CCNA_03853	4017928	4018710	+	260	CDS	CCNA_03853	-	imidazole glycerol phosphate synthase, cyclase subunit
CCNA_01229	2602.66	-0.442355	0.350288	-1.26283	0.206649	0.743937	0.128464	CCNA_01229	CCNA_01229								CCNA_01229	1355671	1357023	-	450	CDS	CCNA_01229	-	2-hydroxychromene-2-carboxylate isomerase
CCNA_00344	1259.74	-1.34117	1.06661	-1.25741	0.208605	0.745564	0.127515	CCNA_00344	CCNA_00344								CCNA_00344	358988	359335	+	115	CDS	CCNA_00344	-	hypothetical protein
CCNA_00504	799.206	0.850031	0.675057	1.2592	0.207958	0.745564	0.127515	CCNA_00504	CCNA_00504								CCNA_00504	519729	520193	-	154	CDS	CCNA_00504	-	23S rRNA methyltransferase
CCNA_01105	3220.22	-0.324274	0.257788	-1.25791	0.208426	0.745564	0.127515	CCNA_01105	CCNA_01105								CCNA_01105	1211168	1212040	+	290	CDS	CCNA_01105	-	alpha/beta hydrolase family protein
CCNA_02519	2.85069	-4.93021	3.92137	-1.25727	0.208657	0.745564	0.127515	CCNA_02519	CCNA_02519								CCNA_02519	2669181	2670650	-	489	CDS	CCNA_02519	-	aspartyl/glutamyl-tRNA(Asn/Gln) amidotransferase subunit A
CCNA_02559	943.368	0.528954	0.419948	1.25957	0.207824	0.745564	0.127515	CCNA_02559	CCNA_02559								CCNA_02559	2706236	2706730	-	164	CDS	CCNA_02559	-	NTF2 superfamily protein
CCNA_03661	384.627	-1.01278	0.804951	-1.25819	0.208324	0.745564	0.127515	CCNA_03661	CCNA_03661								CCNA_03661	3821590	3821715	-	41	CDS	CCNA_03661	-	hypothetical protein
CCNA_03695	3382.86	0.436087	0.346259	1.25942	0.207878	0.745564	0.127515	CCNA_03695	CCNA_03695								CCNA_03695	3861098	3862618	+	506	CDS	CCNA_03695	-	aldehyde dehydrogenase
CCNA_03964	188.411	-1.87852	1.49379	-1.25755	0.208556	0.745564	0.127515	CCNA_03964	CCNA_03964								CCNA_03964	2394598	2394657	-	19	CDS	CCNA_03964	-	hypothetical protein
CCNA_00255	368.309	1.3841	1.10318	1.25464	0.20961	0.74588	0.127331	CCNA_00255	CCNA_00255								CCNA_00255	268063	269187	-	374	CDS	CCNA_00255	-	esterase
CCNA_01076	2011.29	-0.440493	0.351435	-1.25341	0.210056	0.74588	0.127331	CCNA_01076	CCNA_01076								CCNA_01076	1180276	1180887	-	203	CDS	CCNA_01076	-	beta/gamma crystallin family protein
CCNA_01589	1976.83	-0.558468	0.445489	-1.25361	0.209985	0.74588	0.127331	CCNA_01589	CCNA_01589								CCNA_01589	1708112	1709248	-	378	CDS	CCNA_01589	-	acyltransferase 3
CCNA_02795	955.821	-0.667675	0.53167	-1.25581	0.209186	0.74588	0.127331	CCNA_02795	CCNA_02795								CCNA_02795	2955255	2955908	-	217	CDS	CCNA_02795	-	transglutaminase-like superfamily protein
CCNA_02851	1494	0.453167	0.361742	1.25274	0.210302	0.74588	0.127331	CCNA_02851	CCNA_02851								CCNA_02851	3004685	3005377	+	230	CDS	CCNA_02851	-	alpha/beta hydrolase family protein
CCNA_03043	244.979	1.69072	1.34951	1.25285	0.210262	0.74588	0.127331	CCNA_03043	CCNA_03043								CCNA_03043	3198523	3198702	-	59	CDS	CCNA_03043	pilA	type IV pilin protein pilA
CCNA_03308	2055.29	0.610284	0.486753	1.25378	0.20992	0.74588	0.127331	CCNA_03308	CCNA_03308								CCNA_03308	3484466	3485245	+	259	CDS	CCNA_03308	-	hypothetical protein
CCNA_R0162	139.43	-2.54041	2.02456	-1.25479	0.209553	0.74588	0.127331	CCNA_R0162	CCNA_R0162								CCNA_R0162	2466880	2466948	+	69	RNA	CCNA_R0162	-	-
CCNA_00039	1046.51	0.831075	0.663723	1.25214	0.210519	0.74596	0.127285	CCNA_00039	CCNA_00039								CCNA_00039	41403	41921	-	172	CDS	CCNA_00039	-	hypothetical protein
CCNA_00127	312.373	1.72464	1.38044	1.24934	0.21154	0.747185	0.126572	CCNA_00127	CCNA_00127								CCNA_00127	136811	137011	+	66	CDS	CCNA_00127	-	KTSC domain protein
CCNA_01226	936.925	-0.799705	0.639814	-1.2499	0.211335	0.747185	0.126572	CCNA_01226	CCNA_01226								CCNA_01226	1353186	1353818	-	210	CDS	CCNA_01226	-	hypothetical protein
CCNA_01443	951.333	-0.533286	0.426469	-1.25047	0.211129	0.747185	0.126572	CCNA_01443	CCNA_01443								CCNA_01443	1554869	1555501	-	210	CDS	CCNA_01443	-	hypothetical protein
CCNA_02169	802.071	-0.651075	0.521253	-1.24906	0.211644	0.747185	0.126572	CCNA_02169	CCNA_02169								CCNA_02169	2322045	2322497	+	150	CDS	CCNA_02169	-	thioesterase superfamily protein
CCNA_03771	1755	0.398871	0.319474	1.24852	0.21184	0.74719	0.126569	CCNA_03771	CCNA_03771								CCNA_03771	3938981	3940027	+	348	CDS	CCNA_03771	-	dehydrogenase with MaoC-like domain/dehydrogenase with MaoC-like domain
CCNA_00553	1339.81	0.447595	0.359304	1.24573	0.212864	0.747877	0.12617	CCNA_00553	CCNA_00553								CCNA_00553	569423	570172	-	249	CDS	CCNA_00553	-	hydroxyacylglutathione hydrolase
CCNA_01138	666.054	-0.723536	0.58017	-1.24711	0.212357	0.747877	0.12617	CCNA_01138	CCNA_01138								CCNA_01138	1240937	1241314	+	125	CDS	CCNA_01138	-	hypothetical protein
CCNA_01165	2690.67	0.303865	0.244215	1.24425	0.213406	0.747877	0.12617	CCNA_01165	CCNA_01165								CCNA_01165	1282180	1284618	+	812	CDS	CCNA_01165	-	FkbM methyltransferase family protein
CCNA_01751	392.382	-0.914258	0.734959	-1.24396	0.213515	0.747877	0.12617	CCNA_01751	CCNA_01751								CCNA_01751	1878709	1879809	+	366	CDS	CCNA_01751	-	aminodeoxychorismate lyase
CCNA_02317	237.333	-1.47627	1.18559	-1.24517	0.213069	0.747877	0.12617	CCNA_02317	CCNA_02317								CCNA_02317	2460852	2461289	-	145	CDS	CCNA_02317	-	hypothetical protein
CCNA_02381	1194.15	-0.585572	0.470556	-1.24443	0.213343	0.747877	0.12617	CCNA_02381	CCNA_02381								CCNA_02381	2523526	2524176	+	216	CDS	CCNA_02381	-	hypothetical protein
CCNA_02603	2589.3	0.346918	0.278931	1.24374	0.213596	0.747877	0.12617	CCNA_02603	CCNA_02603								CCNA_02603	2748535	2749821	-	428	CDS	CCNA_02603	-	hypothetical protein
CCNA_03906	1549.6	-0.584645	0.469405	-1.2455	0.212947	0.747877	0.12617	CCNA_03906	CCNA_03906								CCNA_03906	3578916	3579269	+	117	CDS	CCNA_03906	-	hypothetical protein
CCNA_02919	3543.46	-0.372917	0.300298	-1.24182	0.214302	0.748222	0.125969	CCNA_02919	CCNA_02919								CCNA_02919	3077268	3078422	+	384	CDS	CCNA_02919	-	BatA-related transmembrane protein
CCNA_03035	1559.94	-0.615643	0.495914	-1.24143	0.214447	0.748222	0.125969	CCNA_03035	CCNA_03035								CCNA_03035	3189178	3190266	-	362	CDS	CCNA_03035	-	TadC-related pilus assembly protein
CCNA_03489	1869.69	-0.370904	0.298789	-1.24136	0.214474	0.748222	0.125969	CCNA_03489	CCNA_03489								CCNA_03489	3649563	3650528	-	321	CDS	CCNA_03489	-	nitropropane dioxygenase/trans-enoyl-CoA reductase family
CCNA_03876	283.022	1.66869	1.34425	1.24135	0.214475	0.748222	0.125969	CCNA_03876	CCNA_03876								CCNA_03876	4038433	4039866	-	477	CDS	CCNA_03876	rho	transcription termination factor rho
CCNA_00877	2278.1	-0.558602	0.450404	-1.24022	0.214893	0.748319	0.125913	CCNA_00877	CCNA_00877								CCNA_00877	954339	954947	-	202	CDS	CCNA_00877	-	hypothetical protein
CCNA_01302	1373.46	-0.559232	0.450831	-1.24045	0.21481	0.748319	0.125913	CCNA_01302	CCNA_01302								CCNA_01302	1428800	1429948	+	382	CDS	CCNA_01302	-	acetyltransferase domain protein
CCNA_01102	1700.98	-0.379043	0.306421	-1.237	0.216087	0.749752	0.125083	CCNA_01102	CCNA_01102								CCNA_01102	1208217	1208816	+	199	CDS	CCNA_01102	-	hypothetical protein
CCNA_01246	875.289	0.921889	0.746531	1.2349	0.216869	0.749752	0.125083	CCNA_01246	CCNA_01246								CCNA_01246	1373427	1374338	-	303	CDS	CCNA_01246	-	methyltransferase
CCNA_01618	556.288	0.767502	0.620242	1.23742	0.21593	0.749752	0.125083	CCNA_01618	CCNA_01618								CCNA_01618	1739738	1740415	-	225	CDS	CCNA_01618	-	uracil-DNA glycosylase
CCNA_01913	776.464	-0.73414	0.59415	-1.23561	0.216602	0.749752	0.125083	CCNA_01913	CCNA_01913								CCNA_01913	2056542	2056922	+	126	CDS	CCNA_01913	-	MarR-family transcriptional regulator
CCNA_02529	1960.34	-0.555358	0.448652	-1.23784	0.215777	0.749752	0.125083	CCNA_02529	CCNA_02529								CCNA_02529	2677226	2678323	+	365	CDS	CCNA_02529	dprA	DNA recombination-mediator protein A, SMF family
CCNA_03217	1040.87	0.548449	0.44406	1.23508	0.216801	0.749752	0.125083	CCNA_03217	CCNA_03217								CCNA_03217	3377955	3378587	-	210	CDS	CCNA_03217	-	TetR-family transcriptional regulator
CCNA_03298	7351.6	0.252304	0.204301	1.23496	0.216844	0.749752	0.125083	CCNA_03298	CCNA_03298								CCNA_03298	3469206	3472583	-	1125	CDS	CCNA_03298	-	TonB-dependent outer membrane receptor
CCNA_R0019	140.243	-1.70981	1.38353	-1.23583	0.216521	0.749752	0.125083	CCNA_R0019	CCNA_R0019								CCNA_R0019	920579	920752	-	174	RNA	CCNA_R0019	-	-
CCNA_00985	3937.69	-0.378383	0.307385	-1.23097	0.218333	0.750966	0.12438	CCNA_00985	CCNA_00985								CCNA_00985	1064610	1066802	-	730	CDS	CCNA_00985	ptrB	protease II PtrB
CCNA_01106	788.517	0.608724	0.494542	1.23088	0.218367	0.750966	0.12438	CCNA_01106	CCNA_01106								CCNA_01106	1212099	1212368	+	89	CDS	CCNA_01106	parD-2	antitoxin protein parD-2
CCNA_01356	3390.49	-0.339745	0.276034	-1.23081	0.218395	0.750966	0.12438	CCNA_01356	CCNA_01356								CCNA_01356	1470370	1472298	+	642	CDS	CCNA_01356	iolC	5-dehydro-2-deoxygluconokinase IolC
CCNA_02718	1644.88	0.370975	0.30095	1.23268	0.217695	0.750966	0.12438	CCNA_02718	CCNA_02718								CCNA_02718	2879117	2879875	+	252	CDS	CCNA_02718	tauC	taurine transport system permease protein tauC
CCNA_03288	544.406	-0.72291	0.587108	-1.23131	0.218208	0.750966	0.12438	CCNA_03288	CCNA_03288								CCNA_03288	3456818	3457006	+	62	CDS	CCNA_03288	-	YcfA superfamily protein
CCNA_03841	3050.18	-0.335168	0.271746	-1.23339	0.217431	0.750966	0.12438	CCNA_03841	CCNA_03841								CCNA_03841	4007847	4008806	-	319	CDS	CCNA_03841	-	alpha/beta hydrolase family protein
CCNA_00455	7160.2	0.286713	0.233147	1.22975	0.218789	0.750974	0.124375	CCNA_00455	CCNA_00455								CCNA_00455	461992	464661	+	889	CDS	CCNA_00455	nagA	N-acetyl-glucosamine/N-acetyl-chitin oligosaccharide outer membrane transporter nagA
CCNA_00931	1139.07	0.792896	0.644563	1.23013	0.218649	0.750974	0.124375	CCNA_00931	CCNA_00931								CCNA_00931	1006846	1008048	+	400	CDS	CCNA_00931	-	GTP cyclohydrolase II/3,4-dihydroxy-2-butanone-4-phosphate synthase
CCNA_02680	2290.15	0.459823	0.374228	1.22872	0.219176	0.751628	0.123997	CCNA_02680	CCNA_02680								CCNA_02680	2832742	2833680	-	312	CDS	CCNA_02680	-	conserved transmembrane protein
CCNA_02001	1426.52	0.552905	0.450177	1.22819	0.219374	0.751635	0.123993	CCNA_02001	CCNA_02001								CCNA_02001	2147447	2148097	+	216	CDS	CCNA_02001	-	phosphoserine phosphatase
CCNA_00856	3549.94	-0.419003	0.342561	-1.22315	0.221273	0.754438	0.122377	CCNA_00856	CCNA_00856								CCNA_00856	931733	933355	-	540	CDS	CCNA_00856	-	beta-xylosidase
CCNA_02152	1194.49	-0.558541	0.456399	-1.2238	0.221028	0.754438	0.122377	CCNA_02152	CCNA_02152								CCNA_02152	2308548	2309207	-	219	CDS	CCNA_02152	-	phosphoglycerate mutase
CCNA_02375	475.97	-0.879536	0.718757	-1.22369	0.221069	0.754438	0.122377	CCNA_02375	CCNA_02375								CCNA_02375	2519993	2520256	-	87	CDS	CCNA_02375	-	hypothetical protein
CCNA_03396	4118.91	0.300374	0.245627	1.22289	0.221373	0.754438	0.122377	CCNA_03396	CCNA_03396								CCNA_03396	3566856	3568580	+	574	CDS	CCNA_03396	-	PDZ domain trypsin-like serine protease
CCNA_03552	2257.34	0.448392	0.365985	1.22516	0.220514	0.754438	0.122377	CCNA_03552	CCNA_03552								CCNA_03552	3708801	3709985	+	394	CDS	CCNA_03552	-	polysaccharide deacetylase
CCNA_03595	2063.92	-0.378663	0.309631	-1.22295	0.221349	0.754438	0.122377	CCNA_03595	CCNA_03595								CCNA_03595	3748634	3749278	-	214	CDS	CCNA_03595	-	S-adenosylmethionine-dependent methyltransferase
CCNA_00962	812.702	0.658204	0.539194	1.22072	0.222192	0.756559	0.121157	CCNA_00962	CCNA_00962								CCNA_00962	1038480	1038926	-	148	CDS	CCNA_00962	-	MarR-family transcriptional regulator
CCNA_01447	554.444	0.757051	0.620957	1.21917	0.22278	0.757888	0.120395	CCNA_01447	CCNA_01447								CCNA_01447	1559503	1560792	+	429	CDS	CCNA_01447	-	homoserine dehydrogenase
CCNA_02440	2067.57	-0.414229	0.339978	-1.2184	0.223072	0.758208	0.120212	CCNA_02440	CCNA_02440								CCNA_02440	2581207	2582247	-	346	CDS	CCNA_02440	-	SalR-family ligand-binding transcriptional regulator
CCNA_01659	729.673	0.593003	0.487285	1.21695	0.223622	0.75889	0.119821	CCNA_01659	CCNA_01659								CCNA_01659	1779993	1781108	+	371	CDS	CCNA_01659	-	queuine tRNA-ribosyltransferase
CCNA_02856	2413.53	-0.460309	0.378285	-1.21683	0.223669	0.75889	0.119821	CCNA_02856	CCNA_02856								CCNA_02856	3009579	3010088	-	169	CDS	CCNA_02856	-	hypothetical protein
CCNA_01794	1278.44	-0.605066	0.497622	-1.21591	0.224017	0.759392	0.119534	CCNA_01794	CCNA_01794								CCNA_01794	1920971	1921741	-	256	CDS	CCNA_01794	-	enoyl-CoA hydratase/isomerase family
CCNA_02982	2590.34	-0.368149	0.303033	-1.21488	0.224411	0.759392	0.119534	CCNA_02982	CCNA_02982								CCNA_02982	3137112	3138284	+	390	CDS	CCNA_02982	-	porin
CCNA_R0193	597.359	0.758158	0.623824	1.21534	0.224237	0.759392	0.119534	CCNA_R0193	CCNA_R0193								CCNA_R0193	3699499	3699665	+	167	RNA	CCNA_R0193	-	-
CCNA_00415	1725.45	-0.503637	0.41507	-1.21338	0.224985	0.760243	0.119047	CCNA_00415	CCNA_00415								CCNA_00415	428613	429584	-	323	CDS	CCNA_00415	-	hypothetical protein
CCNA_02471	1974.04	-0.429276	0.353842	-1.21319	0.225059	0.760243	0.119047	CCNA_02471	CCNA_02471								CCNA_02471	2613665	2614930	+	421	CDS	CCNA_02471	-	cobalt-zinc-cadmium resistance protein czcC
CCNA_03795	864.854	-0.616504	0.508742	-1.21182	0.225581	0.761337	0.118423	CCNA_03795	CCNA_03795								CCNA_03795	3958800	3959258	+	152	CDS	CCNA_03795	-	tellurium resistance protein terB
CCNA_00064	3821.78	-0.345108	0.285208	-1.21002	0.226272	0.761875	0.118116	CCNA_00064	CCNA_00064								CCNA_00064	66331	68127	-	598	CDS	CCNA_00064	-	methyl-accepting chemotaxis protein
CCNA_01072	541.105	-0.880269	0.728226	-1.20879	0.226745	0.761875	0.118116	CCNA_01072	CCNA_01072								CCNA_01072	1178906	1179061	-	51	CDS	CCNA_01072	-	hypothetical protein
CCNA_01446	2041.56	0.399039	0.329924	1.20949	0.226475	0.761875	0.118116	CCNA_01446	CCNA_01446								CCNA_01446	1558246	1559466	+	406	CDS	CCNA_01446	-	LL-diaminopimelate aminotransferase
CCNA_01766	935.403	-0.536598	0.444475	-1.20726	0.22733	0.761875	0.118116	CCNA_01766	CCNA_01766								CCNA_01766	1894443	1895228	-	261	CDS	CCNA_01766	-	CsgG-related curli protein
CCNA_01807	1781.86	-0.454744	0.376588	-1.20754	0.227226	0.761875	0.118116	CCNA_01807	CCNA_01807								CCNA_01807	1931701	1933254	-	517	CDS	CCNA_01807	-	acyl-acyl carrier protein synthetase
CCNA_02885	1778.37	0.457766	0.378919	1.20808	0.227015	0.761875	0.118116	CCNA_02885	CCNA_02885								CCNA_02885	3033732	3034448	+	238	CDS	CCNA_02885	-	isochorismatase family protein
CCNA_03078	278.098	-1.2575	1.04153	-1.20736	0.227292	0.761875	0.118116	CCNA_03078	CCNA_03078								CCNA_03078	3228145	3228258	+	37	CDS	CCNA_03078	-	Arc/MetJ-family transcriptional regulator
CCNA_03592	2191.73	-0.382888	0.317047	-1.20767	0.227173	0.761875	0.118116	CCNA_03592	CCNA_03592								CCNA_03592	3745966	3746511	-	181	CDS	CCNA_03592	-	outer membrane lipoprotein Blc
CCNA_00247	1462.33	0.402807	0.333916	1.20631	0.227698	0.76244	0.117794	CCNA_00247	CCNA_00247								CCNA_00247	258879	259436	-	185	CDS	CCNA_00247	spdR	two-component receiver protein SpdR
CCNA_00051	971.127	-0.513193	0.426104	-1.20438	0.228441	0.764261	0.116759	CCNA_00051	CCNA_00051								CCNA_00051	54296	55222	-	308	CDS	CCNA_00051	corC	magnesium and cobalt efflux protein CorC
CCNA_02791	2597.29	0.309989	0.257528	1.20371	0.228701	0.764327	0.116721	CCNA_02791	CCNA_02791								CCNA_02791	2946695	2947768	+	357	CDS	CCNA_02791	-	FecR family protein
CCNA_03734	388.24	-0.936878	0.778589	-1.2033	0.22886	0.764327	0.116721	CCNA_03734	CCNA_03734								CCNA_03734	3901941	3903977	-	678	CDS	CCNA_03734	nadE	glutamine-dependent NAD synthetase
CCNA_03502	3098.14	0.347298	0.288993	1.20175	0.22946	0.765664	0.115962	CCNA_03502	CCNA_03502								CCNA_03502	3659496	3660779	-	427	CDS	CCNA_03502	-	YceI/cytochrome b561 periplasmic protein
CCNA_03743	3422.68	-0.30995	0.258246	-1.20021	0.230057	0.76699	0.11521	CCNA_03743	CCNA_03743								CCNA_03743	3912262	3913701	-	479	CDS	CCNA_03743	-	beta-lactamase family protein
CCNA_00093	631.494	-0.699395	0.584896	-1.19576	0.231791	0.767056	0.115173	CCNA_00093	CCNA_00093								CCNA_00093	105028	105237	-	69	CDS	CCNA_00093	-	hypothetical protein
CCNA_00152	1796.06	0.429785	0.360462	1.19232	0.233137	0.767056	0.115173	CCNA_00152	CCNA_00152								CCNA_00152	161320	162396	+	358	CDS	CCNA_00152	-	winged helix-turn-helix transcription repressor HrcA
CCNA_00166	1829	0.565947	0.475499	1.19022	0.233961	0.767056	0.115173	CCNA_00166	CCNA_00166								CCNA_00166	178252	179070	-	272	CDS	CCNA_00166	-	putative transglutaminase-like cysteine proteinase
CCNA_00303	48.3547	3.65432	3.06224	1.19335	0.232733	0.767056	0.115173	CCNA_00303	CCNA_00303								CCNA_00303	317027	318034	-	335	CDS	CCNA_00303	lpxK	tetraacyldisaccharide-1-P 4'-kinase
CCNA_00533	3505.81	0.311506	0.261349	1.19192	0.233294	0.767056	0.115173	CCNA_00533	CCNA_00533								CCNA_00533	544865	546187	-	440	CDS	CCNA_00533	hfsI	secreted polysaccharide polymerase hfsI
CCNA_00794	2800.85	-0.393218	0.32887	-1.19566	0.231827	0.767056	0.115173	CCNA_00794	CCNA_00794								CCNA_00794	857776	858969	+	397	CDS	CCNA_00794	-	conserved membrane spanning protein
CCNA_01452	592.637	0.879728	0.733885	1.19873	0.230634	0.767056	0.115173	CCNA_01452	CCNA_01452								CCNA_01452	1565802	1566356	+	184	CDS	CCNA_01452	-	hypothetical protein
CCNA_01526	302.353	1.27082	1.06519	1.19304	0.232854	0.767056	0.115173	CCNA_01526	CCNA_01526								CCNA_01526	1634651	1635013	+	120	CDS	CCNA_01526	flaF	flagellar biosynthesis regulatory protein flaF
CCNA_01596	681.022	-0.661798	0.55378	-1.19506	0.232065	0.767056	0.115173	CCNA_01596	CCNA_01596								CCNA_01596	1716478	1718895	-	805	CDS	CCNA_01596	uvrD	DNA helicase II
CCNA_01742	649.978	-0.89276	0.747645	-1.1941	0.232441	0.767056	0.115173	CCNA_01742	CCNA_01742								CCNA_01742	1870808	1871467	+	219	CDS	CCNA_01742	-	hypothetical protein
CCNA_02197	749.672	-0.604562	0.505878	-1.19508	0.232058	0.767056	0.115173	CCNA_02197	CCNA_02197								CCNA_02197	2346873	2347463	-	196	CDS	CCNA_02197	-	hypothetical protein
CCNA_02456	1283.32	0.439757	0.369143	1.19129	0.23354	0.767056	0.115173	CCNA_02456	CCNA_02456								CCNA_02456	2597600	2598337	-	245	CDS	CCNA_02456	-	ribonuclease III
CCNA_02576	1078.66	0.532958	0.445879	1.1953	0.23197	0.767056	0.115173	CCNA_02576	CCNA_02576								CCNA_02576	2727918	2728676	+	252	CDS	CCNA_02576	-	phosphoribosylamidoimidazole-succinocarboxamide synthase
CCNA_02815	4850.5	0.25281	0.210899	1.19873	0.230635	0.767056	0.115173	CCNA_02815	CCNA_02815								CCNA_02815	2971567	2973531	-	654	CDS	CCNA_02815	-	ice nucleation protein
CCNA_02893	4184.58	-0.300915	0.251192	-1.19795	0.230936	0.767056	0.115173	CCNA_02893	CCNA_02893								CCNA_02893	3040378	3042063	-	561	CDS	CCNA_02893	-	beta-xylosidase/alpha-L-arabinofuranosidase
CCNA_03625	2486.1	-0.360864	0.302095	-1.19454	0.232268	0.767056	0.115173	CCNA_03625	CCNA_03625								CCNA_03625	3780304	3781209	+	301	CDS	CCNA_03625	cztR	transcriptional regulator CztR
CCNA_03776	688.74	0.619001	0.520028	1.19032	0.23392	0.767056	0.115173	CCNA_03776	CCNA_03776								CCNA_03776	3942909	3943448	-	179	CDS	CCNA_03776	-	2'-5' RNA ligase
CCNA_03879	22.1653	4.06344	3.41195	1.19094	0.233676	0.767056	0.115173	CCNA_03879	CCNA_03879								CCNA_03879	4041629	4042684	-	351	CDS	CCNA_03879	hemE	uroporphyrinogen decarboxylase
CCNA_03977	951.454	0.541829	0.45535	1.18992	0.234078	0.767056	0.115173	CCNA_03977	CCNA_03977								CCNA_03977	2959963	2960223	+	86	CDS	CCNA_03977	-	HTH transcriptional regulator
CCNA_R0097	343.919	-1.06873	0.893421	-1.19622	0.23161	0.767056	0.115173	CCNA_R0097	CCNA_R0097								CCNA_R0097	30271	30354	-	84	RNA	CCNA_R0097	-	-
CCNA_00007	2.09993	4.6804	3.9428	1.18707	0.235198	0.767735	0.114789	CCNA_00007	CCNA_00007								CCNA_00007	4960	5235	+	91	CDS	CCNA_00007	-	SSU ribosomal protein S20P
CCNA_00452	2490.39	-0.338921	0.285518	-1.18704	0.235212	0.767735	0.114789	CCNA_00452	CCNA_00452								CCNA_00452	458721	459857	-	378	CDS	CCNA_00452	-	N-acetylglucosamine-6-phosphate deacetylase
CCNA_01977	414.593	1.32743	1.11733	1.18804	0.23482	0.767735	0.114789	CCNA_01977	CCNA_01977								CCNA_01977	2121781	2122371	+	196	CDS	CCNA_01977	-	1-acyl-sn-glycerol-3-phosphate acyltransferase
CCNA_02766	157.854	1.90619	1.60609	1.18685	0.235287	0.767735	0.114789	CCNA_02766	CCNA_02766								CCNA_02766	2926886	2927164	-	92	CDS	CCNA_02766	-	hypothetical protein
CCNA_03804	266.194	1.65821	1.39489	1.18877	0.234529	0.767735	0.114789	CCNA_03804	CCNA_03804								CCNA_03804	3969955	3970287	-	110	CDS	CCNA_03804	-	hypothetical protein
CCNA_00173	2473.74	-0.303044	0.257057	-1.1789	0.238439	0.767846	0.114726	CCNA_00173	CCNA_00173								CCNA_00173	188347	189822	+	491	CDS	CCNA_00173	pulE	type II secretion pathway protein E
CCNA_00477	335.07	1.34775	1.13641	1.18598	0.235631	0.767846	0.114726	CCNA_00477	CCNA_00477								CCNA_00477	494090	494284	-	64	CDS	CCNA_00477	-	excisionase
CCNA_00557	1219.35	0.482061	0.408645	1.17966	0.238137	0.767846	0.114726	CCNA_00557	CCNA_00557								CCNA_00557	573020	573799	-	259	CDS	CCNA_00557	-	endonuclease/exonuclease/phosphatase family protein
CCNA_00780	2887.1	-0.314973	0.265682	-1.18552	0.23581	0.767846	0.114726	CCNA_00780	CCNA_00780								CCNA_00780	840760	841686	-	308	CDS	CCNA_00780	-	N-formylglutamate deformylase
CCNA_00834	1592.87	-0.559618	0.474051	-1.1805	0.237801	0.767846	0.114726	CCNA_00834	CCNA_00834								CCNA_00834	899662	900483	+	273	CDS	CCNA_00834	fljM	flagellin FljM
CCNA_00912	1900.38	-0.404248	0.342742	-1.17945	0.238218	0.767846	0.114726	CCNA_00912	CCNA_00912								CCNA_00912	991916	992983	-	355	CDS	CCNA_00912	-	beta-lactamase family protein
CCNA_01086	998.956	-0.552819	0.466895	-1.18403	0.2364	0.767846	0.114726	CCNA_01086	CCNA_01086								CCNA_01086	1191305	1193113	-	602	CDS	CCNA_01086	lepA	GTP-binding protein lepA
CCNA_01095	43.7279	3.01433	2.54714	1.18342	0.236643	0.767846	0.114726	CCNA_01095	CCNA_01095								CCNA_01095	1199533	1201932	-	799	CDS	CCNA_01095	-	phenylalanyl-tRNA synthetase beta chain
CCNA_01123	1613.1	0.518194	0.439113	1.18009	0.237963	0.767846	0.114726	CCNA_01123	CCNA_01123								CCNA_01123	1227687	1229291	+	534	CDS	CCNA_01123	prfC	peptide chain release factor RF-3
CCNA_02484	1696.41	0.462338	0.391052	1.18229	0.237089	0.767846	0.114726	CCNA_02484	CCNA_02484								CCNA_02484	2631756	2632583	-	275	CDS	CCNA_02484	-	trans-feruloyl-CoA hydratase
CCNA_02580	350.219	-1.44982	1.22721	-1.18139	0.237447	0.767846	0.114726	CCNA_02580	CCNA_02580								CCNA_02580	2731214	2731393	+	59	CDS	CCNA_02580	-	rubredoxin
CCNA_03004	2276.6	-0.466121	0.395494	-1.17858	0.238566	0.767846	0.114726	CCNA_03004	CCNA_03004								CCNA_03004	3158154	3159056	+	300	CDS	CCNA_03004	-	nucleoside/nucleotide kinase
CCNA_03352	823.706	-0.640786	0.543613	-1.17875	0.238496	0.767846	0.114726	CCNA_03352	CCNA_03352								CCNA_03352	3530448	3531203	-	251	CDS	CCNA_03352	-	YebC/PmpR transcriptional regulator
CCNA_03443	893.641	0.559111	0.474132	1.17923	0.238307	0.767846	0.114726	CCNA_03443	CCNA_03443								CCNA_03443	3605305	3605787	-	160	CDS	CCNA_03443	-	hypothetical protein
CCNA_03536	855.967	-0.638696	0.539412	-1.18406	0.23639	0.767846	0.114726	CCNA_03536	CCNA_03536								CCNA_03536	3695078	3695737	+	219	CDS	CCNA_03536	-	ribosomal protein L11 methyltransferase
CCNA_03921	560.994	-0.955975	0.808773	-1.18201	0.237203	0.767846	0.114726	CCNA_03921	CCNA_03921								CCNA_03921	474254	474409	+	51	CDS	CCNA_03921	-	UDP-glucose 6-dehydrogenase related protein
CCNA_03997	1998.77	-0.911587	0.773725	-1.17818	0.238725	0.767846	0.114726	CCNA_03997	CCNA_03997								CCNA_03997	3952640	3953302	+	220	CDS	CCNA_03997	-	amelogenin/CpxP-related protein
CCNA_01569	1277.28	-0.581139	0.494085	-1.17619	0.239518	0.769104	0.114015	CCNA_01569	CCNA_01569								CCNA_01569	1686283	1687005	+	240	CDS	CCNA_01569	-	Helix-turn-helix DNA-binding protein
CCNA_01738	2813.19	-0.354954	0.301697	-1.17653	0.239385	0.769104	0.114015	CCNA_01738	CCNA_01738								CCNA_01738	1866634	1869063	-	809	CDS	CCNA_01738	-	TonB-dependent outer membrane receptor
CCNA_02750	1144.85	-0.438799	0.373454	-1.17498	0.240005	0.76956	0.113757	CCNA_02750	CCNA_02750								CCNA_02750	2911008	2911682	-	224	CDS	CCNA_02750	-	ABC transporter permease protein
CCNA_03506	1082.47	0.591437	0.503421	1.17483	0.240061	0.76956	0.113757	CCNA_03506	CCNA_03506								CCNA_03506	3664090	3664677	+	195	CDS	CCNA_03506	-	putative transcriptional regulator
CCNA_03620	1500.59	-0.434458	0.36999	-1.17424	0.240298	0.769675	0.113693	CCNA_03620	CCNA_03620								CCNA_03620	3775675	3776478	-	267	CDS	CCNA_03620	-	hypothetical protein
CCNA_02664	451.754	0.909676	0.777093	1.17061	0.241754	0.772404	0.112156	CCNA_02664	CCNA_02664								CCNA_02664	2818096	2818530	-	144	CDS	CCNA_02664	fliX	flagellar assembly regulator FliX
CCNA_02967	6561.35	-0.193528	0.165269	-1.17099	0.241604	0.772404	0.112156	CCNA_02967	CCNA_02967								CCNA_02967	3122780	3125179	+	799	CDS	CCNA_02967	-	PAS-family sensor histidine kinase
CCNA_03092	3700.52	0.259438	0.221707	1.17019	0.241926	0.772404	0.112156	CCNA_03092	CCNA_03092								CCNA_03092	3240801	3242177	+	458	CDS	CCNA_03092	-	cytochrome P450 family protein
CCNA_03932	223.961	-1.32331	1.13093	-1.17011	0.241955	0.772404	0.112156	CCNA_03932	CCNA_03932								CCNA_03932	773733	773987	-	84	CDS	CCNA_03932	-	hypothetical protein
CCNA_00873	1889.59	-0.344001	0.294213	-1.16922	0.242313	0.772619	0.112035	CCNA_00873	CCNA_00873								CCNA_00873	952037	952834	-	265	CDS	CCNA_00873	-	amidophosphoribosyltransferase family protein
CCNA_02100	703.144	0.730704	0.625908	1.16743	0.243036	0.772619	0.112035	CCNA_02100	CCNA_02100								CCNA_02100	2250015	2250494	-	159	CDS	CCNA_02100	-	hypothetical protein
CCNA_03049	3776.71	-0.31774	0.272031	-1.16803	0.242795	0.772619	0.112035	CCNA_03049	CCNA_03049								CCNA_03049	3203019	3204485	-	488	CDS	CCNA_03049	-	transporter, MFS superfamily
CCNA_03309	2497.86	-0.379997	0.325633	-1.16695	0.243232	0.772619	0.112035	CCNA_03309	CCNA_03309								CCNA_03309	3485294	3486370	+	358	CDS	CCNA_03309	-	homoserine O-acetyltransferase
CCNA_03319	1872.79	-0.394701	0.338207	-1.16704	0.243195	0.772619	0.112035	CCNA_03319	CCNA_03319								CCNA_03319	3497932	3498732	-	266	CDS	CCNA_03319	imuA	DNA damage-induced protein ImuA
CCNA_03878	88.5804	2.6628	2.28126	1.16725	0.243109	0.772619	0.112035	CCNA_03878	CCNA_03878								CCNA_03878	4040589	4041632	-	347	CDS	CCNA_03878	hemH	ferrochelatase
CCNA_00369	1835.1	0.389487	0.334172	1.16553	0.243806	0.772627	0.11203	CCNA_00369	CCNA_00369								CCNA_00369	385817	387130	+	437	CDS	CCNA_00369	-	magnesium and cobalt efflux protein corC-like protein
CCNA_00438	558.284	-1.88099	1.61551	-1.16434	0.244288	0.772627	0.11203	CCNA_00438	CCNA_00438								CCNA_00438	444889	445200	-	103	CDS	CCNA_00438	-	hypothetical protein
CCNA_02503	635.732	0.856374	0.734835	1.1654	0.243859	0.772627	0.11203	CCNA_02503	CCNA_02503								CCNA_02503	2652825	2653583	+	252	CDS	CCNA_02503	-	type IV secretory pathway, VirB9 channel protein
CCNA_02523	1087.5	-0.517902	0.44452	-1.16508	0.243986	0.772627	0.11203	CCNA_02523	CCNA_02523								CCNA_02523	2672380	2672874	+	164	CDS	CCNA_02523	-	hypothetical protein
CCNA_02667	1507.48	-0.537325	0.461639	-1.16395	0.244444	0.772627	0.11203	CCNA_02667	CCNA_02667								CCNA_02667	2820213	2820662	+	149	CDS	CCNA_02667	flbY	flagellar basal-body protein FlbY
CCNA_03826	375.507	1.25534	1.07821	1.16429	0.244308	0.772627	0.11203	CCNA_03826	CCNA_03826								CCNA_03826	3991771	3992325	-	184	CDS	CCNA_03826	-	hypothetical protein
CCNA_03375	2175.73	-0.445243	0.382812	-1.16309	0.244794	0.77283	0.111916	CCNA_03375	CCNA_03375								CCNA_03375	3548806	3549681	-	291	CDS	CCNA_03375	-	RNA polymerase sigma-J factor
CCNA_03848	2694.86	0.326901	0.281133	1.1628	0.244911	0.77283	0.111916	CCNA_03848	CCNA_03848								CCNA_03848	4013963	4014820	-	285	CDS	CCNA_03848	-	ATP-grasp domain protein
CCNA_00525	1370.42	0.429069	0.372721	1.15118	0.249658	0.775139	0.11062	CCNA_00525	CCNA_00525								CCNA_00525	538746	539654	-	302	CDS	CCNA_00525	-	prolipoprotein diacylglyceryl transferase
CCNA_00796	3264.34	-0.369803	0.319424	-1.15772	0.246979	0.775139	0.11062	CCNA_00796	CCNA_00796								CCNA_00796	859581	861068	-	495	CDS	CCNA_00796	fixL	oxygen sensory histidine kinase FixL
CCNA_01117	1467.05	-0.49853	0.433797	-1.14922	0.250464	0.775139	0.11062	CCNA_01117	CCNA_01117								CCNA_01117	1222305	1223195	-	296	CDS	CCNA_01117	-	hypothetical protein
CCNA_01149	4593.66	0.303273	0.26351	1.1509	0.249775	0.775139	0.11062	CCNA_01149	CCNA_01149								CCNA_01149	1251371	1254007	-	878	CDS	CCNA_01149	-	TonB-dependent outer membrane receptor
CCNA_01191	1753.42	0.364983	0.31761	1.14915	0.250492	0.775139	0.11062	CCNA_01191	CCNA_01191								CCNA_01191	1311323	1312558	-	411	CDS	CCNA_01191	-	transporter, major facilitator superfamily
CCNA_01358	1981.91	0.401403	0.3462	1.15946	0.246271	0.775139	0.11062	CCNA_01358	CCNA_01358								CCNA_01358	1474148	1475047	+	299	CDS	CCNA_01358	iolE	myo-inositol catabolism protein IolE
CCNA_01678	1292.98	-0.483983	0.419034	-1.15499	0.248093	0.775139	0.11062	CCNA_01678	CCNA_01678								CCNA_01678	1805059	1806063	+	334	CDS	CCNA_01678	-	arginine N-succinyltransferase, beta chain
CCNA_02080	166.816	-1.85014	1.59952	-1.15669	0.247399	0.775139	0.11062	CCNA_02080	CCNA_02080								CCNA_02080	2230926	2231828	-	300	CDS	CCNA_02080	-	Sec-independent protein translocase protein tatC
CCNA_02337	32.8298	3.30973	2.8718	1.15249	0.249118	0.775139	0.11062	CCNA_02337	CCNA_02337								CCNA_02337	2477793	2478101	-	102	CDS	CCNA_02337	-	nonspecific lipid-transfer protein
CCNA_02556	939.081	0.757389	0.6572	1.15245	0.249137	0.775139	0.11062	CCNA_02556	CCNA_02556								CCNA_02556	2703150	2703731	+	193	CDS	CCNA_02556	-	hypothetical protein
CCNA_02659	529.173	-0.935796	0.807839	-1.15839	0.246703	0.775139	0.11062	CCNA_02659	CCNA_02659								CCNA_02659	2811763	2812125	+	120	CDS	CCNA_02659	-	two-component receiver domain protein
CCNA_02713	3464.22	-0.294678	0.255805	-1.15196	0.249337	0.775139	0.11062	CCNA_02713	CCNA_02713								CCNA_02713	2871790	2873037	+	415	CDS	CCNA_02713	hfaD	holdfast attachment protein hfaD
CCNA_02745	1059.51	-0.588408	0.5097	-1.15442	0.248328	0.775139	0.11062	CCNA_02745	CCNA_02745								CCNA_02745	2907542	2908183	-	213	CDS	CCNA_02745	-	TetR-family transcriptional regulator
CCNA_02754	2778.36	0.385078	0.33195	1.16005	0.246029	0.775139	0.11062	CCNA_02754	CCNA_02754								CCNA_02754	2917965	2919263	-	432	CDS	CCNA_02754	-	L-lysine/L-arginine carboxypeptidase
CCNA_02868	420.871	-0.958835	0.831382	-1.1533	0.248786	0.775139	0.11062	CCNA_02868	CCNA_02868								CCNA_02868	3020152	3020331	-	59	CDS	CCNA_02868	-	hypothetical protein
CCNA_03051	1085.32	-0.557125	0.484815	-1.14915	0.250495	0.775139	0.11062	CCNA_03051	CCNA_03051								CCNA_03051	3205573	3205971	-	132	CDS	CCNA_03051	-	hypothetical protein
CCNA_03223	1213.86	0.504017	0.437319	1.15252	0.249109	0.775139	0.11062	CCNA_03223	CCNA_03223								CCNA_03223	3386049	3386657	+	202	CDS	CCNA_03223	-	TetR-family transcriptional regulator
CCNA_03597	859.571	0.56848	0.492377	1.15456	0.248269	0.775139	0.11062	CCNA_03597	CCNA_03597								CCNA_03597	3749725	3750126	-	133	CDS	CCNA_03597	-	acetylglutamate kinase
CCNA_03621	2144.39	-0.323753	0.281317	-1.15085	0.249795	0.775139	0.11062	CCNA_03621	CCNA_03621								CCNA_03621	3776537	3777382	-	281	CDS	CCNA_03621	-	AraC-family transcriptional regulator
CCNA_03656	65.0066	3.28912	2.8367	1.15949	0.246257	0.775139	0.11062	CCNA_03656	CCNA_03656								CCNA_03656	3817495	3818418	-	307	CDS	CCNA_03656	-	acetyl-coenzyme A carboxylase carboxyl transferase subunit beta
CCNA_03658	520.307	1.00448	0.873836	1.1495	0.250348	0.775139	0.11062	CCNA_03658	CCNA_03658								CCNA_03658	3819271	3820491	-	406	CDS	CCNA_03658	-	tryptophan synthase beta chain
CCNA_03678	892.894	0.554346	0.481085	1.15228	0.249205	0.775139	0.11062	CCNA_03678	CCNA_03678								CCNA_03678	3837928	3838554	+	208	CDS	CCNA_03678	-	putative outer membrane protein
CCNA_03812	1415.54	-0.574335	0.497974	-1.15334	0.248769	0.775139	0.11062	CCNA_03812	CCNA_03812								CCNA_03812	3975911	3976462	+	183	CDS	CCNA_03812	-	AhpD-family alkylhydroperoxidase
CCNA_03846	1164.22	0.508205	0.439822	1.15548	0.247894	0.775139	0.11062	CCNA_03846	CCNA_03846								CCNA_03846	4012572	4013048	-	158	CDS	CCNA_03846	-	hypothetical protein
CCNA_00201	1926.8	-0.475195	0.413769	-1.14845	0.250781	0.775398	0.110475	CCNA_00201	CCNA_00201								CCNA_00201	215418	216098	+	226	CDS	CCNA_00201	-	outer membrane protein
CCNA_00507	1042.96	-0.446746	0.389402	-1.14726	0.251274	0.776061	0.110104	CCNA_00507	CCNA_00507								CCNA_00507	522241	523086	+	281	CDS	CCNA_00507	-	cytochrome c1
CCNA_03312	471.829	0.863783	0.753109	1.14696	0.2514	0.776061	0.110104	CCNA_03312	CCNA_03312								CCNA_03312	3487743	3487922	+	59	CDS	CCNA_03312	-	hypothetical protein
CCNA_00565	6034.27	-0.234737	0.205632	-1.14154	0.253647	0.776669	0.109764	CCNA_00565	CCNA_00565								CCNA_00565	580036	581778	-	580	CDS	CCNA_00565	-	gamma-glutamyltranspeptidase
CCNA_00569	3094.03	0.327924	0.287425	1.1409	0.25391	0.776669	0.109764	CCNA_00569	CCNA_00569								CCNA_00569	587111	588187	-	358	CDS	CCNA_00569	-	glucosamine-6-phosphate deaminase
CCNA_00655	3947.31	0.314064	0.27559	1.13961	0.254451	0.776669	0.109764	CCNA_00655	CCNA_00655								CCNA_00655	708328	710310	-	660	CDS	CCNA_00655	-	hypothetical protein
CCNA_00793	3500.15	-0.404318	0.354068	-1.14192	0.253486	0.776669	0.109764	CCNA_00793	CCNA_00793								CCNA_00793	856299	857666	+	455	CDS	CCNA_00793	-	phosphatidylglycerol glycosyltransferase
CCNA_00827	6214.11	0.233193	0.204546	1.14005	0.254265	0.776669	0.109764	CCNA_00827	CCNA_00827								CCNA_00827	888079	891006	+	975	CDS	CCNA_00827	-	TonB-dependent receptor
CCNA_00957	1923.25	0.352653	0.309493	1.13945	0.254514	0.776669	0.109764	CCNA_00957	CCNA_00957								CCNA_00957	1034478	1035959	+	493	CDS	CCNA_00957	-	porin O precursor
CCNA_01593	2025.44	0.377574	0.330879	1.14113	0.253818	0.776669	0.109764	CCNA_01593	CCNA_01593								CCNA_01593	1713020	1714831	-	603	CDS	CCNA_01593	-	Xaa-pro aminopeptidase
CCNA_01832	3691.22	-0.252569	0.221809	-1.13868	0.254838	0.776669	0.109764	CCNA_01832	CCNA_01832								CCNA_01832	1961197	1963485	+	762	CDS	CCNA_01832	-	beta-glucosidase
CCNA_02112	2033.59	-0.390962	0.341309	-1.14548	0.25201	0.776669	0.109764	CCNA_02112	CCNA_02112								CCNA_02112	2261538	2262539	+	333	CDS	CCNA_02112	-	D-cysteine desulfhydrase
CCNA_02927	2658.24	-0.44813	0.391779	-1.14383	0.252692	0.776669	0.109764	CCNA_02927	CCNA_02927								CCNA_02927	3088696	3089433	+	245	CDS	CCNA_02927	-	short chain dehydrogenase
CCNA_02957	400.138	0.955841	0.834741	1.14507	0.252178	0.776669	0.109764	CCNA_02957	CCNA_02957								CCNA_02957	3115680	3116042	-	120	CDS	CCNA_02957	-	ArsR-family transcriptional regulator
CCNA_02975	4165.04	-0.248505	0.218153	-1.13913	0.254648	0.776669	0.109764	CCNA_02975	CCNA_02975								CCNA_02975	3129406	3131328	+	640	CDS	CCNA_02975	-	excinuclease ABC subunit C
CCNA_03135	2426.35	0.362653	0.317719	1.14143	0.253693	0.776669	0.109764	CCNA_03135	CCNA_03135								CCNA_03135	3282810	3284144	+	444	CDS	CCNA_03135	fliI	flagellum-specific ATP synthase fliL
CCNA_03261	183.213	1.63564	1.42877	1.14478	0.252298	0.776669	0.109764	CCNA_03261	CCNA_03261								CCNA_03261	3430135	3430767	-	210	CDS	CCNA_03261	-	queuosine biosynthesis protein QueE
CCNA_03294	2711.96	0.322102	0.281476	1.14433	0.252487	0.776669	0.109764	CCNA_03294	CCNA_03294								CCNA_03294	3463221	3464447	-	408	CDS	CCNA_03294	-	beta-lactamase family protein
CCNA_03679	731.832	0.633353	0.555807	1.13952	0.254486	0.776669	0.109764	CCNA_03679	CCNA_03679								CCNA_03679	3838736	3839164	-	142	CDS	CCNA_03679	-	PaaI thioesterase family protein
CCNA_01893	718.334	-0.70144	0.616729	-1.13736	0.25539	0.777732	0.10917	CCNA_01893	CCNA_01893								CCNA_01893	2035334	2035876	+	180	CDS	CCNA_01893	-	SnoaL-like domain protein
CCNA_00847	865.416	-0.482564	0.424704	-1.13624	0.255857	0.77792	0.109065	CCNA_00847	CCNA_00847								CCNA_00847	920836	921303	+	155	CDS	CCNA_00847	-	leucine-responsive regulatory protein
CCNA_00905	2429.21	-0.360159	0.316873	-1.1366	0.255703	0.77792	0.109065	CCNA_00905	CCNA_00905								CCNA_00905	985509	986396	-	295	CDS	CCNA_00905	-	exonuclease-endonuclease-phosphatase (EEP1) protein
CCNA_00313	3165.8	0.310828	0.274852	1.13089	0.2581	0.782915	0.106285	CCNA_00313	CCNA_00313								CCNA_00313	326715	328544	-	609	CDS	CCNA_00313	-	peptidase, M14 family
CCNA_00738	4056.17	-0.310867	0.274697	-1.13167	0.257773	0.782915	0.106285	CCNA_00738	CCNA_00738								CCNA_00738	797019	798110	-	363	CDS	CCNA_00738	-	DegQ-family trypsin-like serine prototease
CCNA_00795	1157.25	-0.51569	0.456015	-1.13086	0.258113	0.782915	0.106285	CCNA_00795	CCNA_00795								CCNA_00795	858980	859588	-	202	CDS	CCNA_00795	fixJ	two-component response regulator FixJ
CCNA_03187	3233.1	-0.348332	0.308176	-1.1303	0.258348	0.783009	0.106233	CCNA_03187	CCNA_03187								CCNA_03187	3347646	3348599	+	317	CDS	CCNA_03187	-	cysteine/acetylserine efflux protein
CCNA_00575	2033.1	0.395012	0.34998	1.12867	0.259038	0.783242	0.106104	CCNA_00575	CCNA_00575								CCNA_00575	599049	600167	+	372	CDS	CCNA_00575	-	hypothetical protein
CCNA_00631	611.384	0.708215	0.627101	1.12935	0.258751	0.783242	0.106104	CCNA_00631	CCNA_00631								CCNA_00631	678577	679029	+	150	CDS	CCNA_00631	cheW	chemotaxis protein cheW
CCNA_01233	1111.79	0.613046	0.543011	1.12898	0.258908	0.783242	0.106104	CCNA_01233	CCNA_01233								CCNA_01233	1360253	1361161	-	302	CDS	CCNA_01233	-	haloalkane dehalogenase
CCNA_00045	5.48158	-4.31915	3.84693	-1.12275	0.261543	0.788189	0.103369	CCNA_00045	CCNA_00045								CCNA_00045	49105	49638	+	177	CDS	CCNA_00045	-	inorganic pyrophosphatase
CCNA_00935	2265.47	-0.375639	0.334918	-1.12159	0.262039	0.788189	0.103369	CCNA_00935	CCNA_00935								CCNA_00935	1010693	1011679	-	328	CDS	CCNA_00935	-	AraC-family transcriptional regulator
CCNA_02260	440.792	0.861699	0.76772	1.12241	0.261687	0.788189	0.103369	CCNA_02260	CCNA_02260								CCNA_02260	2410926	2411330	-	134	CDS	CCNA_02260	-	hypothetical protein
CCNA_02767	3949.71	0.307817	0.274216	1.12253	0.261636	0.788189	0.103369	CCNA_02767	CCNA_02767								CCNA_02767	2927176	2928432	-	418	CDS	CCNA_02767	-	conjugal transfer protein TrbI
CCNA_03133	933.413	-0.76483	0.682053	-1.12136	0.262133	0.788189	0.103369	CCNA_03133	CCNA_03133								CCNA_03133	3281228	3281524	-	98	CDS	CCNA_03133	higB	toxin protein higB
CCNA_03215	3240.72	-0.317942	0.28291	-1.12383	0.261086	0.788189	0.103369	CCNA_03215	CCNA_03215								CCNA_03215	3376165	3377580	+	471	CDS	CCNA_03215	-	ARO8 family aminotransferase/HTH DNA-binding protein
CCNA_03355	4070.38	-0.262539	0.234215	-1.12093	0.262319	0.788189	0.103369	CCNA_03355	CCNA_03355								CCNA_03355	3533132	3535117	-	661	CDS	CCNA_03355	-	acylamino-acid-releasing enzyme
CCNA_03662	657.306	-0.710788	0.633857	-1.12137	0.262131	0.788189	0.103369	CCNA_03662	CCNA_03662								CCNA_03662	3822013	3822399	-	128	CDS	CCNA_03662	-	hypothetical protein
CCNA_00224	3953.71	-0.316057	0.282551	-1.11858	0.263318	0.789733	0.10252	CCNA_00224	CCNA_00224								CCNA_00224	240648	242693	-	681	CDS	CCNA_00224	-	TonB-dependent receptor protein
CCNA_02163	1767.01	0.429741	0.384289	1.11827	0.26345	0.789733	0.10252	CCNA_02163	CCNA_02163								CCNA_02163	2317218	2318078	+	286	CDS	CCNA_02163	-	hypothetical protein
CCNA_03416	2569.74	0.432513	0.386563	1.11887	0.263197	0.789733	0.10252	CCNA_03416	CCNA_03416								CCNA_03416	3582768	3583769	-	333	CDS	CCNA_03416	-	ADP-heptose:LPS heptosyltransferase
CCNA_01273	552.067	0.756616	0.677015	1.11758	0.263748	0.789776	0.102496	CCNA_01273	CCNA_01273								CCNA_01273	1399447	1399908	-	153	CDS	CCNA_01273	-	EMG2 protein
CCNA_02874	985.653	-0.47246	0.422932	-1.11711	0.263949	0.789776	0.102496	CCNA_02874	CCNA_02874								CCNA_02874	3023772	3024188	-	138	CDS	CCNA_02874	-	phage prohead protease
CCNA_03495	1518.29	0.503326	0.450883	1.11631	0.264289	0.789776	0.102496	CCNA_03495	CCNA_03495								CCNA_03495	3654263	3655060	-	265	CDS	CCNA_03495	-	D-beta-hydroxybutyrate dehydrogenase
CCNA_03669	1281.13	0.402384	0.360327	1.11672	0.264115	0.789776	0.102496	CCNA_03669	CCNA_03669								CCNA_03669	3830389	3830733	-	114	CDS	CCNA_03669	-	outer membrane protein
CCNA_03966	686.013	0.670622	0.601021	1.11581	0.264505	0.789808	0.102479	CCNA_03966	CCNA_03966								CCNA_03966	2465238	2465672	+	144	CDS	CCNA_03966	-	hypothetical protein
CCNA_00748	106.796	-2.18684	1.96547	-1.11262	0.26587	0.792009	0.10127	CCNA_00748	CCNA_00748								CCNA_00748	805164	805484	+	106	CDS	CCNA_00748	-	ferrous iron transport protein A
CCNA_01719	372.862	-0.966518	0.868102	-1.11337	0.26555	0.792009	0.10127	CCNA_01719	CCNA_01719								CCNA_01719	1847722	1848030	+	102	CDS	CCNA_01719	-	hypothetical protein
CCNA_01970	267.699	1.4057	1.26315	1.11286	0.26577	0.792009	0.10127	CCNA_01970	CCNA_01970								CCNA_01970	2114516	2115277	-	253	CDS	CCNA_01970	-	triosephosphate isomerase
CCNA_02501	4740.83	0.246079	0.221322	1.11186	0.2662	0.792009	0.10127	CCNA_02501	CCNA_02501								CCNA_02501	2649284	2651668	+	794	CDS	CCNA_02501	-	type IV secretory pathway, VirB4 ATPase
CCNA_02550	3405.13	-0.280121	0.25198	-1.11168	0.266275	0.792009	0.10127	CCNA_02550	CCNA_02550								CCNA_02550	2697983	2699239	+	418	CDS	CCNA_02550	dinB	DNA polymerase IV-kappa DinB
CCNA_01543	2105.03	0.298771	0.270088	1.1062	0.26864	0.798424	0.0977667	CCNA_01543	CCNA_01543								CCNA_01543	1653545	1654885	-	446	CDS	CCNA_01543	-	chaperone protein dnaK
CCNA_03007	115.716	2.03912	1.84461	1.10545	0.268965	0.79877	0.0975785	CCNA_03007	CCNA_03007								CCNA_03007	3160905	3162440	+	511	CDS	CCNA_03007	-	L-aspartate oxidase
CCNA_00210	2946.45	-0.306262	0.278246	-1.10069	0.271032	0.798946	0.0974823	CCNA_00210	CCNA_00210								CCNA_00210	225115	227526	+	803	CDS	CCNA_00210	-	TonB-dependent receptor
CCNA_00282	386.234	0.973335	0.884559	1.10036	0.271174	0.798946	0.0974823	CCNA_00282	CCNA_00282								CCNA_00282	294659	294991	+	110	CDS	CCNA_00282	-	conserved cell surface protein
CCNA_01042	5014.27	-0.218032	0.197593	-1.10344	0.269836	0.798946	0.0974823	CCNA_01042	CCNA_01042								CCNA_01042	1137267	1139762	-	831	CDS	CCNA_01042	-	TonB-dependent receptor
CCNA_01069	2857.89	-0.344894	0.312517	-1.1036	0.269767	0.798946	0.0974823	CCNA_01069	CCNA_01069								CCNA_01069	1174284	1175819	+	511	CDS	CCNA_01069	-	methyltransferase
CCNA_01875	1597.53	-0.539416	0.488932	-1.10325	0.269916	0.798946	0.0974823	CCNA_01875	CCNA_01875								CCNA_01875	2012838	2013983	+	381	CDS	CCNA_01875	-	acyl-CoA dehydrogenase, short-chain specific
CCNA_02009	336.107	-1.00682	0.913194	-1.10252	0.270234	0.798946	0.0974823	CCNA_02009	CCNA_02009								CCNA_02009	2156875	2157291	-	138	CDS	CCNA_02009	-	hypothetical protein
CCNA_02176	304.337	1.63777	1.48763	1.10092	0.270931	0.798946	0.0974823	CCNA_02176	CCNA_02176								CCNA_02176	2328416	2328604	+	62	CDS	CCNA_02176	-	hypothetical protein
CCNA_02908	1864.75	-0.333503	0.302139	-1.10381	0.269678	0.798946	0.0974823	CCNA_02908	CCNA_02908								CCNA_02908	3063971	3064684	-	237	CDS	CCNA_02908	-	HAD superfamily hydrolase
CCNA_03161	2692.05	0.305543	0.277757	1.10004	0.271316	0.798946	0.0974823	CCNA_03161	CCNA_03161								CCNA_03161	3316700	3317755	+	351	CDS	CCNA_03161	xylR	transcriptional regulator xylR
CCNA_03542	525.12	0.787843	0.715215	1.10155	0.270659	0.798946	0.0974823	CCNA_03542	CCNA_03542								CCNA_03542	3698905	3699468	+	187	CDS	CCNA_03542	-	hypothetical protein
CCNA_R0205	141.284	-1.82698	1.66084	-1.10004	0.271317	0.798946	0.0974823	CCNA_R0205	CCNA_R0205								CCNA_R0205
CCNA_01774	592.007	-0.717223	0.652683	-1.09889	0.271818	0.799809	0.0970138	CCNA_01774	CCNA_01774								CCNA_01774	1900105	1900686	-	193	CDS	CCNA_01774	-	phosphoribosylglycinamide formyltransferase
CCNA_03797	1077.93	-0.496619	0.452816	-1.09674	0.272757	0.801956	0.0958493	CCNA_03797	CCNA_03797								CCNA_03797	3960736	3961167	-	143	CDS	CCNA_03797	-	glutathione-dependent formaldehyde-activating enzyme
CCNA_00143	1252.86	0.531301	0.485613	1.09408	0.273918	0.802641	0.0954789	CCNA_00143	CCNA_00143								CCNA_00143	154912	155784	-	290	CDS	CCNA_00143	-	ribosomal RNA small subunit methyltransferase I
CCNA_00420	1522.53	-0.38615	0.353022	-1.09384	0.274025	0.802641	0.0954789	CCNA_00420	CCNA_00420								CCNA_00420	431334	431885	-	183	CDS	CCNA_00420	-	hypothetical protein
CCNA_00700	5131.86	-0.318397	0.291089	-1.09381	0.274037	0.802641	0.0954789	CCNA_00700	CCNA_00700								CCNA_00700	759099	761024	-	641	CDS	CCNA_00700	-	TonB-dependent receptor
CCNA_01172	1572.17	-0.488087	0.446201	-1.09387	0.274011	0.802641	0.0954789	CCNA_01172	CCNA_01172								CCNA_01172	1292202	1293044	+	280	CDS	CCNA_01172	-	AIM24 family protein
CCNA_R0061	227.82	-1.19293	1.08945	-1.09498	0.273524	0.802641	0.0954789	CCNA_R0061	CCNA_R0061								CCNA_R0061	2800323	2800722	-	400	RNA	CCNA_R0061	-	-
CCNA_00633	2404.19	0.354842	0.324593	1.09319	0.27431	0.802783	0.0954016	CCNA_00633	CCNA_00633								CCNA_00633	679391	680467	+	358	CDS	CCNA_00633	cheBII	receiver domain-glutamate methylesterase CheBII
CCNA_02351	849.029	0.75526	0.691156	1.09275	0.274504	0.802783	0.0954016	CCNA_02351	CCNA_02351								CCNA_02351	2489936	2490565	-	209	CDS	CCNA_02351	-	uracil phosphoribosyltransferase
CCNA_00724	2058.04	0.505104	0.462698	1.09165	0.274988	0.803584	0.0949686	CCNA_00724	CCNA_00724								CCNA_00724	780321	780749	+	142	CDS	CCNA_00724	-	hypothetical protein
CCNA_00913	594.786	-0.762793	0.702787	-1.08538	0.277752	0.806859	0.0932022	CCNA_00913	CCNA_00913								CCNA_00913	993033	993209	-	58	CDS	CCNA_00913	-	hypothetical protein
CCNA_01991	109.701	-2.32572	2.14228	-1.08563	0.277643	0.806859	0.0932022	CCNA_01991	CCNA_01991								CCNA_01991	2136675	2137313	-	212	CDS	CCNA_01991	-	OmpH-like outer membrane protein
CCNA_02073	1161.41	-0.530281	0.487357	-1.08808	0.276562	0.806859	0.0932022	CCNA_02073	CCNA_02073								CCNA_02073	2223933	2224532	+	199	CDS	CCNA_02073	-	cupin domain transcriptional regulator
CCNA_02156	2657.09	-0.310448	0.285646	-1.08683	0.277111	0.806859	0.0932022	CCNA_02156	CCNA_02156								CCNA_02156	2312039	2313451	-	470	CDS	CCNA_02156	-	hypothetical protein
CCNA_02222	2076.15	-0.40372	0.371992	-1.08529	0.277792	0.806859	0.0932022	CCNA_02222	CCNA_02222								CCNA_02222	2370800	2371876	-	358	CDS	CCNA_02222	-	5-methyltetrahydrofolate--homocysteine methyltransferase homocysteine-binding subunit
CCNA_02530	2743.26	-0.379348	0.349327	-1.08594	0.277506	0.806859	0.0932022	CCNA_02530	CCNA_02530								CCNA_02530	2678387	2679592	+	401	CDS	CCNA_02530	-	SAM-dependent methyltransferase
CCNA_03041	2664.11	0.334929	0.30833	1.08627	0.277361	0.806859	0.0932022	CCNA_03041	CCNA_03041								CCNA_03041	3196753	3197646	-	297	CDS	CCNA_03041	cpaB	pilus assembly protein CpaB
CCNA_R0110	1651.41	0.391995	0.360546	1.08723	0.276937	0.806859	0.0932022	CCNA_R0110	CCNA_R0110								CCNA_R0110	563800	564505	-	706	RNA	CCNA_R0110	-	-
CCNA_00060	365.088	0.875253	0.807989	1.08325	0.278698	0.807046	0.093102	CCNA_00060	CCNA_00060								CCNA_00060	61191	61763	-	190	CDS	CCNA_00060	-	mitochondrial-type Fe-S cluster assembly protein NFU
CCNA_02067	1015.28	-0.565666	0.521954	-1.08375	0.278477	0.807046	0.093102	CCNA_02067	CCNA_02067								CCNA_02067	2218802	2219416	-	204	CDS	CCNA_02067	-	conserved membrane spanning protein
CCNA_02144	1353.36	0.540471	0.498412	1.08439	0.278194	0.807046	0.093102	CCNA_02144	CCNA_02144								CCNA_02144	2302316	2303119	+	267	CDS	CCNA_02144	flgA	flagella basal body P ring formation protein flgA
CCNA_03780	180.031	-1.58739	1.46511	-1.08346	0.278603	0.807046	0.093102	CCNA_03780	CCNA_03780								CCNA_03780	3946415	3947149	-	244	CDS	CCNA_03780	-	conserved hypothetical secreted protein
CCNA_02504	1581.59	0.429952	0.397178	1.08252	0.279023	0.807376	0.0929242	CCNA_02504	CCNA_02504								CCNA_02504	2653597	2654748	+	383	CDS	CCNA_02504	-	type IV secretory pathway, VirB10 channel protein
CCNA_00689	6104.79	-0.231302	0.213881	-1.08145	0.279497	0.808137	0.0925148	CCNA_00689	CCNA_00689								CCNA_00689	745305	747635	+	776	CDS	CCNA_00689	-	PAS-family hybrid histidine kinase/receiver protein
CCNA_00894	201.803	1.65905	1.5373	1.0792	0.280499	0.810425	0.0912872	CCNA_00894	CCNA_00894								CCNA_00894	973984	975135	+	383	CDS	CCNA_00894	-	1-hydroxy-2-methyl-2-(E)-butenyl 4-diphosphate synthase
CCNA_00094	2204.38	0.460051	0.42656	1.07851	0.280804	0.810607	0.0911897	CCNA_00094	CCNA_00094								CCNA_00094	105310	106230	-	306	CDS	CCNA_00094	hfsJ	WecG/TagA-family glycosyltransferase HfsJ
CCNA_R0198	135.839	1.81755	1.68587	1.07811	0.280985	0.810607	0.0911897	CCNA_R0198	CCNA_R0198								CCNA_R0198	3884073	3884162	+	90	RNA	CCNA_R0198	-	-
CCNA_02017	63.8102	2.57068	2.38744	1.07675	0.281593	0.811722	0.0905926	CCNA_02017	CCNA_02017								CCNA_02017	2164265	2166325	-	686	CDS	CCNA_02017	nuoL	NADH-quinone oxidoreductase chain L
CCNA_03967	625.649	0.551515	0.51242	1.0763	0.281795	0.811722	0.0905926	CCNA_03967	CCNA_03967								CCNA_03967	2613137	2613619	+	160	CDS	CCNA_03967	-	hypothetical protein
CCNA_00099	2626.46	-0.396175	0.368437	-1.07528	0.282247	0.811805	0.0905484	CCNA_00099	CCNA_00099								CCNA_00099	109239	110969	-	576	CDS	CCNA_00099	fzlC	FtsZ-binding protein FzlC
CCNA_02621	1967.64	-0.376651	0.35023	-1.07544	0.282179	0.811805	0.0905484	CCNA_02621	CCNA_02621								CCNA_02621	2768606	2769535	+	309	CDS	CCNA_02621	-	CAAX amino terminal protease family
CCNA_01736	1046.56	-0.763199	0.710231	-1.07458	0.282564	0.812106	0.0903875	CCNA_01736	CCNA_01736								CCNA_01736	1864287	1864886	+	199	CDS	CCNA_01736	-	TetR-family transcriptional regulator
CCNA_03297	2459.65	0.31957	0.297591	1.07385	0.282888	0.812429	0.0902146	CCNA_03297	CCNA_03297								CCNA_03297	3468011	3469126	+	371	CDS	CCNA_03297	-	hypothetical protein
CCNA_00040	905.719	0.497179	0.463211	1.07333	0.283123	0.812453	0.0902019	CCNA_00040	CCNA_00040								CCNA_00040	41960	42511	-	183	CDS	CCNA_00040	-	YcxB-like membrane protein
CCNA_02725	4031.39	0.298998	0.278684	1.07289	0.28332	0.812453	0.0902019	CCNA_02725	CCNA_02725								CCNA_02725	2887328	2888995	-	555	CDS	CCNA_02725	-	choline dehydrogenase
CCNA_00792	3087.14	-0.337974	0.315476	-1.07131	0.284029	0.813198	0.089804	CCNA_00792	CCNA_00792								CCNA_00792	855026	856210	-	394	CDS	CCNA_00792	-	glycosyltransferase
CCNA_01756	313.446	-0.980081	0.915512	-1.07053	0.284382	0.813198	0.089804	CCNA_01756	CCNA_01756								CCNA_01756	1883535	1883654	-	39	CDS	CCNA_01756	-	hypothetical protein
CCNA_02565	1205.12	-0.468016	0.43686	-1.07132	0.284026	0.813198	0.089804	CCNA_02565	CCNA_02565								CCNA_02565	2713272	2713823	+	183	CDS	CCNA_02565	-	hypothetical protein
CCNA_03252	511.182	-0.724771	0.677088	-1.07042	0.284428	0.813198	0.089804	CCNA_03252	CCNA_03252								CCNA_03252	3423311	3423691	+	126	CDS	CCNA_03252	-	CopY/TcrY-family transcriptional regulator
CCNA_03166	1993.95	-0.343828	0.321666	-1.0689	0.285115	0.814554	0.0890802	CCNA_03166	CCNA_03166								CCNA_03166	3325047	3325751	+	234	CDS	CCNA_03166	-	ArsR-family transcriptional regulator
CCNA_00592	2597.27	-0.374994	0.35169	-1.06626	0.286305	0.814645	0.0890318	CCNA_00592	CCNA_00592								CCNA_00592	621804	622871	-	355	CDS	CCNA_00592	-	ferritin superfamily protein
CCNA_01145	3685.27	-0.278336	0.26086	-1.06699	0.285975	0.814645	0.0890318	CCNA_01145	CCNA_01145								CCNA_01145	1248684	1250288	-	534	CDS	CCNA_01145	-	monoamine oxidase
CCNA_01716	109.935	2.05443	1.92671	1.06629	0.286293	0.814645	0.0890318	CCNA_01716	CCNA_01716								CCNA_01716	1846602	1846787	+	61	CDS	CCNA_01716	-	hypothetical protein
CCNA_02399	1401.82	0.401841	0.376569	1.06711	0.285922	0.814645	0.0890318	CCNA_02399	CCNA_02399								CCNA_02399	2541255	2542061	-	268	CDS	CCNA_02399	-	23S rRNA methyltransferase
CCNA_03612	577.87	-0.864922	0.811368	-1.066	0.286422	0.814645	0.0890318	CCNA_03612	CCNA_03612								CCNA_03612	3767028	3767276	-	82	CDS	CCNA_03612	-	HTH XRE-family transcriptional regulator
CCNA_R0122	73.8062	2.23011	2.09017	1.06695	0.285993	0.814645	0.0890318	CCNA_R0122	CCNA_R0122								CCNA_R0122	892718	892861	+	144	RNA	CCNA_R0122	-	-
CCNA_01066	963.042	-0.469737	0.440847	-1.06553	0.286635	0.814647	0.0890306	CCNA_01066	CCNA_01066								CCNA_01066	1170058	1171095	+	345	CDS	CCNA_01066	-	glycosyltransferase
CCNA_00607	6024.59	0.259644	0.243884	1.06462	0.287048	0.815218	0.0887264	CCNA_00607	CCNA_00607								CCNA_00607	642577	645570	+	997	CDS	CCNA_00607	-	TonB-dependent receptor
CCNA_01552	2471.74	-0.351034	0.329977	-1.06381	0.287413	0.815649	0.0884967	CCNA_01552	CCNA_01552								CCNA_01552	1665871	1668519	+	882	CDS	CCNA_01552	tipN	polar localization protein TipN
CCNA_01137	878.019	0.512839	0.483631	1.06039	0.288966	0.819325	0.0865438	CCNA_01137	CCNA_01137								CCNA_01137	1240347	1240868	-	173	CDS	CCNA_01137	-	ribosomal-protein-alanine acetyltransferase
CCNA_03028	1715.41	-0.358632	0.338476	-1.05955	0.28935	0.819325	0.0865438	CCNA_03028	CCNA_03028								CCNA_03028	3183110	3183961	-	283	CDS	CCNA_03028	-	prephenate dehydratase
CCNA_03789	840.333	0.585173	0.552052	1.06	0.289147	0.819325	0.0865438	CCNA_03789	CCNA_03789								CCNA_03789	3954823	3955206	-	127	CDS	CCNA_03789	-	hypothetical protein
CCNA_00153	432.845	0.811592	0.76882	1.05563	0.291135	0.82075	0.0857889	CCNA_00153	CCNA_00153								CCNA_00153	162409	163035	+	208	CDS	CCNA_00153	grpE	adenine nucleotide exchange factor GrpE
CCNA_00360	1407.73	-0.439811	0.416649	-1.05559	0.291155	0.82075	0.0857889	CCNA_00360	CCNA_00360								CCNA_00360	376916	377806	+	296	CDS	CCNA_00360	-	alpha/beta hydrolase superfamily protein
CCNA_00517	251.636	-1.61437	1.52767	-1.05675	0.290626	0.82075	0.0857889	CCNA_00517	CCNA_00517								CCNA_00517	532435	533052	-	205	CDS	CCNA_00517	-	peptidyl-tRNA hydrolase
CCNA_00699	1.46995	4.18195	3.95672	1.05692	0.290546	0.82075	0.0857889	CCNA_00699	CCNA_00699								CCNA_00699	758081	758380	+	99	CDS	CCNA_00699	-	LSU ribosomal protein L28P
CCNA_02124	353.667	1.05916	1.00189	1.05716	0.290437	0.82075	0.0857889	CCNA_02124	CCNA_02124								CCNA_02124	2275567	2276028	-	153	CDS	CCNA_02124	-	hypothetical protein
CCNA_03381	4040.99	-0.227978	0.21606	-1.05516	0.291351	0.82075	0.0857889	CCNA_03381	CCNA_03381								CCNA_03381	3552659	3553729	+	356	CDS	CCNA_03381	-	glycerophosphoryl diester phosphodiesterase
CCNA_03673	412.208	-0.788557	0.747311	-1.05519	0.291338	0.82075	0.0857889	CCNA_03673	CCNA_03673								CCNA_03673	3833388	3833789	-	133	CDS	CCNA_03673	-	hypothetical protein
CCNA_00101	3555.27	0.236702	0.224704	1.0534	0.292159	0.821818	0.0852242	CCNA_00101	CCNA_00101								CCNA_00101	111745	113034	-	429	CDS	CCNA_00101	rsmB	16S rRNA m5C methyltransferase RsmB
CCNA_01017	2815.21	-0.289441	0.274691	-1.05369	0.292023	0.821818	0.0852242	CCNA_01017	CCNA_01017								CCNA_01017	1098179	1099771	+	530	CDS	CCNA_01017	-	acyl-CoA synthetase
CCNA_02292	1539.64	0.416307	0.395583	1.05239	0.292622	0.821913	0.0851739	CCNA_02292	CCNA_02292								CCNA_02292	2439791	2440519	-	242	CDS	CCNA_02292	-	acetyltransferase
CCNA_03895	523.329	0.698993	0.664053	1.05262	0.292517	0.821913	0.0851739	CCNA_03895	CCNA_03895								CCNA_03895	2009954	2010232	-	92	CDS	CCNA_03895	-	hypothetical protein
CCNA_01397	69.8183	2.37929	2.26274	1.05151	0.293024	0.822441	0.0848954	CCNA_01397	CCNA_01397								CCNA_01397	1516960	1517832	+	290	CDS	CCNA_01397	-	4-diphosphocytidyl-2-C-methyl-D-erythritol kinase
CCNA_02543	1.44866	4.15604	3.95757	1.05015	0.29365	0.823594	0.0842869	CCNA_02543	CCNA_02543								CCNA_02543	2692233	2692400	+	55	CDS	CCNA_02543	-	LSU ribosomal protein L33P
CCNA_00089	4151.88	0.338013	0.325196	1.03941	0.298613	0.824186	0.0839746	CCNA_00089	CCNA_00089								CCNA_00089	99466	101895	-	809	CDS	CCNA_00089	-	MHYT/PAS-family GGDEF/EAL protein
CCNA_00229	2283.87	0.267483	0.259551	1.03056	0.302747	0.824186	0.0839746	CCNA_00229	CCNA_00229								CCNA_00229	244790	245764	+	324	CDS	CCNA_00229	-	CAAX amino terminal protease family protein
CCNA_00601	2204.83	-0.349002	0.336401	-1.03746	0.299523	0.824186	0.0839746	CCNA_00601	CCNA_00601								CCNA_00601	636877	637848	+	323	CDS	CCNA_00601	-	MoxR-like ATPase
CCNA_00683	3620.25	0.234642	0.226938	1.03395	0.301161	0.824186	0.0839746	CCNA_00683	CCNA_00683								CCNA_00683	738931	740460	-	509	CDS	CCNA_00683	-	Deoxyribodipyrimidine photo-lyase-related protein
CCNA_00728	2714.06	0.277333	0.269262	1.02997	0.303022	0.824186	0.0839746	CCNA_00728	CCNA_00728								CCNA_00728	783796	784959	+	387	CDS	CCNA_00728	-	hypothetical protein
CCNA_00790	849.81	0.596517	0.57045	1.0457	0.295702	0.824186	0.0839746	CCNA_00790	CCNA_00790								CCNA_00790	853699	854076	+	125	CDS	CCNA_00790	fixT	hypoxia negative feedback regulator FixT
CCNA_00994	3799.16	-0.272016	0.261706	-1.0394	0.298621	0.824186	0.0839746	CCNA_00994	CCNA_00994								CCNA_00994	1075409	1077076	-	555	CDS	CCNA_00994	-	oxidoreductase, GMC family
CCNA_01050	2902.27	0.313363	0.303888	1.03118	0.302457	0.824186	0.0839746	CCNA_01050	CCNA_01050								CCNA_01050	1146283	1147911	+	542	CDS	CCNA_01050	-	ABC transporter ATP-binding protein
CCNA_01080	1536.93	-0.390562	0.374292	-1.04347	0.296731	0.824186	0.0839746	CCNA_01080	CCNA_01080								CCNA_01080	1184254	1184817	+	187	CDS	CCNA_01080	-	hypothetical protein
CCNA_01093	399.358	-0.749298	0.71924	-1.04179	0.297508	0.824186	0.0839746	CCNA_01093	CCNA_01093								CCNA_01093	1198666	1198962	-	98	CDS	CCNA_01093	-	hypothetical protein
CCNA_01228	1650.42	-0.467399	0.454332	-1.02876	0.303593	0.824186	0.0839746	CCNA_01228	CCNA_01228								CCNA_01228	1355045	1355674	+	209	CDS	CCNA_01228	-	pyrazinamidase/nicotinamidase
CCNA_01343	917.492	-0.466418	0.451317	-1.03346	0.301389	0.824186	0.0839746	CCNA_01343	CCNA_01343								CCNA_01343	1457249	1458061	+	270	CDS	CCNA_01343	-	ribosomal large subunit pseudouridine synthase C
CCNA_01372	1077.11	0.518501	0.499299	1.03846	0.299057	0.824186	0.0839746	CCNA_01372	CCNA_01372								CCNA_01372	1486831	1487439	-	202	CDS	CCNA_01372	-	lysine decarboxylase family
CCNA_01439	2447.46	-0.273927	0.265572	-1.03146	0.302325	0.824186	0.0839746	CCNA_01439	CCNA_01439								CCNA_01439	1551231	1552631	-	466	CDS	CCNA_01439	-	dTDP-glucose 4,6-dehydratase
CCNA_01489	2066.26	-0.442651	0.427992	-1.03425	0.301019	0.824186	0.0839746	CCNA_01489	CCNA_01489								CCNA_01489	1596728	1598278	+	516	CDS	CCNA_01489	abfA	alpha-L-arabinofuranosidase
CCNA_01592	600.661	0.73023	0.702313	1.03975	0.298456	0.824186	0.0839746	CCNA_01592	CCNA_01592								CCNA_01592	1712453	1712881	+	142	CDS	CCNA_01592	-	SN-glycerol-3-phosphate transport ATP-binding protein
CCNA_01674	2219.68	-0.423232	0.406357	-1.04153	0.29763	0.824186	0.0839746	CCNA_01674	CCNA_01674								CCNA_01674	1795962	1797482	-	506	CDS	CCNA_01674	-	circularly permuted ATP-grasp type 2 protein
CCNA_01710	1584.54	-0.427567	0.413252	-1.03464	0.300837	0.824186	0.0839746	CCNA_01710	CCNA_01710								CCNA_01710	1841077	1842606	-	509	CDS	CCNA_01710	-	BetA-family choline dehydrogenase
CCNA_01772	1469.7	-0.38104	0.36352	-1.04819	0.294549	0.824186	0.0839746	CCNA_01772	CCNA_01772								CCNA_01772	1899035	1899412	+	125	CDS	CCNA_01772	-	hypothetical protein
CCNA_01963	1117.29	0.399083	0.384906	1.03683	0.299815	0.824186	0.0839746	CCNA_01963	CCNA_01963								CCNA_01963	2106904	2107542	-	212	CDS	CCNA_01963	-	hypothetical protein
CCNA_01980	1788.12	-0.424767	0.408709	-1.03929	0.29867	0.824186	0.0839746	CCNA_01980	CCNA_01980								CCNA_01980	2124219	2124986	-	255	CDS	CCNA_01980	-	PEP phosphonomutase related enzyme
CCNA_02065	3169.05	-0.28641	0.278013	-1.0302	0.302915	0.824186	0.0839746	CCNA_02065	CCNA_02065								CCNA_02065	2215780	2217882	+	700	CDS	CCNA_02065	-	acylamino-acid-releasing enzyme
CCNA_02089	1647.48	-0.428255	0.416418	-1.02843	0.303749	0.824186	0.0839746	CCNA_02089	CCNA_02089								CCNA_02089	2237967	2238341	-	124	CDS	CCNA_02089	-	hypothetical protein
CCNA_02259	931.314	0.506766	0.488395	1.03762	0.299449	0.824186	0.0839746	CCNA_02259	CCNA_02259								CCNA_02259	2410154	2410720	+	188	CDS	CCNA_02259	-	hypothetical protein
CCNA_02321	1778.38	-0.421361	0.404113	-1.04268	0.297096	0.824186	0.0839746	CCNA_02321	CCNA_02321								CCNA_02321	2463535	2464719	+	394	CDS	CCNA_02321	-	O-succinylhomoserine sulfhydrylase
CCNA_02322	565.46	-0.620483	0.598246	-1.03717	0.299656	0.824186	0.0839746	CCNA_02322	CCNA_02322								CCNA_02322	2464700	2465164	+	154	CDS	CCNA_02322	-	Co2+/Mg2+ efflux protein ApaG
CCNA_02405	1842.51	-0.380258	0.367606	-1.03442	0.300941	0.824186	0.0839746	CCNA_02405	CCNA_02405								CCNA_02405	2548314	2549252	+	312	CDS	CCNA_02405	-	ABC membrane transporter, periplasmic component
CCNA_02433	1088.25	-0.476982	0.458943	-1.03931	0.298662	0.824186	0.0839746	CCNA_02433	CCNA_02433								CCNA_02433	2574870	2575064	-	64	CDS	CCNA_02433	-	hypothetical protein
CCNA_02444	2054.03	-0.382387	0.367232	-1.04127	0.297751	0.824186	0.0839746	CCNA_02444	CCNA_02444								CCNA_02444	2585347	2586378	-	343	CDS	CCNA_02444	-	N(4)-(beta-N-acetylglucosaminyl)-L-asparaginase
CCNA_02481	4518.79	0.239696	0.232783	1.0297	0.303151	0.824186	0.0839746	CCNA_02481	CCNA_02481								CCNA_02481	2626536	2629109	-	857	CDS	CCNA_02481	-	TonB-dependent receptor
CCNA_02616	1991.58	-0.316855	0.302553	-1.04727	0.294974	0.824186	0.0839746	CCNA_02616	CCNA_02616								CCNA_02616	2764250	2765323	-	357	CDS	CCNA_02616	-	4-hydroxyphenylpyruvate dioxygenase
CCNA_02704	152.13	-1.64721	1.57149	-1.04818	0.294554	0.824186	0.0839746	CCNA_02704	CCNA_02704								CCNA_02704	2859445	2861721	+	758	CDS	CCNA_02704	-	NADP-dependent malic enzyme
CCNA_02775	852.619	0.585019	0.567749	1.03042	0.302814	0.824186	0.0839746	CCNA_02775	CCNA_02775								CCNA_02775	2934282	2934473	-	63	CDS	CCNA_02775	-	hypothetical protein
CCNA_02819	307.799	0.958658	0.929078	1.03184	0.302148	0.824186	0.0839746	CCNA_02819	CCNA_02819								CCNA_02819	2975200	2975355	-	51	CDS	CCNA_02819	-	hypothetical protein
CCNA_03094	1793.12	-0.323643	0.314143	-1.03024	0.302897	0.824186	0.0839746	CCNA_03094	CCNA_03094								CCNA_03094	3242864	3243922	-	352	CDS	CCNA_03094	-	citrate lyase beta subunit
CCNA_03404	1053.93	-0.610159	0.584981	-1.04304	0.29693	0.824186	0.0839746	CCNA_03404	CCNA_03404								CCNA_03404	3572670	3573179	+	169	CDS	CCNA_03404	rcdA	regulator of CtrA degradation RcdA
CCNA_03437	1216.33	-0.480913	0.465195	-1.03379	0.301235	0.824186	0.0839746	CCNA_03437	CCNA_03437								CCNA_03437	3602289	3602786	-	165	CDS	CCNA_03437	-	hypothetical protein
CCNA_03438	621.471	-0.685838	0.660159	-1.0389	0.298852	0.824186	0.0839746	CCNA_03438	CCNA_03438								CCNA_03438	3602833	3603162	-	109	CDS	CCNA_03438	-	hypothetical protein
CCNA_03781	273.342	-1.48885	1.44121	-1.03306	0.301578	0.824186	0.0839746	CCNA_03781	CCNA_03781								CCNA_03781	3947320	3950007	-	895	CDS	CCNA_03781	acnA	aconitate hydratase
CCNA_03799	647.874	-0.582104	0.554818	-1.04918	0.294095	0.824186	0.0839746	CCNA_03799	CCNA_03799								CCNA_03799	3962492	3963415	-	307	CDS	CCNA_03799	-	short chain dehydrogenase
CCNA_03864	591.423	0.830257	0.798586	1.03966	0.298498	0.824186	0.0839746	CCNA_03864	CCNA_03864								CCNA_03864	4025489	4026016	+	175	CDS	CCNA_03864	-	hypothetical protein
CCNA_03883	893.365	-0.490021	0.468188	-1.04663	0.295269	0.824186	0.0839746	CCNA_03883	CCNA_03883								CCNA_03883	3125570	3125986	-	138	CDS	CCNA_03883	-	hypothetical protein
CCNA_03913	420.491	-0.810898	0.775559	-1.04557	0.295761	0.824186	0.0839746	CCNA_03913	CCNA_03913								CCNA_03913	64440	64487	-	15	CDS	CCNA_03913	-	hypothetical protein
CCNA_03984	181.07	1.62009	1.56833	1.03301	0.301602	0.824186	0.0839746	CCNA_03984	CCNA_03984								CCNA_03984	3119602	3119790	-	62	CDS	CCNA_03984	-	hypothetical protein
CCNA_R0112	1137.13	-0.465876	0.450915	-1.03318	0.30152	0.824186	0.0839746	CCNA_R0112	CCNA_R0112								CCNA_R0112	626656	626908	+	253	RNA	CCNA_R0112	-	-
CCNA_R0139	40.1746	2.91722	2.83446	1.0292	0.303386	0.824186	0.0839746	CCNA_R0139	CCNA_R0139								CCNA_R0139	1523962	1524041	+	80	RNA	CCNA_R0139	-	-
CCNA_00002	2089.81	0.275606	0.271062	1.01677	0.309264	0.824645	0.0837331	CCNA_00002	CCNA_00002								CCNA_00002	1104	1703	+	199	CDS	CCNA_00002	-	septum formation protein Maf
CCNA_00096	1976.41	-0.407464	0.400166	-1.01824	0.308564	0.824645	0.0837331	CCNA_00096	CCNA_00096								CCNA_00096	107402	108280	+	292	CDS	CCNA_00096	-	L-asparaginase
CCNA_00162	206.052	-1.87341	1.84683	-1.0144	0.310393	0.824645	0.0837331	CCNA_00162	CCNA_00162								CCNA_00162	171649	172917	+	422	CDS	CCNA_00162	-	hypothetical protein
CCNA_00355	4738.59	-0.214176	0.20916	-1.02398	0.305844	0.824645	0.0837331	CCNA_00355	CCNA_00355								CCNA_00355	371323	372567	+	414	CDS	CCNA_00355	-	hypothetical protein with pentapeptide repeats
CCNA_00388	2170.01	-0.364256	0.355291	-1.02523	0.305253	0.824645	0.0837331	CCNA_00388	CCNA_00388								CCNA_00388	404125	405006	-	293	CDS	CCNA_00388	-	esterase lipase Family protein
CCNA_00435	4126.15	-0.222561	0.217759	-1.02206	0.306755	0.824645	0.0837331	CCNA_00435	CCNA_00435								CCNA_00435	440156	441607	+	483	CDS	CCNA_00435	-	amino acid transporter
CCNA_00471	943.237	-0.49664	0.493627	-1.0061	0.314366	0.824645	0.0837331	CCNA_00471	CCNA_00471								CCNA_00471	486159	487127	-	322	CDS	CCNA_00471	-	GDP-L-fucose synthase
CCNA_00626	4150.12	0.330263	0.323025	1.02241	0.306587	0.824645	0.0837331	CCNA_00626	CCNA_00626								CCNA_00626	670929	672842	-	637	CDS	CCNA_00626	-	methyl-accepting chemotaxis protein
CCNA_00662	445.572	0.721459	0.714285	1.01004	0.312474	0.824645	0.0837331	CCNA_00662	CCNA_00662								CCNA_00662	719217	719564	-	115	CDS	CCNA_00662	-	hypothetical protein
CCNA_00664	2213.43	-0.320434	0.317664	-1.00872	0.31311	0.824645	0.0837331	CCNA_00664	CCNA_00664								CCNA_00664	720528	721781	+	417	CDS	CCNA_00664	-	C4-dicarboxylate transport protein
CCNA_00696	1336.42	0.596127	0.594021	1.00355	0.315597	0.824645	0.0837331	CCNA_00696	CCNA_00696								CCNA_00696	756229	756804	+	191	CDS	CCNA_00696	-	O6-methylguanine-DNA methyltransferase
CCNA_00698	1016.47	-0.618972	0.604376	-1.02415	0.305764	0.824645	0.0837331	CCNA_00698	CCNA_00698								CCNA_00698	757318	757815	-	165	CDS	CCNA_00698	-	hypothetical protein
CCNA_00737	61.4202	2.59263	2.53556	1.02251	0.306541	0.824645	0.0837331	CCNA_00737	CCNA_00737								CCNA_00737	793796	796705	-	969	CDS	CCNA_00737	ileS	isoleucyl-tRNA synthetase
CCNA_00749	161.406	-2.0073	1.97941	-1.01409	0.310539	0.824645	0.0837331	CCNA_00749	CCNA_00749								CCNA_00749	805489	807384	+	631	CDS	CCNA_00749	-	ferrous iron transport protein B
CCNA_00818	1388.5	0.362227	0.358927	1.00919	0.312881	0.824645	0.0837331	CCNA_00818	CCNA_00818								CCNA_00818	881445	882167	-	240	CDS	CCNA_00818	-	glutathione S-transferase
CCNA_00825	1816.34	-0.407409	0.399814	-1.019	0.308204	0.824645	0.0837331	CCNA_00825	CCNA_00825								CCNA_00825	886217	886825	-	202	CDS	CCNA_00825	-	2-dehydro-3-deoxy-6-phosphogalactonate aldolase
CCNA_00958	2886.12	-0.265627	0.260761	-1.01866	0.308365	0.824645	0.0837331	CCNA_00958	CCNA_00958								CCNA_00958	1035956	1037278	-	440	CDS	CCNA_00958	-	hypothetical protein
CCNA_01192	1294.84	0.526188	0.523895	1.00438	0.315198	0.824645	0.0837331	CCNA_01192	CCNA_01192								CCNA_01192	1312555	1313478	-	307	CDS	CCNA_01192	-	sugar kinase
CCNA_01412	2521.73	-0.277154	0.271997	-1.01896	0.308222	0.824645	0.0837331	CCNA_01412	CCNA_01412								CCNA_01412	1529975	1531120	+	381	CDS	CCNA_01412	-	acyl-CoA dehydrogenase, short-chain specific
CCNA_01425	2648.56	0.269436	0.266495	1.01103	0.312	0.824645	0.0837331	CCNA_01425	CCNA_01425								CCNA_01425	1541409	1543547	+	712	CDS	CCNA_01425	-	H+ translocating pyrophosphatase
CCNA_01520	648.239	-0.534911	0.532237	-1.00502	0.314886	0.824645	0.0837331	CCNA_01520	CCNA_01520								CCNA_01520	1629134	1629508	+	124	CDS	CCNA_01520	-	hypothetical protein
CCNA_01701	1132.22	0.437775	0.431353	1.01489	0.310159	0.824645	0.0837331	CCNA_01701	CCNA_01701								CCNA_01701	1832940	1833926	+	328	CDS	CCNA_01701	-	xylose isomerase family protein
CCNA_01948	1269.03	-0.48034	0.470335	-1.02127	0.307126	0.824645	0.0837331	CCNA_01948	CCNA_01948								CCNA_01948	2090363	2091514	+	383	CDS	CCNA_01948	-	peptidoglycan-specific endopeptidase, M23 family
CCNA_02126	321.136	1.30239	1.292	1.00804	0.313434	0.824645	0.0837331	CCNA_02126	CCNA_02126								CCNA_02126	2279405	2279620	+	71	CDS	CCNA_02126	-	hypothetical protein
CCNA_02236	1516.75	0.380356	0.375588	1.0127	0.311205	0.824645	0.0837331	CCNA_02236	CCNA_02236								CCNA_02236	2385001	2385906	+	301	CDS	CCNA_02236	-	polysaccharide deacetylase family
CCNA_02263	1002.06	0.482177	0.470016	1.02587	0.304952	0.824645	0.0837331	CCNA_02263	CCNA_02263								CCNA_02263	2417355	2417846	+	163	CDS	CCNA_02263	-	glcG-family protein
CCNA_02271	1232.13	-0.470512	0.467451	-1.00655	0.314152	0.824645	0.0837331	CCNA_02271	CCNA_02271								CCNA_02271	2423833	2424618	-	261	CDS	CCNA_02271	stpD	stalk cross-band protein StpD
CCNA_02343	2724.64	-0.27893	0.273124	-1.02126	0.307132	0.824645	0.0837331	CCNA_02343	CCNA_02343								CCNA_02343	2482784	2484043	-	419	CDS	CCNA_02343	-	hypothetical protein with pentapeptide repeats
CCNA_02350	467.182	0.810428	0.806263	1.00517	0.314817	0.824645	0.0837331	CCNA_02350	CCNA_02350								CCNA_02350	2489366	2489764	+	132	CDS	CCNA_02350	-	dimeric ferredoxin-like protein
CCNA_02369	2728.91	-0.313547	0.312509	-1.00332	0.315706	0.824645	0.0837331	CCNA_02369	CCNA_02369								CCNA_02369	2512016	2513830	-	604	CDS	CCNA_02369	-	alpha-amylase
CCNA_02371	2700.9	0.266936	0.266076	1.00323	0.315748	0.824645	0.0837331	CCNA_02371	CCNA_02371								CCNA_02371	2517092	2518606	+	504	CDS	CCNA_02371	-	tryptophan halogenase superfamily protein
CCNA_02541	2738.3	-0.294624	0.289048	-1.01929	0.308065	0.824645	0.0837331	CCNA_02541	CCNA_02541								CCNA_02541	2690943	2691671	+	242	CDS	CCNA_02541	-	MutT/nudix family phosphohydrolase
CCNA_02609	2345.42	-0.394275	0.391614	-1.00679	0.314034	0.824645	0.0837331	CCNA_02609	CCNA_02609								CCNA_02609	2755878	2756816	+	312	CDS	CCNA_02609	-	membrane transport protein
CCNA_02636	1017.25	0.498714	0.4874	1.02321	0.306207	0.824645	0.0837331	CCNA_02636	CCNA_02636								CCNA_02636	2787593	2787991	+	132	CDS	CCNA_02636	-	hypothetical protein
CCNA_02645	266.974	1.01449	1.01064	1.00381	0.315471	0.824645	0.0837331	CCNA_02645	CCNA_02645								CCNA_02645	2798559	2799494	-	311	CDS	CCNA_02645	mraW	S-adenosyl-methyltransferase MraW
CCNA_02735	1446.36	-0.550305	0.546834	-1.00635	0.314248	0.824645	0.0837331	CCNA_02735	CCNA_02735								CCNA_02735	2897129	2897845	-	238	CDS	CCNA_02735	-	ADP-ribose pyrophosphatase family protein
CCNA_02738	1318.59	0.447085	0.443369	1.00838	0.313272	0.824645	0.0837331	CCNA_02738	CCNA_02738								CCNA_02738	2898997	2899818	+	273	CDS	CCNA_02738	-	3-ketoacyl-(acyl-carrier-protein) reductase
CCNA_02884	2517.86	-0.298745	0.297002	-1.00587	0.314477	0.824645	0.0837331	CCNA_02884	CCNA_02884								CCNA_02884	3032855	3033622	-	255	CDS	CCNA_02884	-	TetR-family transcriptional regulator
CCNA_02952	35.373	2.89518	2.8497	1.01596	0.309648	0.824645	0.0837331	CCNA_02952	CCNA_02952								CCNA_02952	3112113	3112238	+	41	CDS	CCNA_02952	-	hypothetical protein
CCNA_02979	3457.57	-0.238487	0.235801	-1.01139	0.31183	0.824645	0.0837331	CCNA_02979	CCNA_02979								CCNA_02979	3134421	3135605	-	394	CDS	CCNA_02979	-	cysteine desulfhydrase/selenocysteine lyase
CCNA_03034	322.449	-1.02721	1.01614	-1.01089	0.312068	0.824645	0.0837331	CCNA_03034	CCNA_03034								CCNA_03034	3188908	3189102	-	64	CDS	CCNA_03034	-	hypothetical protein
CCNA_03146	5675.67	0.198264	0.19415	1.02119	0.307164	0.824645	0.0837331	CCNA_03146	CCNA_03146								CCNA_03146	3298839	3300800	+	653	CDS	CCNA_03146	-	M61 glycyl aminopeptidase
CCNA_03148	6302.55	-0.207734	0.205311	-1.0118	0.311632	0.824645	0.0837331	CCNA_03148	CCNA_03148								CCNA_03148	3301621	3303414	+	597	CDS	CCNA_03148	-	hypothetical protein
CCNA_03162	198.032	-1.31842	1.308	-1.00797	0.31347	0.824645	0.0837331	CCNA_03162	CCNA_03162								CCNA_03162	3317963	3319408	-	481	CDS	CCNA_03162	argJ	bifunctional ornithine acetyltransferase/N-acetylglutamate synthase
CCNA_03254	3008.29	-0.300272	0.294721	-1.01883	0.308282	0.824645	0.0837331	CCNA_03254	CCNA_03254								CCNA_03254	3425131	3426486	+	451	CDS	CCNA_03254	-	pectate lyase
CCNA_03341	1.18996	3.89263	3.85973	1.00852	0.313203	0.824645	0.0837331	CCNA_03341	CCNA_03341								CCNA_03341	3522074	3522772	-	232	CDS	CCNA_03341	tolQ	TolQ protein
CCNA_03414	1625.98	0.311382	0.308838	1.00824	0.313341	0.824645	0.0837331	CCNA_03414	CCNA_03414								CCNA_03414	3581213	3582355	-	380	CDS	CCNA_03414	-	Rubrum transdehydrogenase NAD-binding
CCNA_03420	599	-0.610259	0.599793	-1.01745	0.30894	0.824645	0.0837331	CCNA_03420	CCNA_03420								CCNA_03420	3585826	3586425	+	199	CDS	CCNA_03420	-	hypothetical protein
CCNA_03453	620.944	1.5338	1.51884	1.00985	0.312566	0.824645	0.0837331	CCNA_03453	CCNA_03453								CCNA_03453	3616712	3617341	-	209	CDS	CCNA_03453	-	AcrR-family transcriptional regulator
CCNA_03599	2193.85	-0.333544	0.325347	-1.0252	0.305271	0.824645	0.0837331	CCNA_03599	CCNA_03599								CCNA_03599	3752909	3753955	+	348	CDS	CCNA_03599	-	aspartate-semialdehyde dehydrogenase
CCNA_03778	680.018	-0.846935	0.83647	-1.01251	0.311294	0.824645	0.0837331	CCNA_03778	CCNA_03778								CCNA_03778	3944717	3945469	+	250	CDS	CCNA_03778	-	integral membrane protein
CCNA_03820	539.458	-0.670578	0.667606	-1.00445	0.315161	0.824645	0.0837331	CCNA_03820	CCNA_03820								CCNA_03820	3986469	3987128	+	219	CDS	CCNA_03820	-	outer-membrane lipoproteins carrier protein
CCNA_03844	2040.98	0.283535	0.282615	1.00326	0.315736	0.824645	0.0837331	CCNA_03844	CCNA_03844								CCNA_03844	4010206	4011498	+	430	CDS	CCNA_03844	-	ATP-dependent endopeptidase hsl ATP-binding subunit HslU
CCNA_R0047	152.829	-1.53022	1.52494	-1.00346	0.315639	0.824645	0.0837331	CCNA_R0047	CCNA_R0047								CCNA_R0047	2180469	2180543	-	75	RNA	CCNA_R0047	-	Val tRNA
CCNA_R0107	242.409	-1.05807	1.04785	-1.00975	0.312617	0.824645	0.0837331	CCNA_R0107	CCNA_R0107								CCNA_R0107	422074	422176	+	103	RNA	CCNA_R0107	-	-
CCNA_00576	2436.64	0.313498	0.312953	1.00174	0.316468	0.825071	0.0835085	CCNA_00576	CCNA_00576								CCNA_00576	600176	601420	+	414	CDS	CCNA_00576	oppA	oligopeptide-binding protein oppA
CCNA_01289	708.268	0.62836	0.627382	1.00156	0.316557	0.825071	0.0835085	CCNA_01289	CCNA_01289								CCNA_01289	1415258	1415635	-	125	CDS	CCNA_01289	-	hypothetical protein
CCNA_01903	1429.17	-0.434098	0.433386	-1.00164	0.316516	0.825071	0.0835085	CCNA_01903	CCNA_01903								CCNA_01903	2045412	2046251	+	279	CDS	CCNA_01903	-	urea carboxylase-associated protein 2
CCNA_00498	298.794	-0.942475	0.943292	-0.999133	0.31773	0.825661	0.0831983	CCNA_00498	CCNA_00498								CCNA_00498	515285	515404	-	39	CDS	CCNA_00498	-	hypothetical protein
CCNA_00721	1.42439	-3.92609	3.93599	-0.997486	0.318528	0.825661	0.0831983	CCNA_00721	CCNA_00721								CCNA_00721	777942	779585	-	547	CDS	CCNA_00721	-	chaperonin GroEL
CCNA_01248	1936.76	-0.445416	0.446831	-0.996833	0.318845	0.825661	0.0831983	CCNA_01248	CCNA_01248								CCNA_01248	1375993	1376628	+	211	CDS	CCNA_01248	-	TetR-family transcriptional regulator
CCNA_01280	1604.5	0.364392	0.364271	1.00033	0.31715	0.825661	0.0831983	CCNA_01280	CCNA_01280								CCNA_01280	1405813	1406898	-	361	CDS	CCNA_01280	-	hypothetical protein
CCNA_01718	1392.11	-0.487432	0.489073	-0.996645	0.318937	0.825661	0.0831983	CCNA_01718	CCNA_01718								CCNA_01718	1847210	1847725	+	171	CDS	CCNA_01718	-	RNA polymerase ECF sigma factor
CCNA_01773	1202.37	-0.456277	0.457612	-0.997083	0.318724	0.825661	0.0831983	CCNA_01773	CCNA_01773								CCNA_01773	1899409	1900026	-	205	CDS	CCNA_01773	-	SNARE-associated family membrane protein
CCNA_02325	107.97	2.18727	2.19148	0.99808	0.31824	0.825661	0.0831983	CCNA_02325	CCNA_02325								CCNA_02325	2466949	2467884	-	311	CDS	CCNA_02325	-	ornithine carbamoyltransferase
CCNA_03019	6040.26	-0.232706	0.233009	-0.9987	0.31794	0.825661	0.0831983	CCNA_03019	CCNA_03019								CCNA_03019	3171579	3174431	-	950	CDS	CCNA_03019	-	TonB-dependent receptor
CCNA_03664	182.143	1.58915	1.59158	0.998468	0.318052	0.825661	0.0831983	CCNA_03664	CCNA_03664								CCNA_03664	3825000	3825773	+	257	CDS	CCNA_03664	-	dihydrodipicolinate reductase
CCNA_R0147	166.984	2.03523	2.03968	0.997823	0.318365	0.825661	0.0831983	CCNA_R0147	CCNA_R0147								CCNA_R0147	1986625	1986741	+	117	RNA	CCNA_R0147	-	-
CCNA_00027	1136.93	0.509541	0.514981	0.989436	0.32245	0.825833	0.0831077	CCNA_00027	CCNA_00027								CCNA_00027	29502	30191	-	229	CDS	CCNA_00027	-	2OG-Fe(II) oxygenase
CCNA_00283	0.559982	3.06145	3.09219	0.990058	0.322146	0.825833	0.0831077	CCNA_00283	CCNA_00283								CCNA_00283	295109	295969	-	286	CDS	CCNA_00283	-	2,3,4,5-tetrahydropyridine-2-carboxylate N-succinyltransferase
CCNA_00762	809.062	-0.535275	0.540805	-0.989775	0.322284	0.825833	0.0831077	CCNA_00762	CCNA_00762								CCNA_00762	820861	821205	-	114	CDS	CCNA_00762	-	hypothetical protein
CCNA_01021	5879.97	-0.190851	0.192425	-0.991817	0.321287	0.825833	0.0831077	CCNA_01021	CCNA_01021								CCNA_01021	1105026	1108139	+	1037	CDS	CCNA_01021	-	TonB-dependent receptor
CCNA_01037	1342.67	-0.428556	0.43129	-0.99366	0.320388	0.825833	0.0831077	CCNA_01037	CCNA_01037								CCNA_01037	1132130	1132891	-	253	CDS	CCNA_01037	-	GntR-family transcriptional regulator
CCNA_01259	1228.4	-0.350122	0.353078	-0.991625	0.32138	0.825833	0.0831077	CCNA_01259	CCNA_01259								CCNA_01259	1386326	1387099	+	257	CDS	CCNA_01259	-	class II aldolase and Adducin protein
CCNA_01697	2036.21	-0.308101	0.310926	-0.990915	0.321727	0.825833	0.0831077	CCNA_01697	CCNA_01697								CCNA_01697	1828520	1829644	+	374	CDS	CCNA_01697	-	putative poly-gamma-glutamate capsule biosynthesis protein
CCNA_01788	599.277	0.86068	0.868624	0.990854	0.321757	0.825833	0.0831077	CCNA_01788	CCNA_01788								CCNA_01788	1916111	1916470	-	119	CDS	CCNA_01788	-	hypothetical protein
CCNA_02008	0.559982	3.06145	3.09219	0.990058	0.322146	0.825833	0.0831077	CCNA_02008	CCNA_02008								CCNA_02008	2155544	2156875	-	443	CDS	CCNA_02008	-	prolyl-tRNA synthetase
CCNA_02025	259.074	-1.26694	1.2745	-0.994065	0.320191	0.825833	0.0831077	CCNA_02025	CCNA_02025								CCNA_02025	2172762	2173028	-	88	CDS	CCNA_02025	-	hypothetical protein
CCNA_02087	3049.74	0.255319	0.25721	0.99265	0.32088	0.825833	0.0831077	CCNA_02087	CCNA_02087								CCNA_02087	2236357	2237541	-	394	CDS	CCNA_02087	-	deoxyguanosinetriphosphate triphosphohydrolase
CCNA_02131	3688.65	0.248223	0.249852	0.99348	0.320476	0.825833	0.0831077	CCNA_02131	CCNA_02131								CCNA_02131	2285379	2287844	-	821	CDS	CCNA_02131	celD	glucan 1,4-beta-glucosidase
CCNA_02862	3091.17	0.254196	0.256505	0.991	0.321686	0.825833	0.0831077	CCNA_02862	CCNA_02862								CCNA_02862	3015316	3016860	-	514	CDS	CCNA_02862	-	phage host specificity protein
CCNA_03064	440.795	-0.876681	0.881752	-0.994248	0.320102	0.825833	0.0831077	CCNA_03064	CCNA_03064								CCNA_03064	3216404	3216766	-	120	CDS	CCNA_03064	-	PadR-family transcriptional regulator
CCNA_03373	275.188	-0.925527	0.933914	-0.991019	0.321676	0.825833	0.0831077	CCNA_03373	CCNA_03373								CCNA_03373	3547674	3548318	+	214	CDS	CCNA_03373	-	thiamin-phosphate pyrophosphorylase
CCNA_R0154	604.196	-0.643078	0.649397	-0.99027	0.322042	0.825833	0.0831077	CCNA_R0154	CCNA_R0154								CCNA_R0154	2304965	2305194	-	230	RNA	CCNA_R0154	-	-
CCNA_00493	1082.2	-0.44932	0.454521	-0.988558	0.322879	0.826104	0.0829654	CCNA_00493	CCNA_00493								CCNA_00493	511098	511559	+	153	CDS	CCNA_00493	-	putative polyketide cyclase-dehydrase/lipid transport protein
CCNA_02560	1863.62	-0.29917	0.3027	-0.98834	0.322986	0.826104	0.0829654	CCNA_02560	CCNA_02560								CCNA_02560	2706854	2707492	-	212	CDS	CCNA_02560	stpC	stalk cross-band protein StpC
CCNA_R0167	1245.94	0.433354	0.438733	0.987739	0.323281	0.826306	0.0828593	CCNA_R0167	CCNA_R0167								CCNA_R0167	2703165	2703649	-	485	RNA	CCNA_R0167	-	-
CCNA_00092	1380.82	0.433659	0.440585	0.984282	0.324977	0.827544	0.082209	CCNA_00092	CCNA_00092								CCNA_00092	104039	104929	-	296	CDS	CCNA_00092	-	short chain dehydrogenase
CCNA_00814	1327.58	0.349372	0.354348	0.98596	0.324153	0.827544	0.082209	CCNA_00814	CCNA_00814								CCNA_00814	877757	878080	-	107	CDS	CCNA_00814	-	hypothetical protein
CCNA_02460	1175.26	0.362985	0.368975	0.983765	0.325231	0.827544	0.082209	CCNA_02460	CCNA_02460								CCNA_02460	2603208	2603669	-	153	CDS	CCNA_02460	-	hypothetical protein
CCNA_03037	2207.91	0.269624	0.273697	0.985119	0.324566	0.827544	0.082209	CCNA_03037	CCNA_03037								CCNA_03037	3191328	3192833	-	501	CDS	CCNA_03037	cpaF	pilus assembly ATPase CpaF
CCNA_03303	1.35405	-3.8728	3.93708	-0.983673	0.325276	0.827544	0.082209	CCNA_03303	CCNA_03303								CCNA_03303	3479680	3480870	-	396	CDS	CCNA_03303	-	translation elongation factor Tu (EF-TU)
CCNA_03739	1146.6	0.446801	0.453569	0.985077	0.324586	0.827544	0.082209	CCNA_03739	CCNA_03739								CCNA_03739	3909131	3909586	-	151	CDS	CCNA_03739	-	very short patch repair endonuclease
CCNA_03868	0.633789	3.17805	3.22879	0.984287	0.324974	0.827544	0.082209	CCNA_03868	CCNA_03868								CCNA_03868	4030549	4031463	-	304	CDS	CCNA_03868	parB	chromosome partitioning protein ParB
CCNA_03464	93.9418	1.88235	1.91604	0.982418	0.325894	0.828566	0.0816729	CCNA_03464	CCNA_03464								CCNA_03464	3627738	3628103	-	121	CDS	CCNA_03464	-	glycine cleavage system H protein
CCNA_02249	784.915	-0.522215	0.532322	-0.981012	0.326587	0.828678	0.081614	CCNA_02249	CCNA_02249								CCNA_02249	2397237	2397635	-	132	CDS	CCNA_02249	-	conserved hypothetical cytosolic protein
CCNA_02724	1977	-0.378753	0.386053	-0.981089	0.326549	0.828678	0.081614	CCNA_02724	CCNA_02724								CCNA_02724	2886373	2887317	-	314	CDS	CCNA_02724	-	Aldo-keto reductase
CCNA_03885	1232.43	-0.485743	0.494998	-0.981304	0.326443	0.828678	0.081614	CCNA_03885	CCNA_03885								CCNA_03885	527284	527934	+	216	CDS	CCNA_03885	-	Abi superfamily/CAAX amino terminal protease
CCNA_00042	271.577	1.3608	1.38835	0.980156	0.327009	0.828821	0.0815393	CCNA_00042	CCNA_00042								CCNA_00042	45893	46543	-	216	CDS	CCNA_00042	-	Ylxr-like protein
CCNA_02780	1904.17	0.432397	0.441262	0.979911	0.32713	0.828821	0.0815393	CCNA_02780	CCNA_02780								CCNA_02780	2938555	2939340	+	261	CDS	CCNA_02780	-	hypothetical protein
CCNA_02797	474.761	1.06723	1.08947	0.979584	0.327291	0.828821	0.0815393	CCNA_02797	CCNA_02797								CCNA_02797	2956219	2956338	-	39	CDS	CCNA_02797	-	hypothetical protein
CCNA_01859	2984.5	-0.265169	0.270914	-0.978791	0.327683	0.829266	0.0813063	CCNA_01859	CCNA_01859								CCNA_01859	1991852	1993885	+	677	CDS	CCNA_01859	-	TonB-dependent receptor
CCNA_01537	977.649	0.501018	0.512519	0.97756	0.328292	0.82972	0.0810685	CCNA_01537	CCNA_01537								CCNA_01537	1645354	1645890	-	178	CDS	CCNA_01537	-	acetyltransferase
CCNA_03230	3114.49	0.258442	0.264443	0.977308	0.328417	0.82972	0.0810685	CCNA_03230	CCNA_03230								CCNA_03230	3395725	3397122	-	465	CDS	CCNA_03230	-	glutamine synthetase GlnA
CCNA_03235	2657.4	0.247693	0.253494	0.977116	0.328512	0.82972	0.0810685	CCNA_03235	CCNA_03235								CCNA_03235	3399818	3400963	-	381	CDS	CCNA_03235	-	spermidine/putrescine transport ATP-binding protein potA
CCNA_01479	4351.93	-0.262024	0.26854	-0.975735	0.329196	0.829945	0.0809505	CCNA_01479	CCNA_01479								CCNA_01479	1586381	1588444	+	687	CDS	CCNA_01479	-	tetratricopeptide repeat family protein
CCNA_03061	2196.51	0.339427	0.347907	0.975624	0.329251	0.829945	0.0809505	CCNA_03061	CCNA_03061								CCNA_03061	3213009	3213830	+	273	CDS	CCNA_03061	-	SDR family dehydrogenase, group 9
CCNA_R0153	62.4852	-1.75284	1.79514	-0.976436	0.328848	0.829945	0.0809505	CCNA_R0153	CCNA_R0153								CCNA_R0153	2208834	2208917	+	84	RNA	CCNA_R0153	-	-
CCNA_01203	3852.26	-0.289565	0.296969	-0.975069	0.329526	0.830094	0.0808728	CCNA_01203	CCNA_01203								CCNA_01203	1328834	1330816	-	660	CDS	CCNA_01203	-	TonB-dependent receptor
CCNA_02904	1791.07	-0.413147	0.423912	-0.974605	0.329756	0.830128	0.080855	CCNA_02904	CCNA_02904								CCNA_02904	3060308	3061057	+	249	CDS	CCNA_02904	-	GntR-family transcriptional regulator
CCNA_00466	178.904	-1.64535	1.69255	-0.972114	0.330994	0.831061	0.0803671	CCNA_00466	CCNA_00466								CCNA_00466	479191	480435	+	414	CDS	CCNA_00466	-	glycosyltransferase
CCNA_00635	3170.2	0.262919	0.270416	0.972277	0.330913	0.831061	0.0803671	CCNA_00635	CCNA_00635								CCNA_00635	682056	683531	+	491	CDS	CCNA_00635	-	CHASE2 membrane receptor
CCNA_00859	2422.62	-0.359314	0.369589	-0.9722	0.330951	0.831061	0.0803671	CCNA_00859	CCNA_00859								CCNA_00859	937676	938563	-	295	CDS	CCNA_00859	-	acetyltransferase, GNAT family
CCNA_00897	286.755	0.898811	0.924241	0.972486	0.330809	0.831061	0.0803671	CCNA_00897	CCNA_00897								CCNA_00897	976013	976177	+	54	CDS	CCNA_00897	-	hypothetical protein
CCNA_01830	5083.16	0.1984	0.204272	0.971257	0.33142	0.831587	0.0800921	CCNA_01830	CCNA_01830								CCNA_01830	1956674	1959535	+	953	CDS	CCNA_01830	-	TonB-dependent receptor
CCNA_00172	3464.13	0.302524	0.3123	0.968697	0.332696	0.83312	0.0792927	CCNA_00172	CCNA_00172								CCNA_00172	186287	188350	+	687	CDS	CCNA_00172	pulD	type II secretion pathway protein D
CCNA_00928	976.005	1.52873	1.57832	0.968581	0.332755	0.83312	0.0792927	CCNA_00928	CCNA_00928								CCNA_00928	1004428	1005102	-	224	CDS	CCNA_00928	-	GntR family transcriptional regulator
CCNA_01744	1998.38	0.293823	0.303384	0.968487	0.332801	0.83312	0.0792927	CCNA_01744	CCNA_01744								CCNA_01744	1872325	1873437	-	370	CDS	CCNA_01744	-	AraC-family transcriptional regulator
CCNA_02657	1510.67	-0.42504	0.43896	-0.968289	0.3329	0.83312	0.0792927	CCNA_02657	CCNA_02657								CCNA_02657	2810193	2810789	-	198	CDS	CCNA_02657	-	hypothetical protein
CCNA_00104	980.904	0.444429	0.460433	0.965241	0.334424	0.834211	0.0787243	CCNA_00104	CCNA_00104								CCNA_00104	115289	115990	-	233	CDS	CCNA_00104	-	orotidine 5'-phosphate decarboxylase
CCNA_00623	5709.6	-0.177757	0.18389	-0.966644	0.333722	0.834211	0.0787243	CCNA_00623	CCNA_00623								CCNA_00623	666944	669151	+	735	CDS	CCNA_00623	-	PAS-family sensor histidine kinase
CCNA_00887	667.137	0.611773	0.633437	0.965799	0.334145	0.834211	0.0787243	CCNA_00887	CCNA_00887								CCNA_00887	966367	966831	+	154	CDS	CCNA_00887	-	hypothetical protein
CCNA_02793	7142.99	0.18338	0.189732	0.96652	0.333784	0.834211	0.0787243	CCNA_02793	CCNA_02793								CCNA_02793	2951028	2953514	+	828	CDS	CCNA_02793	-	acylamino-acid-releasing enzyme
CCNA_R0137	780.839	-0.794783	0.823212	-0.965465	0.334312	0.834211	0.0787243	CCNA_R0137	CCNA_R0137								CCNA_R0137	1387617	1387892	-	276	RNA	CCNA_R0137	-	-
CCNA_00361	1841.21	-0.350964	0.364461	-0.962969	0.335563	0.835421	0.0780944	CCNA_00361	CCNA_00361								CCNA_00361	377803	378750	-	315	CDS	CCNA_00361	-	hot dog superfamily thioesterase
CCNA_03322	3434.19	-0.300428	0.311778	-0.963596	0.335248	0.835421	0.0780944	CCNA_03322	CCNA_03322								CCNA_03322	3502629	3504209	-	526	CDS	CCNA_03322	-	D-3-phosphoglycerate dehydrogenase
CCNA_03729	234.857	1.09462	1.1367	0.962981	0.335557	0.835421	0.0780944	CCNA_03729	CCNA_03729								CCNA_03729	3897144	3897797	-	217	CDS	CCNA_03729	-	transaldolase-like protein
CCNA_03006	194.198	-1.16377	1.20951	-0.962186	0.335956	0.835858	0.0778676	CCNA_03006	CCNA_03006								CCNA_03006	3159681	3160784	+	367	CDS	CCNA_03006	-	quinolinate synthetase A
CCNA_00528	2234.04	0.371905	0.387858	0.958869	0.337625	0.83675	0.0774042	CCNA_00528	CCNA_00528								CCNA_00528	540844	541626	+	260	CDS	CCNA_00528	-	pyrroline-5-carboxylate reductase
CCNA_01185	1289.75	-0.514224	0.536097	-0.959199	0.337458	0.83675	0.0774042	CCNA_01185	CCNA_01185								CCNA_01185	1304093	1304443	-	116	CDS	CCNA_01185	-	hypothetical protein
CCNA_01688	1900.31	0.465147	0.485022	0.959023	0.337547	0.83675	0.0774042	CCNA_01688	CCNA_01688								CCNA_01688	1814816	1815859	+	347	CDS	CCNA_01688	-	potassium channel protein
CCNA_02254	930.331	-0.432486	0.4504	-0.960227	0.336941	0.83675	0.0774042	CCNA_02254	CCNA_02254								CCNA_02254	2404518	2405678	-	386	CDS	CCNA_02254	-	isovaleryl-CoA dehydrogenase
CCNA_02342	2414.73	-0.361869	0.377158	-0.959462	0.337326	0.83675	0.0774042	CCNA_02342	CCNA_02342								CCNA_02342	2481416	2482681	-	421	CDS	CCNA_02342	-	hypothetical protein with pentapeptide repeats
CCNA_03949	981.051	0.497489	0.518725	0.959061	0.337528	0.83675	0.0774042	CCNA_03949	CCNA_03949								CCNA_03949	1529253	1529711	-	152	CDS	CCNA_03949	-	hypothetical protein
CCNA_01646	1375.66	0.355184	0.370621	0.958346	0.337888	0.836863	0.0773456	CCNA_01646	CCNA_01646								CCNA_01646	1766524	1767183	-	219	CDS	CCNA_01646	-	dethiobiotin synthetase
CCNA_02654	990.526	0.399015	0.416677	0.957612	0.338258	0.837238	0.0771509	CCNA_02654	CCNA_02654								CCNA_02654	2808208	2808585	+	125	CDS	CCNA_02654	-	hypothetical protein
CCNA_01156	1339.94	0.393546	0.411219	0.957023	0.338556	0.837434	0.0770495	CCNA_01156	CCNA_01156								CCNA_01156	1261886	1262671	+	261	CDS	CCNA_01156	-	sulfotransferase family protein
CCNA_00019	524.991	-0.616094	0.645918	-0.953827	0.340171	0.839804	0.0758219	CCNA_00019	CCNA_00019								CCNA_00019	19815	20447	+	210	CDS	CCNA_00019	-	molybdopterin-guanine dinucleotide biosynthesis protein A
CCNA_00264	652.874	-0.62791	0.65807	-0.95417	0.339998	0.839804	0.0758219	CCNA_00264	CCNA_00264								CCNA_00264	276384	277637	-	417	CDS	CCNA_00264	-	C4-dicarboxylate transport protein
CCNA_01174	236.691	-1.0615	1.11205	-0.954542	0.339809	0.839804	0.0758219	CCNA_01174	CCNA_01174								CCNA_01174	1293570	1294526	-	318	CDS	CCNA_01174	-	LysR-family transcriptional regulator
CCNA_01058	233.979	-2.71367	2.84775	-0.952917	0.340632	0.839891	0.0757768	CCNA_01058	CCNA_01058								CCNA_01058	1159130	1159429	-	99	CDS	CCNA_01058	-	helix-turn-helix transcriptional regulator
CCNA_R0070	134.662	-1.3979	1.46701	-0.952892	0.340645	0.839891	0.0757768	CCNA_R0070	CCNA_R0070								CCNA_R0070	2981024	2981107	-	84	RNA	CCNA_R0070	-	-
CCNA_01036	6782.02	0.164655	0.173108	0.951169	0.341518	0.841505	0.0749433	CCNA_01036	CCNA_01036								CCNA_01036	1129199	1132048	-	949	CDS	CCNA_01036	-	M14 peptidase-family protein
CCNA_01132	341.457	-1.22748	1.29204	-0.950029	0.342098	0.842391	0.0744865	CCNA_01132	CCNA_01132								CCNA_01132	1235738	1237813	+	691	CDS	CCNA_01132	cckA	sensory transduction histidine kinase/receiver protein CckA
CCNA_00501	3918.94	-0.208278	0.220263	-0.945589	0.344358	0.842396	0.0744839	CCNA_00501	CCNA_00501								CCNA_00501	516738	518417	-	559	CDS	CCNA_00501	-	glucosyltransferase
CCNA_00710	3035.36	-0.24964	0.26374	-0.946536	0.343875	0.842396	0.0744839	CCNA_00710	CCNA_00710								CCNA_00710	767521	768690	-	389	CDS	CCNA_00710	-	alpha/beta hydrolase family protein
CCNA_00769	819.61	-0.467629	0.493164	-0.948222	0.343016	0.842396	0.0744839	CCNA_00769	CCNA_00769								CCNA_00769	824997	825644	+	215	CDS	CCNA_00769	-	TetR family transcriptional regulator
CCNA_01431	48.4816	2.11622	2.23552	0.946637	0.343824	0.842396	0.0744839	CCNA_01431	CCNA_01431								CCNA_01431	1546292	1547374	+	360	CDS	CCNA_01431	-	fatty acid/phospholipid synthesis protein plsX
CCNA_01432	0.279991	2.33729	2.46502	0.948183	0.343036	0.842396	0.0744839	CCNA_01432	CCNA_01432								CCNA_01432	1547371	1548348	+	325	CDS	CCNA_01432	-	3-oxoacyl-(acyl-carrier-protein) synthase III
CCNA_01440	0.279991	2.33729	2.46502	0.948183	0.343036	0.842396	0.0744839	CCNA_01440	CCNA_01440								CCNA_01440	1552866	1553339	+	157	CDS	CCNA_01440	-	LSU ribosomal protein L13P
CCNA_01617	755.472	-0.651149	0.686259	-0.948839	0.342703	0.842396	0.0744839	CCNA_01617	CCNA_01617								CCNA_01617	1739139	1739690	+	183	CDS	CCNA_01617	-	acetyltransferase
CCNA_01672	1715.77	-0.362923	0.383651	-0.945971	0.344164	0.842396	0.0744839	CCNA_01672	CCNA_01672								CCNA_01672	1794029	1795006	-	325	CDS	CCNA_01672	-	transglutaminase-like enzyme
CCNA_02736	1268.42	0.555637	0.587303	0.946081	0.344107	0.842396	0.0744839	CCNA_02736	CCNA_02736								CCNA_02736	2897850	2898464	+	204	CDS	CCNA_02736	-	nitroreductase family
CCNA_02915	3305.09	0.260602	0.275688	0.945279	0.344517	0.842396	0.0744839	CCNA_02915	CCNA_02915								CCNA_02915	3073295	3074620	+	441	CDS	CCNA_02915	-	TldD/PmbA family protein
CCNA_03586	897.796	-0.453012	0.478039	-0.947647	0.343309	0.842396	0.0744839	CCNA_03586	CCNA_03586								CCNA_03586	3741130	3741960	+	276	CDS	CCNA_03586	-	chemotaxis protein methyltransferase
CCNA_00757	2352.47	0.404738	0.428899	0.943667	0.34534	0.843613	0.0738568	CCNA_00757	CCNA_00757								CCNA_00757	814256	815314	-	352	CDS	CCNA_00757	-	lysyl-tRNA synthetase
CCNA_01277	2273.77	-0.287027	0.304372	-0.943013	0.345674	0.843613	0.0738568	CCNA_01277	CCNA_01277								CCNA_01277	1402986	1404392	+	468	CDS	CCNA_01277	-	FAD-linked oxidoreductase
CCNA_01743	1695.68	0.302751	0.320992	0.943175	0.345592	0.843613	0.0738568	CCNA_01743	CCNA_01743								CCNA_01743	1871442	1872251	-	269	CDS	CCNA_01743	-	sterol desaturase family protein
CCNA_01169	1199.52	0.35771	0.379549	0.942461	0.345957	0.843659	0.0738332	CCNA_01169	CCNA_01169								CCNA_01169	1287879	1288691	-	270	CDS	CCNA_01169	-	hypothetical protein
CCNA_02256	507.409	-0.691904	0.73475	-0.941686	0.346353	0.843659	0.0738332	CCNA_02256	CCNA_02256								CCNA_02256	2407281	2408750	-	489	CDS	CCNA_02256	-	Mg2+ transporter mgtE
CCNA_03831	1995.34	-0.420186	0.446197	-0.941705	0.346344	0.843659	0.0738332	CCNA_03831	CCNA_03831								CCNA_03831	3995750	3997351	+	533	CDS	CCNA_03831	-	major facilitator superfamily transporter
CCNA_00110	1424.48	-0.332341	0.353313	-0.940643	0.346888	0.843822	0.0737494	CCNA_00110	CCNA_00110								CCNA_00110	120169	120675	-	168	CDS	CCNA_00110	-	DNA-binding protein
CCNA_00514	1479.48	-0.307508	0.327192	-0.939838	0.347301	0.843822	0.0737494	CCNA_00514	CCNA_00514								CCNA_00514	528078	528908	+	276	CDS	CCNA_00514	-	pirin
CCNA_02043	2865.65	-0.249026	0.264755	-0.940589	0.346915	0.843822	0.0737494	CCNA_02043	CCNA_02043								CCNA_02043	2188693	2190144	-	483	CDS	CCNA_02043	-	sugar kinase
CCNA_03779	739.726	0.620577	0.660032	0.940223	0.347103	0.843822	0.0737494	CCNA_03779	CCNA_03779								CCNA_03779	3945554	3945886	-	110	CDS	CCNA_03779	-	hypothetical protein
CCNA_00253	1989.53	-0.391389	0.417276	-0.937962	0.348264	0.844131	0.0735902	CCNA_00253	CCNA_00253								CCNA_00253	265999	267027	+	342	CDS	CCNA_00253	-	aspartate-semialdehyde dehydrogenase
CCNA_00296	318.821	1.06637	1.13626	0.938483	0.347996	0.844131	0.0735902	CCNA_00296	CCNA_00296								CCNA_00296	310374	311066	+	230	CDS	CCNA_00296	phoB	phosphate regulon response regulator PhoB
CCNA_00871	2562.44	-0.317606	0.338644	-0.937875	0.348309	0.844131	0.0735902	CCNA_00871	CCNA_00871								CCNA_00871	950906	951757	-	283	CDS	CCNA_00871	-	carbon-nitrogen hydrolase family protein
CCNA_02617	2218.41	0.428993	0.457275	0.93815	0.348167	0.844131	0.0735902	CCNA_02617	CCNA_02617								CCNA_02617	2765344	2766480	-	378	CDS	CCNA_02617	-	histidinol-phosphate aminotransferase
CCNA_03800	235.075	1.65947	1.77084	0.937107	0.348703	0.844554	0.0733728	CCNA_03800	CCNA_03800								CCNA_03800	3963328	3964194	-	288	CDS	CCNA_03800	-	diaminopimelate epimerase
CCNA_00132	2046.65	-0.355002	0.380841	-0.932155	0.351256	0.845733	0.0727669	CCNA_00132	CCNA_00132								CCNA_00132	141633	142433	+	266	CDS	CCNA_00132	hetN	ketoacyl reductase hetN
CCNA_00423	1404.01	-0.336024	0.36131	-0.930015	0.352363	0.845733	0.0727669	CCNA_00423	CCNA_00423								CCNA_00423	433404	433874	+	156	CDS	CCNA_00423	-	phosphohydrolase, MutT-nudix family
CCNA_00788	2975.78	-0.264603	0.283881	-0.93209	0.35129	0.845733	0.0727669	CCNA_00788	CCNA_00788								CCNA_00788	851554	852870	+	438	CDS	CCNA_00788	-	transporter, major facilitator superfamily
CCNA_01104	270.477	1.31001	1.40617	0.931617	0.351535	0.845733	0.0727669	CCNA_01104	CCNA_01104								CCNA_01104	1209940	1211112	-	390	CDS	CCNA_01104	-	glycosyltransferase
CCNA_01470	1280.8	0.414097	0.444204	0.932221	0.351222	0.845733	0.0727669	CCNA_01470	CCNA_01470								CCNA_01470	1577274	1578140	+	288	CDS	CCNA_01470	ccoP	cytochrome cbb3 oxidase, diheme subunit, membrane-bound ccoP
CCNA_01579	3168.73	-0.229632	0.246117	-0.933019	0.35081	0.845733	0.0727669	CCNA_01579	CCNA_01579								CCNA_01579	1695303	1696811	+	502	CDS	CCNA_01579	-	cell wall degradation protein
CCNA_02007	1.06901	-3.509	3.76934	-0.930933	0.351888	0.845733	0.0727669	CCNA_02007	CCNA_02007								CCNA_02007	2154264	2155544	-	426	CDS	CCNA_02007	-	lipoprotein releasing system transmembrane protein lolE
CCNA_02200	553.007	0.538655	0.577045	0.93347	0.350577	0.845733	0.0727669	CCNA_02200	CCNA_02200								CCNA_02200	2349330	2349722	-	130	CDS	CCNA_02200	-	cytochrome c-family protein
CCNA_02287	1338.35	0.433844	0.466623	0.929753	0.352499	0.845733	0.0727669	CCNA_02287	CCNA_02287								CCNA_02287	2435754	2436383	+	209	CDS	CCNA_02287	-	TetR-family transcriptional regulator
CCNA_02785	2204.56	0.349596	0.375945	0.929914	0.352416	0.845733	0.0727669	CCNA_02785	CCNA_02785								CCNA_02785	2943107	2944021	+	304	CDS	CCNA_02785	-	TIR-like nucleotide binding protein
CCNA_02913	2019.53	-0.268874	0.288798	-0.931011	0.351848	0.845733	0.0727669	CCNA_02913	CCNA_02913								CCNA_02913	3070656	3071213	+	185	CDS	CCNA_02913	-	hypothetical protein
CCNA_03121	662.739	-0.630107	0.675185	-0.933235	0.350698	0.845733	0.0727669	CCNA_03121	CCNA_03121								CCNA_03121	3268559	3268819	-	86	CDS	CCNA_03121	-	hypothetical protein
CCNA_03184	2150.56	0.313045	0.334967	0.934553	0.350019	0.845733	0.0727669	CCNA_03184	CCNA_03184								CCNA_03184	3344054	3345748	-	564	CDS	CCNA_03184	-	acyl-CoA dehydrogenase
CCNA_03189	974.013	-0.504245	0.541805	-0.930675	0.352022	0.845733	0.0727669	CCNA_03189	CCNA_03189								CCNA_03189	3349978	3350382	+	134	CDS	CCNA_03189	-	glutathione-dependent formaldehyde-activating enzyme
CCNA_03544	74.1143	2.31343	2.48752	0.930016	0.352363	0.845733	0.0727669	CCNA_03544	CCNA_03544								CCNA_03544	3701306	3701956	+	216	CDS	CCNA_03544	-	nicotinate-nucleotide adenylyltransferase
CCNA_01635	1274.08	-0.456155	0.491292	-0.928482	0.353158	0.846783	0.0722279	CCNA_01635	CCNA_01635								CCNA_01635	1753433	1754164	+	243	CDS	CCNA_01635	-	DNA repair protein recO
CCNA_01210	529.901	-0.65494	0.707403	-0.925838	0.35453	0.847055	0.0720886	CCNA_01210	CCNA_01210								CCNA_01210	1336864	1337625	+	253	CDS	CCNA_01210	-	nucleotidyltransferase family protein
CCNA_01393	2686.43	-0.310834	0.33544	-0.926643	0.354112	0.847055	0.0720886	CCNA_01393	CCNA_01393								CCNA_01393	1510803	1512413	-	536	CDS	CCNA_01393	-	soluble lytic murein transglycosylase
CCNA_01962	918.344	-0.556396	0.601592	-0.924872	0.355033	0.847055	0.0720886	CCNA_01962	CCNA_01962								CCNA_01962	2106314	2106967	+	217	CDS	CCNA_01962	-	leucyl/phenylalanyl-tRNA--protein transferase
CCNA_02330	171.301	1.69346	1.82992	0.925433	0.354741	0.847055	0.0720886	CCNA_02330	CCNA_02330								CCNA_02330	2472776	2472991	+	71	CDS	CCNA_02330	-	hypothetical protein
CCNA_02388	94.2683	-2.31743	2.49822	-0.927632	0.353599	0.847055	0.0720886	CCNA_02388	CCNA_02388								CCNA_02388	2532165	2532848	-	227	CDS	CCNA_02388	-	ribose 5-phosphate isomerase
CCNA_03284	3945.15	0.202813	0.218845	0.926742	0.35406	0.847055	0.0720886	CCNA_03284	CCNA_03284								CCNA_03284	3453897	3454931	+	344	CDS	CCNA_03284	-	adenosine deaminase
CCNA_03784	1844.05	0.281092	0.303393	0.926494	0.354189	0.847055	0.0720886	CCNA_03784	CCNA_03784								CCNA_03784	3951525	3952418	-	297	CDS	CCNA_03784	-	hypothetical protein
CCNA_R0077	65.5946	2.34903	2.53987	0.924861	0.355038	0.847055	0.0720886	CCNA_R0077	CCNA_R0077								CCNA_R0077	3532896	3533067	-	172	RNA	CCNA_R0077	-	-
CCNA_00139	3208.68	-0.356743	0.386234	-0.923645	0.355671	0.847121	0.0720546	CCNA_00139	CCNA_00139								CCNA_00139	150993	152600	-	535	CDS	CCNA_00139	chlI	magnesium chelatase subunit ChlI-like ATPase
CCNA_00349	1549.49	-0.354272	0.383271	-0.924338	0.35531	0.847121	0.0720546	CCNA_00349	CCNA_00349								CCNA_00349	364395	365309	-	304	CDS	CCNA_00349	-	integrase/recombinase, XerC-CodV family
CCNA_03927	207.058	-1.49995	1.62414	-0.923534	0.355729	0.847121	0.0720546	CCNA_03927	CCNA_03927								CCNA_03927	770798	771094	-	98	CDS	CCNA_03927	-	hypothetical protein
CCNA_03770	90.1279	2.14844	2.33149	0.921487	0.356796	0.849135	0.0710233	CCNA_03770	CCNA_03770								CCNA_03770	3937871	3938833	-	320	CDS	CCNA_03770	-	malate dehydrogenase
CCNA_01148	368.793	0.853594	0.927217	0.920597	0.357261	0.849187	0.0709969	CCNA_01148	CCNA_01148								CCNA_01148	1251192	1251368	+	58	CDS	CCNA_01148	-	hypothetical protein
CCNA_01162	310.364	-0.810239	0.880123	-0.920598	0.35726	0.849187	0.0709969	CCNA_01162	CCNA_01162								CCNA_01162	1269938	1272241	+	767	CDS	CCNA_01162	-	beta-D-glucoside glucohydrolase
CCNA_02924	665.497	0.774506	0.842319	0.919493	0.357838	0.850031	0.0705653	CCNA_02924	CCNA_02924								CCNA_02924	3086211	3086489	-	92	CDS	CCNA_02924	-	hypothetical protein
CCNA_03855	364.024	1.18415	1.2892	0.918508	0.358353	0.850727	0.0702097	CCNA_03855	CCNA_03855								CCNA_03855	4019207	4019776	-	189	CDS	CCNA_03855	-	MuttS related protein
CCNA_00140	138.547	1.54571	1.6861	0.916737	0.359281	0.851084	0.0700275	CCNA_00140	CCNA_00140								CCNA_00140	152709	153662	-	317	CDS	CCNA_00140	-	glutathione synthetase
CCNA_00207	1053.31	0.40669	0.444471	0.914998	0.360193	0.851084	0.0700275	CCNA_00207	CCNA_00207								CCNA_00207	221641	222282	+	213	CDS	CCNA_00207	-	succinyl-CoA:3-ketoacid-coenzyme A transferase subunit B
CCNA_00556	2669.09	0.242139	0.266398	0.908938	0.363383	0.851084	0.0700275	CCNA_00556	CCNA_00556								CCNA_00556	571546	573063	+	505	CDS	CCNA_00556	-	phospholipase D
CCNA_00809	2555.81	-0.282663	0.310917	-0.909126	0.363283	0.851084	0.0700275	CCNA_00809	CCNA_00809								CCNA_00809	872590	873585	-	331	CDS	CCNA_00809	-	quinone oxidoreductase
CCNA_00924	399.923	-1.00764	1.10763	-0.909727	0.362966	0.851084	0.0700275	CCNA_00924	CCNA_00924								CCNA_00924	1001739	1002017	-	92	CDS	CCNA_00924	-	MarR/EmrR family transcriptional regulator
CCNA_00992	3305.4	-0.226739	0.248783	-0.911392	0.362089	0.851084	0.0700275	CCNA_00992	CCNA_00992								CCNA_00992	1072625	1073638	-	337	CDS	CCNA_00992	-	hypothetical protein
CCNA_01092	577.132	-0.673935	0.739176	-0.911738	0.361907	0.851084	0.0700275	CCNA_01092	CCNA_01092								CCNA_01092	1198379	1198681	-	100	CDS	CCNA_01092	-	ACT domain protein
CCNA_01249	1911.45	-0.351785	0.384854	-0.914075	0.360677	0.851084	0.0700275	CCNA_01249	CCNA_01249								CCNA_01249	1376633	1377439	+	268	CDS	CCNA_01249	-	ABC-transporter substrate binding protein
CCNA_01490	2881.32	-0.312967	0.341389	-0.916747	0.359275	0.851084	0.0700275	CCNA_01490	CCNA_01490								CCNA_01490	1598349	1599989	+	546	CDS	CCNA_01490	-	FAD-dependent dehydrogenase
CCNA_01539	1421.53	-0.508844	0.561323	-0.90651	0.364666	0.851084	0.0700275	CCNA_01539	CCNA_01539								CCNA_01539	1649458	1650156	-	232	CDS	CCNA_01539	-	pirin family protein
CCNA_01571	379.568	-0.789713	0.872073	-0.905558	0.36517	0.851084	0.0700275	CCNA_01571	CCNA_01571								CCNA_01571	1688684	1689097	-	137	CDS	CCNA_01571	-	arsenate reductase
CCNA_01705	1401.24	-0.869053	0.958455	-0.906723	0.364553	0.851084	0.0700275	CCNA_01705	CCNA_01705								CCNA_01705	1836721	1837566	-	281	CDS	CCNA_01705	-	hypothetical protein
CCNA_02092	650.069	0.540134	0.594487	0.908571	0.363576	0.851084	0.0700275	CCNA_02092	CCNA_02092								CCNA_02092	2240106	2240744	-	212	CDS	CCNA_02092	-	amino acid efflux permease
CCNA_02116	1045.2	0.496409	0.547929	0.905972	0.364951	0.851084	0.0700275	CCNA_02116	CCNA_02116								CCNA_02116	2265728	2266525	-	265	CDS	CCNA_02116	-	hypothetical protein
CCNA_02221	4220.11	0.263608	0.290713	0.906764	0.364532	0.851084	0.0700275	CCNA_02221	CCNA_02221								CCNA_02221	2367923	2370622	-	899	CDS	CCNA_02221	-	methionine synthase I metH
CCNA_02305	1067.63	-0.400541	0.440831	-0.908604	0.363559	0.851084	0.0700275	CCNA_02305	CCNA_02305								CCNA_02305	2450438	2451238	+	266	CDS	CCNA_02305	-	chorismate mutase-family protein
CCNA_02391	2328.26	-0.292988	0.320463	-0.914265	0.360578	0.851084	0.0700275	CCNA_02391	CCNA_02391								CCNA_02391	2535329	2536108	+	259	CDS	CCNA_02391	-	oxidoreductase
CCNA_02606	5095.16	0.189369	0.20931	0.904733	0.365607	0.851084	0.0700275	CCNA_02606	CCNA_02606								CCNA_02606	2751246	2753765	-	839	CDS	CCNA_02606	-	hybrid sensor histidine kinase/receiver domain protein
CCNA_02627	3542.45	-0.257433	0.282379	-0.911659	0.361948	0.851084	0.0700275	CCNA_02627	CCNA_02627								CCNA_02627	2776907	2778310	-	467	CDS	CCNA_02627	-	aminopeptidase
CCNA_02631	237.274	1.36242	1.50544	0.904999	0.365466	0.851084	0.0700275	CCNA_02631	CCNA_02631								CCNA_02631	2781597	2781770	-	57	CDS	CCNA_02631	-	P-loop NTPase-related protein
CCNA_02805	369.742	0.737687	0.815115	0.90501	0.36546	0.851084	0.0700275	CCNA_02805	CCNA_02805								CCNA_02805	2960594	2961004	+	136	CDS	CCNA_02805	-	hypothetical protein
CCNA_02836	269.226	0.907822	0.991785	0.915342	0.360012	0.851084	0.0700275	CCNA_02836	CCNA_02836								CCNA_02836	2989564	2990016	-	150	CDS	CCNA_02836	-	hypothetical protein
CCNA_02935	5206.54	0.240497	0.265398	0.906176	0.364843	0.851084	0.0700275	CCNA_02935	CCNA_02935								CCNA_02935	3094958	3097171	-	737	CDS	CCNA_02935	-	methyl-accepting chemotaxis protein
CCNA_03033	1707.12	-0.359224	0.392598	-0.914993	0.360195	0.851084	0.0700275	CCNA_03033	CCNA_03033								CCNA_03033	3188072	3188896	+	274	CDS	CCNA_03033	-	Flp pilus assembly protein TadD
CCNA_03068	1326.37	-0.399658	0.437681	-0.913125	0.361177	0.851084	0.0700275	CCNA_03068	CCNA_03068								CCNA_03068	3220072	3220701	+	209	CDS	CCNA_03068	-	glutathione S-transferase
CCNA_03095	2914.63	0.214194	0.234472	0.913513	0.360973	0.851084	0.0700275	CCNA_03095	CCNA_03095								CCNA_03095	3244001	3245026	-	341	CDS	CCNA_03095	-	small-conductance mechanosensitive channel
CCNA_03192	1840.9	0.385824	0.420869	0.916734	0.359282	0.851084	0.0700275	CCNA_03192	CCNA_03192								CCNA_03192	3353828	3354463	-	211	CDS	CCNA_03192	-	carboxymuconolactone decarboxylase family protein
CCNA_03393	1076.85	0.496459	0.542322	0.915432	0.359965	0.851084	0.0700275	CCNA_03393	CCNA_03393								CCNA_03393	3564851	3565342	-	163	CDS	CCNA_03393	-	phosphoribosylaminoimidazole carboxylase carboxyltransferase subunit
CCNA_03666	227.77	0.970829	1.07049	0.906902	0.364458	0.851084	0.0700275	CCNA_03666	CCNA_03666								CCNA_03666	3829099	3829284	+	61	CDS	CCNA_03666	-	YnbE-like lipoprotein
CCNA_03872	443.455	0.768636	0.843827	0.910893	0.362352	0.851084	0.0700275	CCNA_03872	CCNA_03872								CCNA_03872	4034962	4036332	-	456	CDS	CCNA_03872	trmE	tRNA (5-carboxymethylaminomethyl-2-thiouridylate) synthase
CCNA_R0118	159.186	1.77367	1.95972	0.90506	0.365434	0.851084	0.0700275	CCNA_R0118	CCNA_R0118								CCNA_R0118	808729	808841	+	113	RNA	CCNA_R0118	-	-
CCNA_R0145	469.701	0.685324	0.752993	0.910134	0.362752	0.851084	0.0700275	CCNA_R0145	CCNA_R0145								CCNA_R0145	1911195	1911615	+	421	RNA	CCNA_R0145	-	-
CCNA_03093	1008.94	-0.483044	0.534685	-0.903419	0.366304	0.85219	0.0694638	CCNA_03093	CCNA_03093								CCNA_03093	3242240	3242662	+	140	CDS	CCNA_03093	-	OsmC-related redox protein
CCNA_00044	171.52	1.1595	1.29008	0.89878	0.36877	0.852463	0.0693244	CCNA_00044	CCNA_00044								CCNA_00044	48271	48846	-	191	CDS	CCNA_00044	-	ribosome maturation protein RimP
CCNA_00923	932.054	-0.431597	0.479986	-0.899188	0.368552	0.852463	0.0693244	CCNA_00923	CCNA_00923								CCNA_00923	1001397	1001729	+	110	CDS	CCNA_00923	-	hypothetical protein
CCNA_00984	1021.68	1.22798	1.36468	0.899831	0.36821	0.852463	0.0693244	CCNA_00984	CCNA_00984								CCNA_00984	1064062	1064613	-	183	CDS	CCNA_00984	-	phosphinothricin N-acetyltransferase
CCNA_01936	0.209993	2.04136	2.27172	0.898598	0.368867	0.852463	0.0693244	CCNA_01936	CCNA_01936								CCNA_01936	2078937	2080163	-	408	CDS	CCNA_01936	-	cysteine desulfurase/selenocysteine lyase
CCNA_02198	391.377	-0.79927	0.889212	-0.898851	0.368732	0.852463	0.0693244	CCNA_02198	CCNA_02198								CCNA_02198	2347464	2348474	-	336	CDS	CCNA_02198	-	trans-isoprenyl diphosphate synthase
CCNA_02383	1181.51	-0.475297	0.528867	-0.898708	0.368808	0.852463	0.0693244	CCNA_02383	CCNA_02383								CCNA_02383	2525071	2525940	-	289	CDS	CCNA_02383	-	alpha/beta hydrolase family protein
CCNA_02526	3060.95	-0.247462	0.275079	-0.899603	0.368332	0.852463	0.0693244	CCNA_02526	CCNA_02526								CCNA_02526	2674741	2676042	+	433	CDS	CCNA_02526	-	dihydroorotase
CCNA_03047	1651.78	-0.407817	0.452628	-0.900997	0.36759	0.852463	0.0693244	CCNA_03047	CCNA_03047								CCNA_03047	3200639	3201394	-	251	CDS	CCNA_03047	-	4-amino-4-deoxychorismate lyase
CCNA_03172	1120.46	-0.413053	0.457763	-0.90233	0.366882	0.852463	0.0693244	CCNA_03172	CCNA_03172								CCNA_03172	3331958	3332722	-	254	CDS	CCNA_03172	-	3-oxoacyl-(acyl-carrier protein) reductase
CCNA_03756	2375.58	0.311435	0.345102	0.902445	0.366821	0.852463	0.0693244	CCNA_03756	CCNA_03756								CCNA_03756	3926010	3926939	-	309	CDS	CCNA_03756	-	cation efflux family transporter
CCNA_R0196	491.439	0.732654	0.814115	0.899939	0.368153	0.852463	0.0693244	CCNA_R0196	CCNA_R0196								CCNA_R0196	3789578	3789645	-	68	RNA	CCNA_R0196	-	-
CCNA_01122	3753.82	-0.196744	0.219349	-0.896944	0.369749	0.852885	0.0691095	CCNA_01122	CCNA_01122								CCNA_01122	1226141	1227676	+	511	CDS	CCNA_01122	-	MA superfamily peptidase
CCNA_02306	1963.34	-0.259469	0.289397	-0.896587	0.369939	0.852885	0.0691095	CCNA_02306	CCNA_02306								CCNA_02306	2451284	2452405	+	373	CDS	CCNA_02306	-	histidinol-phosphate aminotransferase
CCNA_02562	3115.56	0.310506	0.346084	0.897198	0.369613	0.852885	0.0691095	CCNA_02562	CCNA_02562								CCNA_02562	2708914	2710515	-	533	CDS	CCNA_02562	stpA	stalk cross-band protein StpA
CCNA_03046	1040.32	-0.490453	0.546605	-0.897271	0.369574	0.852885	0.0691095	CCNA_03046	CCNA_03046								CCNA_03046	3200091	3200642	+	183	CDS	CCNA_03046	-	TadE-related pilus assembly protein
CCNA_02184	677.647	-0.451147	0.50396	-0.895204	0.370678	0.854074	0.0685043	CCNA_02184	CCNA_02184								CCNA_02184	2335149	2335619	+	156	CDS	CCNA_02184	-	competence damage-inducible protein cinA
CCNA_00029	1434.93	-0.40047	0.44789	-0.894125	0.371255	0.854377	0.0683507	CCNA_00029	CCNA_00029								CCNA_00029	32914	33546	+	210	CDS	CCNA_00029	-	lysine exporter protein
CCNA_01270	167.311	-1.53468	1.7163	-0.894182	0.371224	0.854377	0.0683507	CCNA_01270	CCNA_01270								CCNA_01270	1398112	1398321	+	69	CDS	CCNA_01270	-	hypothetical protein
CCNA_00319	1011.05	-0.492924	0.553001	-0.891363	0.372735	0.855025	0.0680214	CCNA_00319	CCNA_00319								CCNA_00319	334224	334757	-	177	CDS	CCNA_00319	-	acetyltransferase, GNAT family
CCNA_00403	2658.33	-0.250587	0.280621	-0.892975	0.371871	0.855025	0.0680214	CCNA_00403	CCNA_00403								CCNA_00403	419728	420699	+	323	CDS	CCNA_00403	-	short chain dehydrogenase
CCNA_00439	3535.49	-0.207243	0.232199	-0.892521	0.372114	0.855025	0.0680214	CCNA_00439	CCNA_00439								CCNA_00439	445497	447518	+	673	CDS	CCNA_00439	-	methyl-accepting chemotaxis protein
CCNA_01375	375.267	0.716263	0.80452	0.890298	0.373306	0.855025	0.0680214	CCNA_01375	CCNA_01375								CCNA_01375	1490238	1490675	+	145	CDS	CCNA_01375	-	lactoylglutathione lyase
CCNA_01582	244.229	1.16997	1.31349	0.890733	0.373072	0.855025	0.0680214	CCNA_01582	CCNA_01582								CCNA_01582	1698089	1698451	+	120	CDS	CCNA_01582	-	Glutathione-dependent formaldehyde-activating enzyme
CCNA_02267	1735.38	0.397198	0.44613	0.89032	0.373294	0.855025	0.0680214	CCNA_02267	CCNA_02267								CCNA_02267	2420364	2420987	+	207	CDS	CCNA_02267	-	serine hydrolase family protein
CCNA_02719	2285.06	0.716199	0.8027	0.892238	0.372266	0.855025	0.0680214	CCNA_02719	CCNA_02719								CCNA_02719	2879937	2880551	+	204	CDS	CCNA_02719	-	hypothetical protein
CCNA_03221	3192.66	-0.245865	0.276169	-0.890271	0.373321	0.855025	0.0680214	CCNA_03221	CCNA_03221								CCNA_03221	3383005	3384636	+	543	CDS	CCNA_03221	-	phytoene dehydrogenase
CCNA_01071	2527.58	0.256695	0.28933	0.887206	0.374968	0.855304	0.0678793	CCNA_01071	CCNA_01071								CCNA_01071	1177299	1178732	-	477	CDS	CCNA_01071	-	alpha-ketoglutarate permease
CCNA_01527	1744.89	0.279014	0.314272	0.887813	0.374641	0.855304	0.0678793	CCNA_01527	CCNA_01527								CCNA_01527	1635261	1636082	+	273	CDS	CCNA_01527	fljL	flagellin fljL
CCNA_01916	1149.14	-0.377639	0.424795	-0.888991	0.374008	0.855304	0.0678793	CCNA_01916	CCNA_01916								CCNA_01916	2058860	2059846	-	328	CDS	CCNA_01916	-	ribonuclease BN
CCNA_02010	70.9085	2.07466	2.33879	0.887065	0.375044	0.855304	0.0678793	CCNA_02010	CCNA_02010								CCNA_02010	2157310	2157570	-	86	CDS	CCNA_02010	-	hypothetical protein
CCNA_02077	279.793	-0.904848	1.01965	-0.887411	0.374858	0.855304	0.0678793	CCNA_02077	CCNA_02077								CCNA_02077	2227639	2228430	-	263	CDS	CCNA_02077	-	5'(3')-nucleotidase/polyphosphatase SurE
CCNA_02356	2040.11	0.318652	0.359154	0.887228	0.374956	0.855304	0.0678793	CCNA_02356	CCNA_02356								CCNA_02356	2495393	2496361	-	322	CDS	CCNA_02356	-	D-alanyl-D-alanine dipeptidase
CCNA_02877	3598.45	-0.20573	0.232011	-0.886724	0.375227	0.855304	0.0678793	CCNA_02877	CCNA_02877								CCNA_02877	3024589	3025917	-	442	CDS	CCNA_02877	-	portal protein
CCNA_03487	437.556	-0.611816	0.688129	-0.889101	0.373949	0.855304	0.0678793	CCNA_03487	CCNA_03487								CCNA_03487	3648687	3648914	+	75	CDS	CCNA_03487	-	zonular occludens toxin, zot-like protein
CCNA_00260	2072.13	0.354027	0.399465	0.886252	0.375482	0.855375	0.0678433	CCNA_00260	CCNA_00260								CCNA_00260	272872	273558	-	228	CDS	CCNA_00260	-	glutathione S-transferase
CCNA_00340	444.169	0.979835	1.10691	0.885202	0.376048	0.856103	0.0674741	CCNA_00340	CCNA_00340								CCNA_00340	352434	353633	+	399	CDS	CCNA_00340	-	succinyl-CoA synthetase beta chain
CCNA_03104	1005.27	-0.46177	0.521874	-0.884831	0.376248	0.856103	0.0674741	CCNA_03104	CCNA_03104								CCNA_03104	3254540	3255652	+	370	CDS	CCNA_03104	-	3-dehydroquinate synthase
CCNA_01640	1256.23	0.901183	1.01991	0.88359	0.376918	0.856104	0.0674737	CCNA_01640	CCNA_01640								CCNA_01640	1760990	1761952	+	320	CDS	CCNA_01640	-	quinone oxidoreductase
CCNA_02134	2247.8	-0.298679	0.337951	-0.883794	0.376807	0.856104	0.0674737	CCNA_02134	CCNA_02134								CCNA_02134	2290257	2292065	-	602	CDS	CCNA_02134	edd	phosphogluconate dehydratase
CCNA_02145	963.699	-0.617911	0.698869	-0.884158	0.376611	0.856104	0.0674737	CCNA_02145	CCNA_02145								CCNA_02145	2303132	2303866	+	244	CDS	CCNA_02145	flgH	flagellar L-ring protein flgH
CCNA_01035	2260.81	0.368507	0.417434	0.882791	0.377349	0.856575	0.0672344	CCNA_01035	CCNA_01035								CCNA_01035	1126541	1128433	+	630	CDS	CCNA_01035	-	gamma-glutamyltranspeptidase
CCNA_01276	394.548	-0.657472	0.746878	-0.880293	0.378701	0.858252	0.0663849	CCNA_01276	CCNA_01276								CCNA_01276	1402610	1402969	+	119	CDS	CCNA_01276	-	cytochrome c5
CCNA_02602	2356.9	-0.23749	0.269743	-0.880432	0.378625	0.858252	0.0663849	CCNA_02602	CCNA_02602								CCNA_02602	2747660	2748538	+	292	CDS	CCNA_02602	-	LysR-family transcriptional regulator
CCNA_02980	1762.46	0.335816	0.381529	0.880185	0.378759	0.858252	0.0663849	CCNA_02980	CCNA_02980								CCNA_02980	3135581	3136372	-	263	CDS	CCNA_02980	-	tryptophan 2,3-dioxygenase
CCNA_02914	4116.24	-0.242914	0.276494	-0.878551	0.379645	0.859243	0.0658839	CCNA_02914	CCNA_02914								CCNA_02914	3071642	3073273	+	543	CDS	CCNA_02914	-	zinc metalloprotease
CCNA_03813	2117.53	-0.280976	0.319771	-0.87868	0.379575	0.859243	0.0658839	CCNA_03813	CCNA_03813								CCNA_03813	3976615	3977988	+	457	CDS	CCNA_03813	creS	intermediate filament-like cell shape determinant creS
CCNA_01087	1323.53	0.37439	0.428077	0.874586	0.381799	0.859553	0.0657274	CCNA_01087	CCNA_01087								CCNA_01087	1193276	1193992	+	238	CDS	CCNA_01087	-	hypothetical protein
CCNA_01510	886.46	0.526514	0.601889	0.874769	0.381699	0.859553	0.0657274	CCNA_01510	CCNA_01510								CCNA_01510	1620483	1620866	+	127	CDS	CCNA_01510	-	hypothetical protein
CCNA_01553	480.71	-0.652286	0.745562	-0.874891	0.381633	0.859553	0.0657274	CCNA_01553	CCNA_01553								CCNA_01553	1668534	1669094	+	186	CDS	CCNA_01553	-	undecaprenyl-phosphate beta-N-acetyl-D-fucosaminephosphotransferase
CCNA_01722	236.943	-1.33937	1.52644	-0.877446	0.380245	0.859553	0.0657274	CCNA_01722	CCNA_01722								CCNA_01722	1849102	1849506	+	134	CDS	CCNA_01722	-	hypothetical protein
CCNA_02188	1048.92	-0.435157	0.496617	-0.876242	0.380898	0.859553	0.0657274	CCNA_02188	CCNA_02188								CCNA_02188	2339575	2340048	+	157	CDS	CCNA_02188	-	PaaI-family thioesterase
CCNA_02430	834.343	0.640654	0.731972	0.875243	0.381441	0.859553	0.0657274	CCNA_02430	CCNA_02430								CCNA_02430	2571450	2571929	-	159	CDS	CCNA_02430	-	conserved hypothetical cytosolic protein
CCNA_02769	2202.44	0.298281	0.340307	0.876504	0.380756	0.859553	0.0657274	CCNA_02769	CCNA_02769								CCNA_02769	2929409	2930173	-	254	CDS	CCNA_02769	-	conjugal transfer protein TrbF
CCNA_03003	4653.1	-0.221062	0.251923	-0.877496	0.380217	0.859553	0.0657274	CCNA_03003	CCNA_03003								CCNA_03003	3156484	3158154	+	556	CDS	CCNA_03003	-	two component sensor histidine kinase
CCNA_03295	4334.8	0.178827	0.204154	0.875944	0.381061	0.859553	0.0657274	CCNA_03295	CCNA_03295								CCNA_03295	3464572	3466500	+	642	CDS	CCNA_03295	-	PAS-family sensor histidine kinase
CCNA_00292	529.329	-0.602195	0.692228	-0.869936	0.384335	0.860144	0.065429	CCNA_00292	CCNA_00292								CCNA_00292	306029	307462	+	477	CDS	CCNA_00292	pstC	phosphate transport system permease protein pstC
CCNA_00799	3821.66	-0.189155	0.217237	-0.870729	0.383902	0.860144	0.065429	CCNA_00799	CCNA_00799								CCNA_00799	863065	864705	-	546	CDS	CCNA_00799	cydD	ABC transporter, ATP-binding protein cydD
CCNA_01178	272.887	-0.853541	0.978739	-0.872082	0.383164	0.860144	0.065429	CCNA_01178	CCNA_01178								CCNA_01178	1297640	1298146	+	168	CDS	CCNA_01178	-	hypothetical protein
CCNA_01237	134.243	1.79302	2.06066	0.870116	0.384237	0.860144	0.065429	CCNA_01237	CCNA_01237								CCNA_01237	1363329	1363481	-	50	CDS	CCNA_01237	-	hypothetical protein
CCNA_01305	0.712672	-2.91514	3.35138	-0.869833	0.384392	0.860144	0.065429	CCNA_01305	CCNA_01305								CCNA_01305	1431343	1431651	+	102	CDS	CCNA_01305	rpsJ	SSU ribosomal protein S10P
CCNA_01376	1326.48	0.4113	0.472816	0.869893	0.384359	0.860144	0.065429	CCNA_01376	CCNA_01376								CCNA_01376	1490853	1491557	+	234	CDS	CCNA_01376	-	glutathione S-transferase
CCNA_01737	53.3273	2.28771	2.62407	0.871817	0.383308	0.860144	0.065429	CCNA_01737	CCNA_01737								CCNA_01737	1864901	1866424	-	507	CDS	CCNA_01737	-	replicative DNA helicase
CCNA_02266	2387.82	-0.282907	0.323908	-0.873419	0.382435	0.860144	0.065429	CCNA_02266	CCNA_02266								CCNA_02266	2419189	2420253	+	354	CDS	CCNA_02266	-	glutathione S-transferase GST
CCNA_03248	3720.18	0.206458	0.237318	0.869967	0.384318	0.860144	0.065429	CCNA_03248	CCNA_03248								CCNA_03248	3415868	3418381	+	837	CDS	CCNA_03248	-	TonB-dependent receptor
CCNA_03412	2374.01	0.287509	0.32986	0.871609	0.383422	0.860144	0.065429	CCNA_03412	CCNA_03412								CCNA_03412	3579405	3580823	-	472	CDS	CCNA_03412	-	NAD(P) transhydrogenase subunit beta PntB
CCNA_R0002	415.386	-0.683593	0.786118	-0.869581	0.38453	0.860144	0.065429	CCNA_R0002	CCNA_R0002								CCNA_R0002	96456	96584	-	129	RNA	CCNA_R0002	-	-
CCNA_00013	347.346	-0.741699	0.854191	-0.868306	0.385227	0.860375	0.0653122	CCNA_00013	CCNA_00013								CCNA_00013	14199	17021	+	940	CDS	CCNA_00013	-	protein-PII uridylyltransferase
CCNA_00729	2368.79	-0.221376	0.254995	-0.868156	0.385309	0.860375	0.0653122	CCNA_00729	CCNA_00729								CCNA_00729	785054	786358	+	434	CDS	CCNA_00729	-	hypothetical protein
CCNA_01212	1434.16	-0.401794	0.462938	-0.867921	0.385437	0.860375	0.0653122	CCNA_01212	CCNA_01212								CCNA_01212	1338566	1339720	-	384	CDS	CCNA_01212	-	dATP pyrophosphohydrolase
CCNA_03123	202.189	1.07632	1.24036	0.867751	0.385531	0.860375	0.0653122	CCNA_03123	CCNA_03123								CCNA_03123	3269474	3269770	-	98	CDS	CCNA_03123	-	ArsR-family transcriptional regulator
CCNA_02588	1081.82	0.453662	0.523065	0.867315	0.38577	0.860408	0.0652957	CCNA_02588	CCNA_02588								CCNA_02588	2738277	2739206	-	309	CDS	CCNA_02588	-	aminopeptidase
CCNA_00625	1615.86	-0.318148	0.367464	-0.865793	0.386604	0.861482	0.0647539	CCNA_00625	CCNA_00625								CCNA_00625	670498	670875	+	125	CDS	CCNA_00625	-	two-component receiver domain protein
CCNA_03410	1243.38	0.319571	0.369183	0.865616	0.386701	0.861482	0.0647539	CCNA_03410	CCNA_03410								CCNA_03410	3577757	3578569	-	270	CDS	CCNA_03410	-	peptidoglycan-specific endopeptidase, M23 family
CCNA_01129	306.497	-1.04797	1.21207	-0.864609	0.387253	0.861833	0.0645767	CCNA_01129	CCNA_01129								CCNA_01129	1233504	1233770	+	88	CDS	CCNA_01129	fliQ	flagellar biosynthesis protein FliQ
CCNA_02265	738.178	-0.470023	0.543687	-0.86451	0.387308	0.861833	0.0645767	CCNA_02265	CCNA_02265								CCNA_02265	2418653	2419132	+	159	CDS	CCNA_02265	-	peptide methionine sulfoxide reductase msrB
CCNA_00032	260.541	-0.991992	1.14901	-0.863342	0.387949	0.861953	0.0645162	CCNA_00032	CCNA_00032								CCNA_00032	34699	34941	-	80	CDS	CCNA_00032	vapB	antitoxin protein VapB
CCNA_00236	3312.59	0.267754	0.310635	0.861958	0.388711	0.861953	0.0645162	CCNA_00236	CCNA_00236								CCNA_00236	250611	252308	-	565	CDS	CCNA_00236	-	hypothetical protein
CCNA_01103	1927.51	-0.341783	0.396515	-0.861966	0.388707	0.861953	0.0645162	CCNA_01103	CCNA_01103								CCNA_01103	1208972	1209943	-	323	CDS	CCNA_01103	-	ADP-heptose--LPS heptosyltransferase
CCNA_02159	1097.78	0.432042	0.500868	0.862587	0.388364	0.861953	0.0645162	CCNA_02159	CCNA_02159								CCNA_02159	2314921	2315475	+	184	CDS	CCNA_02159	-	hypothetical protein
CCNA_02451	748.701	0.523656	0.60632	0.863664	0.387773	0.861953	0.0645162	CCNA_02451	CCNA_02451								CCNA_02451	2591191	2591835	+	214	CDS	CCNA_02451	-	hypothetical protein
CCNA_02618	1145.59	-0.463594	0.537361	-0.862724	0.388289	0.861953	0.0645162	CCNA_02618	CCNA_02618								CCNA_02618	2766600	2767070	-	156	CDS	CCNA_02618	-	AsnC-family transcriptional regulator
CCNA_00015	752.006	-0.410904	0.495859	-0.828671	0.407291	0.861963	0.0645112	CCNA_00015	CCNA_00015								CCNA_00015	17491	18042	-	183	CDS	CCNA_00015	moaB	molybdenum cofactor biosynthesis protein B
CCNA_00036	303.992	1.1217	1.32987	0.843466	0.398968	0.861963	0.0645112	CCNA_00036	CCNA_00036								CCNA_00036	39430	39879	-	149	CDS	CCNA_00036	-	ribosome-binding factor A
CCNA_00067	735.122	-0.635583	0.763563	-0.83239	0.405189	0.861963	0.0645112	CCNA_00067	CCNA_00067								CCNA_00067	69493	69774	-	93	CDS	CCNA_00067	-	YciI-like protein
CCNA_00145	1252.67	0.338337	0.404965	0.835472	0.403452	0.861963	0.0645112	CCNA_00145	CCNA_00145								CCNA_00145	156966	157568	-	200	CDS	CCNA_00145	-	xanthosine triphosphate pyrophosphatase
CCNA_00241	246.349	2.36416	2.81539	0.839728	0.401061	0.861963	0.0645112	CCNA_00241	CCNA_00241								CCNA_00241	255722	256000	+	92	CDS	CCNA_00241	-	phosphocarrier protein HPr
CCNA_00254	1340.66	0.286026	0.347124	0.823989	0.409946	0.861963	0.0645112	CCNA_00254	CCNA_00254								CCNA_00254	267164	268066	+	300	CDS	CCNA_00254	-	RarD family membrane permease
CCNA_00263	1282.91	-0.434868	0.517713	-0.83998	0.40092	0.861963	0.0645112	CCNA_00263	CCNA_00263								CCNA_00263	275815	276237	-	140	CDS	CCNA_00263	-	hypothetical protein
CCNA_00267	3863.84	-0.254138	0.299938	-0.847301	0.396828	0.861963	0.0645112	CCNA_00267	CCNA_00267								CCNA_00267	280931	281872	-	313	CDS	CCNA_00267	-	MutT-like protein
CCNA_00291	2946.44	-0.284756	0.332229	-0.857106	0.391386	0.861963	0.0645112	CCNA_00291	CCNA_00291								CCNA_00291	304469	305884	+	471	CDS	CCNA_00291	phoR	phosphate regulon sensor protein phoR
CCNA_00299	1919.5	-0.279026	0.331815	-0.840909	0.400399	0.861963	0.0645112	CCNA_00299	CCNA_00299								CCNA_00299	312678	313961	+	427	CDS	CCNA_00299	-	phosphoribosylamine--glycine ligase
CCNA_00335	1470.36	-0.415794	0.499992	-0.831601	0.405634	0.861963	0.0645112	CCNA_00335	CCNA_00335								CCNA_00335	345618	346055	+	145	CDS	CCNA_00335	-	putative secreted protein
CCNA_00433	1785.49	-0.365636	0.440069	-0.830862	0.406052	0.861963	0.0645112	CCNA_00433	CCNA_00433								CCNA_00433	438748	439005	+	85	CDS	CCNA_00433	-	type 1 capsular polysaccharide biosynthesis protein J
CCNA_00436	2239.25	0.301878	0.357551	0.844295	0.398505	0.861963	0.0645112	CCNA_00436	CCNA_00436								CCNA_00436	441717	442865	+	382	CDS	CCNA_00436	-	acyl-CoA dehydrogenase, short-chain specific
CCNA_00442	4833.95	-0.205289	0.247925	-0.828027	0.407655	0.861963	0.0645112	CCNA_00442	CCNA_00442								CCNA_00442	448237	450525	+	762	CDS	CCNA_00442	cheAI	chemotaxis histidine kinase protein cheAI
CCNA_00534	3734.37	-0.212201	0.249801	-0.849478	0.395615	0.861963	0.0645112	CCNA_00534	CCNA_00534								CCNA_00534	546314	547336	+	340	CDS	CCNA_00534	-	hypothetical protein
CCNA_00547	292.684	-1.1948	1.43812	-0.830809	0.406082	0.861963	0.0645112	CCNA_00547	CCNA_00547								CCNA_00547	565748	565879	+	43	CDS	CCNA_00547	-	PurR-family transcriptional regulator
CCNA_00566	2997.34	0.234522	0.276917	0.846904	0.397049	0.861963	0.0645112	CCNA_00566	CCNA_00566								CCNA_00566	582330	583541	-	403	CDS	CCNA_00566	-	mannonate dehydratase
CCNA_00611	2981.99	0.27815	0.327199	0.850094	0.395273	0.861963	0.0645112	CCNA_00611	CCNA_00611								CCNA_00611	651343	652815	+	490	CDS	CCNA_00611	-	beta-lactamase
CCNA_00627	873.931	0.435189	0.508531	0.855776	0.392122	0.861963	0.0645112	CCNA_00627	CCNA_00627								CCNA_00627	672921	673382	-	153	CDS	CCNA_00627	-	hypothetical protein
CCNA_00657	1394.23	0.472563	0.552172	0.855825	0.392095	0.861963	0.0645112	CCNA_00657	CCNA_00657								CCNA_00657	712528	713880	+	450	CDS	CCNA_00657	-	type I restriction-modification system specificity subunit
CCNA_00666	912.517	-0.462817	0.540954	-0.855558	0.392243	0.861963	0.0645112	CCNA_00666	CCNA_00666								CCNA_00666	723091	723444	+	117	CDS	CCNA_00666	-	response regulator receiver domain protein
CCNA_00735	345.978	0.800802	0.954182	0.839255	0.401326	0.861963	0.0645112	CCNA_00735	CCNA_00735								CCNA_00735	792461	793030	-	189	CDS	CCNA_00735	bamF	beta-barrel assembly machine (BAM) protein BamF
CCNA_00740	423.475	-2.00111	2.39639	-0.835055	0.403687	0.861963	0.0645112	CCNA_00740	CCNA_00740								CCNA_00740	798513	799454	-	313	CDS	CCNA_00740	-	riboflavin kinase/FMN adenylyltransferase
CCNA_00754	2091.65	-0.258467	0.307006	-0.841897	0.399846	0.861963	0.0645112	CCNA_00754	CCNA_00754								CCNA_00754	812595	813296	-	233	CDS	CCNA_00754	-	Nodulin-21 / CCC1-related protein
CCNA_00815	3643.91	-0.207092	0.242813	-0.852888	0.393722	0.861963	0.0645112	CCNA_00815	CCNA_00815								CCNA_00815	878273	879724	-	483	CDS	CCNA_00815	-	lignostilbene-alpha,beta-dioxygenase
CCNA_00832	3047.16	-0.235001	0.281231	-0.835614	0.403372	0.861963	0.0645112	CCNA_00832	CCNA_00832								CCNA_00832	897582	898481	-	299	CDS	CCNA_00832	-	LysR-family transcriptional regulator
CCNA_00917	112.591	1.49342	1.75048	0.853149	0.393577	0.861963	0.0645112	CCNA_00917	CCNA_00917								CCNA_00917	994996	995262	-	88	CDS	CCNA_00917	parD-1	antitoxin protein parD-1
CCNA_00939	1029.84	-0.358344	0.425996	-0.841191	0.400241	0.861963	0.0645112	CCNA_00939	CCNA_00939								CCNA_00939	1014509	1015012	+	167	CDS	CCNA_00939	-	MarR-family transcriptional regulator
CCNA_00963	654.58	0.631643	0.735709	0.85855	0.390589	0.861963	0.0645112	CCNA_00963	CCNA_00963								CCNA_00963	1038937	1039353	-	138	CDS	CCNA_00963	-	organic hydroperoxide resistance protein
CCNA_00986	1612.35	0.890498	1.06626	0.835161	0.403627	0.861963	0.0645112	CCNA_00986	CCNA_00986								CCNA_00986	1066823	1067782	+	319	CDS	CCNA_00986	-	general stress protein 17O
CCNA_00995	2648.23	0.262486	0.309629	0.847742	0.396581	0.861963	0.0645112	CCNA_00995	CCNA_00995								CCNA_00995	1077242	1078576	+	444	CDS	CCNA_00995	-	cytochrome P450 CypX
CCNA_01041	580.64	-0.520286	0.616231	-0.844305	0.398499	0.861963	0.0645112	CCNA_01041	CCNA_01041								CCNA_01041	1136570	1136704	-	44	CDS	CCNA_01041	-	hypothetical protein
CCNA_01056	1509.51	-0.329429	0.396981	-0.829835	0.406632	0.861963	0.0645112	CCNA_01056	CCNA_01056								CCNA_01056	1156159	1157466	-	435	CDS	CCNA_01056	-	methyltransferase
CCNA_01113	3733.24	-0.231219	0.27894	-0.828918	0.407151	0.861963	0.0645112	CCNA_01113	CCNA_01113								CCNA_01113	1218139	1219086	-	315	CDS	CCNA_01113	-	rhodanese-related sulfurtransferase
CCNA_01204	2654.44	-0.288045	0.337817	-0.852666	0.393845	0.861963	0.0645112	CCNA_01204	CCNA_01204								CCNA_01204	1330891	1331838	-	315	CDS	CCNA_01204	-	dTDP-glucose 4,6-dehydratase
CCNA_01211	265.372	0.973602	1.17767	0.82672	0.408396	0.861963	0.0645112	CCNA_01211	CCNA_01211								CCNA_01211	1337787	1338662	-	291	CDS	CCNA_01211	-	MobA-like NTP transferase domain protein
CCNA_01231	1375.67	0.353024	0.41583	0.848961	0.395903	0.861963	0.0645112	CCNA_01231	CCNA_01231								CCNA_01231	1358738	1359754	+	338	CDS	CCNA_01231	-	Formylglycine-generating sulfatase
CCNA_01235	1436.63	-0.339949	0.400009	-0.849854	0.395406	0.861963	0.0645112	CCNA_01235	CCNA_01235								CCNA_01235	1362403	1363035	+	210	CDS	CCNA_01235	-	AcrR-family transcriptional regulator
CCNA_01279	718.871	0.564692	0.682571	0.827301	0.408066	0.861963	0.0645112	CCNA_01279	CCNA_01279								CCNA_01279	1404999	1405781	-	260	CDS	CCNA_01279	-	inorganic polyphosphate/ATP-NAD kinase
CCNA_01374	3641.34	0.190724	0.22401	0.851409	0.394542	0.861963	0.0645112	CCNA_01374	CCNA_01374								CCNA_01374	1488246	1490177	+	643	CDS	CCNA_01374	-	Fe-S cluster assembly ABC-type transport system, permease and ATPase components
CCNA_01426	771.847	-0.490484	0.579456	-0.846455	0.397299	0.861963	0.0645112	CCNA_01426	CCNA_01426								CCNA_01426	1543638	1544192	-	184	CDS	CCNA_01426	-	chemotaxis receiver domain protein cheYIII
CCNA_01460	159.45	1.10032	1.3286	0.82818	0.407569	0.861963	0.0645112	CCNA_01460	CCNA_01460								CCNA_01460	1568518	1568736	+	72	CDS	CCNA_01460	-	hypothetical protein
CCNA_01497	642.907	0.504288	0.600384	0.839941	0.400941	0.861963	0.0645112	CCNA_01497	CCNA_01497								CCNA_01497	1606954	1607955	+	333	CDS	CCNA_01497	-	ADP-L-glycero-D-manno-heptose-6-epimerase
CCNA_01522	1362.4	-0.425477	0.5155	-0.825368	0.409163	0.861963	0.0645112	CCNA_01522	CCNA_01522								CCNA_01522	1630557	1631426	-	289	CDS	CCNA_01522	-	ATP-dependent protease subunit
CCNA_01536	1165.31	-0.327564	0.384364	-0.852224	0.39409	0.861963	0.0645112	CCNA_01536	CCNA_01536								CCNA_01536	1644321	1645001	+	226	CDS	CCNA_01536	-	hypothetical protein
CCNA_01542	3748.4	0.263854	0.312596	0.844072	0.398629	0.861963	0.0645112	CCNA_01542	CCNA_01542								CCNA_01542	1651185	1653455	-	756	CDS	CCNA_01542	-	ice nucleation protein
CCNA_01709	318.856	1.03737	1.23234	0.841784	0.399909	0.861963	0.0645112	CCNA_01709	CCNA_01709								CCNA_01709	1840745	1841074	-	109	CDS	CCNA_01709	-	hypothetical protein
CCNA_01805	67.1005	-1.77311	2.06589	-0.858279	0.390739	0.861963	0.0645112	CCNA_01805	CCNA_01805								CCNA_01805	1928791	1930191	+	466	CDS	CCNA_01805	-	dihydrolipoamide dehydrogenase
CCNA_01809	42.5458	-2.33678	2.79265	-0.836761	0.402727	0.861963	0.0645112	CCNA_01809	CCNA_01809								CCNA_01809	1934502	1935479	+	325	CDS	CCNA_01809	-	lipoic acid synthetase
CCNA_01886	4106.08	0.186612	0.224093	0.832746	0.404988	0.861963	0.0645112	CCNA_01886	CCNA_01886								CCNA_01886	2025426	2028326	-	966	CDS	CCNA_01886	-	TonB-dependent receptor
CCNA_01911	498.578	0.622238	0.742793	0.8377	0.402199	0.861963	0.0645112	CCNA_01911	CCNA_01911								CCNA_01911	2055562	2055933	-	123	CDS	CCNA_01911	-	glyoxalase family protein
CCNA_01918	2154.9	-0.243113	0.292659	-0.830704	0.406141	0.861963	0.0645112	CCNA_01918	CCNA_01918								CCNA_01918	2061343	2062668	+	441	CDS	CCNA_01918	popA	cyclic di-GMP effector protein PopA
CCNA_02024	0.403842	-2.14969	2.59488	-0.828433	0.407426	0.861963	0.0645112	CCNA_02024	CCNA_02024								CCNA_02024	2171439	2172758	-	439	CDS	CCNA_02024	nuoF	NADH-quinone oxidoreductase chain F
CCNA_02093	3363.15	-0.201592	0.238449	-0.84543	0.397871	0.861963	0.0645112	CCNA_02093	CCNA_02093								CCNA_02093	2240848	2242695	+	615	CDS	CCNA_02093	-	hypothetical protein
CCNA_02132	1277.67	-0.455897	0.549382	-0.829835	0.406632	0.861963	0.0645112	CCNA_02132	CCNA_02132								CCNA_02132	2288142	2289161	-	339	CDS	CCNA_02132	-	LacI-family transcriptional regulator
CCNA_02179	1604.31	-0.340643	0.409324	-0.832208	0.405291	0.861963	0.0645112	CCNA_02179	CCNA_02179								CCNA_02179	2330137	2331435	+	432	CDS	CCNA_02179	-	long-chain fatty acid transport protein precursor
CCNA_02185	3813.02	-0.202095	0.243151	-0.831153	0.405887	0.861963	0.0645112	CCNA_02185	CCNA_02185								CCNA_02185	2336026	2337831	+	601	CDS	CCNA_02185	-	acetolactate synthase large subunit
CCNA_02228	866.137	-0.387448	0.457713	-0.846487	0.397281	0.861963	0.0645112	CCNA_02228	CCNA_02228								CCNA_02228	2376055	2376489	+	144	CDS	CCNA_02228	-	NTF2 superfamily protein
CCNA_02354	777.1	0.597014	0.702194	0.850212	0.395207	0.861963	0.0645112	CCNA_02354	CCNA_02354								CCNA_02354	2493653	2494216	+	187	CDS	CCNA_02354	-	phosphohydrolase, MutT/nudix family protein
CCNA_02392	748.65	-0.674233	0.807727	-0.834728	0.403871	0.861963	0.0645112	CCNA_02392	CCNA_02392								CCNA_02392	2536118	2536504	+	128	CDS	CCNA_02392	-	SnoaL-like domain protein
CCNA_02407	1492.44	-0.326923	0.387602	-0.843449	0.398978	0.861963	0.0645112	CCNA_02407	CCNA_02407								CCNA_02407	2549896	2550660	-	254	CDS	CCNA_02407	-	hydrolase, nudix family
CCNA_02509	1505.61	-0.292299	0.346566	-0.843415	0.398996	0.861963	0.0645112	CCNA_02509	CCNA_02509								CCNA_02509	2659601	2660530	+	309	CDS	CCNA_02509	hfsG	glycosyltransferase hfsG
CCNA_02633	7062.3	-0.192027	0.23069	-0.832404	0.405181	0.861963	0.0645112	CCNA_02633	CCNA_02633								CCNA_02633	2782798	2785158	-	786	CDS	CCNA_02633	-	membrane-bound glycosyl hydrolase
CCNA_02637	2171.55	-0.266672	0.310422	-0.859062	0.390306	0.861963	0.0645112	CCNA_02637	CCNA_02637								CCNA_02637	2788093	2789109	+	338	CDS	CCNA_02637	-	PAS-family sensor histidine kinase
CCNA_02779	2574.31	0.238461	0.2844	0.83847	0.401767	0.861963	0.0645112	CCNA_02779	CCNA_02779								CCNA_02779	2936771	2938135	+	454	CDS	CCNA_02779	-	LysM family peptidoglycan binding protein
CCNA_02823	291.449	0.811192	0.947762	0.855902	0.392052	0.861963	0.0645112	CCNA_02823	CCNA_02823								CCNA_02823	2979912	2980037	-	41	CDS	CCNA_02823	-	hypothetical protein
CCNA_02916	1135.79	-0.378049	0.442044	-0.85523	0.392424	0.861963	0.0645112	CCNA_02916	CCNA_02916								CCNA_02916	3074630	3075349	+	239	CDS	CCNA_02916	-	hypothetical protein
CCNA_02954	1137.17	0.373251	0.449718	0.829967	0.406557	0.861963	0.0645112	CCNA_02954	CCNA_02954								CCNA_02954	3113547	3114398	+	283	CDS	CCNA_02954	-	11-cis retinol dehydrogenase
CCNA_02960	484.962	-0.763266	0.88935	-0.858228	0.390766	0.861963	0.0645112	CCNA_02960	CCNA_02960								CCNA_02960	3117044	3117358	+	104	CDS	CCNA_02960	-	HTH DNA-binding protein
CCNA_02970	572.508	-0.672483	0.803377	-0.837069	0.402554	0.861963	0.0645112	CCNA_02970	CCNA_02970								CCNA_02970	3126652	3127023	+	123	CDS	CCNA_02970	-	putative thiol-disulfide oxidoreductase
CCNA_03024	2484.25	-0.296229	0.348464	-0.850098	0.39527	0.861963	0.0645112	CCNA_03024	CCNA_03024								CCNA_03024	3179307	3180197	-	296	CDS	CCNA_03024	-	branched-chain amino acid aminotransferase
CCNA_03031	591.307	0.625196	0.746666	0.837317	0.402414	0.861963	0.0645112	CCNA_03031	CCNA_03031								CCNA_03031	3185752	3186591	-	279	CDS	CCNA_03031	-	NlpC/P60 family protein
CCNA_03052	968.471	1.39659	1.64621	0.848365	0.396235	0.861963	0.0645112	CCNA_03052	CCNA_03052								CCNA_03052	3206175	3207347	-	390	CDS	CCNA_03052	-	acyltransferase
CCNA_03120	1547.14	-0.332874	0.397801	-0.836786	0.402713	0.861963	0.0645112	CCNA_03120	CCNA_03120								CCNA_03120	3268075	3268551	+	158	CDS	CCNA_03120	-	chemotaxis protein cheW
CCNA_03147	1667.22	0.269383	0.32038	0.840825	0.400446	0.861963	0.0645112	CCNA_03147	CCNA_03147								CCNA_03147	3300889	3301518	+	209	CDS	CCNA_03147	-	hypothetical protein
CCNA_03256	1297.11	-0.415651	0.494187	-0.84108	0.400303	0.861963	0.0645112	CCNA_03256	CCNA_03256								CCNA_03256	3427166	3428284	+	372	CDS	CCNA_03256	-	chorismate synthase
CCNA_03367	394.554	0.616766	0.741591	0.83168	0.40559	0.861963	0.0645112	CCNA_03367	CCNA_03367								CCNA_03367	3544531	3545031	+	166	CDS	CCNA_03367	-	chemotaxis receiver domain protein CheYIII
CCNA_03371	846.147	-0.555612	0.663745	-0.837087	0.402543	0.861963	0.0645112	CCNA_03371	CCNA_03371								CCNA_03371	3546725	3547204	-	159	CDS	CCNA_03371	-	bacterioferritin
CCNA_03429	456.825	1.51177	1.83407	0.824269	0.409787	0.861963	0.0645112	CCNA_03429	CCNA_03429								CCNA_03429	3593366	3593983	-	205	CDS	CCNA_03429	-	haloacid dehalogenase superfamily, subfamily IA
CCNA_03517	1308	0.532922	0.619312	0.860507	0.38951	0.861963	0.0645112	CCNA_03517	CCNA_03517								CCNA_03517	3673829	3675487	-	552	CDS	CCNA_03517	coxA	cytochrome c oxidase polypeptide I coxA
CCNA_03535	1989.94	0.300872	0.359625	0.836625	0.402803	0.861963	0.0645112	CCNA_03535	CCNA_03535								CCNA_03535	3694097	3695053	+	318	CDS	CCNA_03535	-	fatty acid desaturase
CCNA_03540	1318.68	0.307503	0.373165	0.824038	0.409918	0.861963	0.0645112	CCNA_03540	CCNA_03540								CCNA_03540	3697408	3698064	+	218	CDS	CCNA_03540	-	hypothetical protein
CCNA_03560	0.181082	1.81629	2.20073	0.825312	0.409194	0.861963	0.0645112	CCNA_03560	CCNA_03560								CCNA_03560	3714529	3716148	-	539	CDS	CCNA_03560	atpD	ATP synthase beta chain
CCNA_03578	4906.65	-0.203272	0.238802	-0.851214	0.394651	0.861963	0.0645112	CCNA_03578	CCNA_03578								CCNA_03578	3735005	3736852	+	615	CDS	CCNA_03578	-	ATP-dependent DNA helicase recQ
CCNA_03581	2573.59	0.31566	0.380744	0.82906	0.40707	0.861963	0.0645112	CCNA_03581	CCNA_03581								CCNA_03581	3737998	3738870	+	290	CDS	CCNA_03581	-	transporter, drug/metabolite exporter family
CCNA_03649	903.222	0.36485	0.442184	0.825107	0.409311	0.861963	0.0645112	CCNA_03649	CCNA_03649								CCNA_03649	3806915	3808006	+	363	CDS	CCNA_03649	-	Ser/Thr kinase-related phosphotransferase
CCNA_03668	456.187	-0.560672	0.658791	-0.851062	0.394735	0.861963	0.0645112	CCNA_03668	CCNA_03668								CCNA_03668	3829789	3829977	-	62	CDS	CCNA_03668	-	hypothetical protein
CCNA_03752	61.8247	2.13994	2.5209	0.848877	0.39595	0.861963	0.0645112	CCNA_03752	CCNA_03752								CCNA_03752	3921686	3922582	+	298	CDS	CCNA_03752	-	UTP-glucose-1-phosphate uridylyltransferase
CCNA_03840	2863.33	-0.273934	0.32654	-0.838898	0.401527	0.861963	0.0645112	CCNA_03840	CCNA_03840								CCNA_03840	4006251	4007795	-	514	CDS	CCNA_03840	-	succinyl-CoA:coenzyme A transferase
CCNA_03881	1122.4	-0.39936	0.482905	-0.826995	0.40824	0.861963	0.0645112	CCNA_03881	CCNA_03881								CCNA_03881	2537009	2537350	+	113	CDS	CCNA_03881	-	beta-lactamse domain-containing protein
CCNA_03928	740.631	-0.542851	0.658988	-0.823765	0.410073	0.861963	0.0645112	CCNA_03928	CCNA_03928								CCNA_03928	771136	771327	-	63	CDS	CCNA_03928	-	hypothetical protein
CCNA_03961	18.5029	2.92883	3.55137	0.824704	0.40954	0.861963	0.0645112	CCNA_03961	CCNA_03961								CCNA_03961	2167838	2168062	-	74	CDS	CCNA_03961	-	hypothetical protein
CCNA_03968	97.9592	-1.39733	1.63329	-0.855533	0.392256	0.861963	0.0645112	CCNA_03968	CCNA_03968								CCNA_03968	2674604	2674744	+	46	CDS	CCNA_03968	-	hypothetical protein
CCNA_R0013	359.226	1.02616	1.24338	0.825299	0.409202	0.861963	0.0645112	CCNA_R0013	CCNA_R0013								CCNA_R0013	826839	826953	+	115	RNA	CCNA_R0013	-	-
CCNA_R0026	0.564186	-2.64759	3.09504	-0.855431	0.392313	0.861963	0.0645112	CCNA_R0026	CCNA_R0026								CCNA_R0026	1213683	1213757	+	75	RNA	CCNA_R0026	-	Gly tRNA
CCNA_00100	74.6027	-1.71992	2.08892	-0.823355	0.410306	0.861981	0.0645025	CCNA_00100	CCNA_00100								CCNA_00100	110979	111638	-	219	CDS	CCNA_00100	-	Ribulose-5-phosphate 3-epimerase
CCNA_02600	1232.47	0.396576	0.482451	0.822003	0.411075	0.863123	0.0639272	CCNA_02600	CCNA_02600								CCNA_02600	2745450	2746283	-	277	CDS	CCNA_02600	-	S-formylglutathione hydrolase
CCNA_03454	1037.34	-0.435589	0.531035	-0.820265	0.412065	0.864728	0.0631207	CCNA_03454	CCNA_03454								CCNA_03454	3617633	3618478	+	281	CDS	CCNA_03454	-	UDP-2,3-diacylglucosamine hydrolase
CCNA_00386	1276.29	0.329057	0.401734	0.819093	0.412733	0.865183	0.0628921	CCNA_00386	CCNA_00386								CCNA_00386	402858	403445	-	195	CDS	CCNA_00386	-	DNA-3-methyladenine glycosylase
CCNA_03357	1208.65	0.41965	0.512236	0.819251	0.412643	0.865183	0.0628921	CCNA_03357	CCNA_03357								CCNA_03357	3535517	3535900	-	127	CDS	CCNA_03357	-	hypothetical protein
CCNA_03723	436.786	0.901769	1.10221	0.818145	0.413274	0.865844	0.0625605	CCNA_03723	CCNA_03723								CCNA_03723	3891390	3891827	-	145	CDS	CCNA_03723	-	PaaI thioesterase family protein
CCNA_03998	2324.65	-0.225084	0.275595	-0.81672	0.414088	0.866976	0.0619929	CCNA_03998	CCNA_03998								CCNA_03998	475532	476800	+	422	CDS	CCNA_03998	-	GT1/WbuB-like N-acetyl-L-fucosamine transferase
CCNA_R0016	246.164	2.27684	2.78886	0.816408	0.414267	0.866976	0.0619929	CCNA_R0016	CCNA_R0016								CCNA_R0016	844332	844401	+	70	RNA	CCNA_R0016	-	-
CCNA_01251	1868.63	-0.346276	0.424677	-0.815387	0.414851	0.867724	0.0616184	CCNA_01251	CCNA_01251								CCNA_01251	1378419	1379177	+	252	CDS	CCNA_01251	-	FepC-type transporter protein
CCNA_00114	322.971	0.996343	1.22293	0.814719	0.415233	0.867892	0.0615341	CCNA_00114	CCNA_00114								CCNA_00114	122547	122852	+	101	CDS	CCNA_00114	-	MarR/EmrR-family transcriptional regulator
CCNA_00400	1137.11	0.543016	0.672657	0.80727	0.419511	0.867892	0.0615341	CCNA_00400	CCNA_00400								CCNA_00400	418061	418504	+	147	CDS	CCNA_00400	-	MarR/EmrR-family transcriptional regulator
CCNA_00672	1606.22	0.313525	0.389527	0.804884	0.420886	0.867892	0.0615341	CCNA_00672	CCNA_00672								CCNA_00672	729890	730693	-	267	CDS	CCNA_00672	-	hypothetical protein
CCNA_00682	1358.88	-0.348743	0.432213	-0.806878	0.419737	0.867892	0.0615341	CCNA_00682	CCNA_00682								CCNA_00682	738076	738534	+	152	CDS	CCNA_00682	-	MarR-family transcriptional regulator
CCNA_00747	2365.06	0.221837	0.272525	0.814004	0.415643	0.867892	0.0615341	CCNA_00747	CCNA_00747								CCNA_00747	803595	804953	-	452	CDS	CCNA_00747	tipF	cyclic-di-GMP phosphodiesterase, flagellum assembly factor TipF
CCNA_00879	4454.77	-0.203965	0.253618	-0.80422	0.42127	0.867892	0.0615341	CCNA_00879	CCNA_00879								CCNA_00879	956807	959071	+	754	CDS	CCNA_00879	-	PAS-family sensor histidine kinase
CCNA_01029	6566.1	0.213925	0.265688	0.805173	0.42072	0.867892	0.0615341	CCNA_01029	CCNA_01029								CCNA_01029	1115733	1118816	-	1027	CDS	CCNA_01029	-	alpha-L-rhamnosidase
CCNA_01272	372.749	0.977386	1.21084	0.807195	0.419554	0.867892	0.0615341	CCNA_01272	CCNA_01272								CCNA_01272	1399011	1399442	-	143	CDS	CCNA_01272	-	peptidyl-tRNA hydrolase family protein
CCNA_01603	1620.51	-0.344142	0.42678	-0.806368	0.420031	0.867892	0.0615341	CCNA_01603	CCNA_01603								CCNA_01603	1723294	1724496	-	400	CDS	CCNA_01603	-	aspartate aminotransferase
CCNA_01856	2880.29	0.249767	0.310437	0.804566	0.42107	0.867892	0.0615341	CCNA_01856	CCNA_01856								CCNA_01856	1987428	1989626	+	732	CDS	CCNA_01856	-	ferrichrome-iron receptor
CCNA_01915	845.087	0.446502	0.551654	0.809387	0.418292	0.867892	0.0615341	CCNA_01915	CCNA_01915								CCNA_01915	2057922	2058662	+	246	CDS	CCNA_01915	-	ribosomal small subunit pseudouridine synthase A
CCNA_02099	2329.94	-0.229138	0.282945	-0.809831	0.418037	0.867892	0.0615341	CCNA_02099	CCNA_02099								CCNA_02099	2248481	2249896	-	471	CDS	CCNA_02099	-	Na+ driven multidrug efflux pump
CCNA_02205	2735.75	-0.212935	0.262827	-0.810174	0.41784	0.867892	0.0615341	CCNA_02205	CCNA_02205								CCNA_02205	2353231	2354187	-	318	CDS	CCNA_02205	-	hypothetical protein
CCNA_02206	1639.34	0.328648	0.406813	0.80786	0.419171	0.867892	0.0615341	CCNA_02206	CCNA_02206								CCNA_02206	2354280	2354843	+	187	CDS	CCNA_02206	-	hypothetical protein
CCNA_02295	397.44	0.963761	1.19544	0.806197	0.420129	0.867892	0.0615341	CCNA_02295	CCNA_02295								CCNA_02295	2442546	2442866	+	106	CDS	CCNA_02295	-	hypothetical protein
CCNA_02363	743.528	-0.447462	0.5543	-0.807255	0.419519	0.867892	0.0615341	CCNA_02363	CCNA_02363								CCNA_02363	2502410	2502739	+	109	CDS	CCNA_02363	-	hypothetical protein
CCNA_02594	1551.08	0.374015	0.463719	0.806556	0.419922	0.867892	0.0615341	CCNA_02594	CCNA_02594								CCNA_02594	2742178	2743128	-	316	CDS	CCNA_02594	-	heat shock endopeptidase HtpX
CCNA_02630	883.024	-0.410725	0.506559	-0.810814	0.417472	0.867892	0.0615341	CCNA_02630	CCNA_02630								CCNA_02630	2781006	2781527	+	173	CDS	CCNA_02630	-	hypothetical protein
CCNA_02643	59.3295	2.07364	2.56897	0.807188	0.419558	0.867892	0.0615341	CCNA_02643	CCNA_02643								CCNA_02643	2796353	2798122	-	589	CDS	CCNA_02643	ftsI	penicillin-binding protein FtsI
CCNA_02684	2282.94	0.236103	0.290114	0.813828	0.415744	0.867892	0.0615341	CCNA_02684	CCNA_02684								CCNA_02684	2837433	2838476	+	347	CDS	CCNA_02684	-	cyclopropane fatty acid synthase-like protein
CCNA_02886	507.928	-0.539832	0.664751	-0.812081	0.416745	0.867892	0.0615341	CCNA_02886	CCNA_02886								CCNA_02886	3034597	3034986	+	129	CDS	CCNA_02886	-	RutC-family pyrimidine utilization protein C
CCNA_02898	3048.25	-0.254258	0.3143	-0.808966	0.418535	0.867892	0.0615341	CCNA_02898	CCNA_02898								CCNA_02898	3050012	3051541	+	509	CDS	CCNA_02898	-	tryptophan halogenase
CCNA_02909	2499.57	-0.249472	0.308405	-0.808913	0.418565	0.867892	0.0615341	CCNA_02909	CCNA_02909								CCNA_02909	3064800	3066293	+	497	CDS	CCNA_02909	-	tetratricopeptide repeat-containing 2OG-Fe(II) oxygenase
CCNA_03177	3155.76	0.191052	0.236225	0.80877	0.418647	0.867892	0.0615341	CCNA_03177	CCNA_03177								CCNA_03177	3335473	3337461	-	662	CDS	CCNA_03177	-	methylmalonyl-CoA mutase MeaA-like protein
CCNA_03210	1430.51	-0.294487	0.364959	-0.806905	0.419721	0.867892	0.0615341	CCNA_03210	CCNA_03210								CCNA_03210	3373019	3373972	+	317	CDS	CCNA_03210	-	MarR-family transcriptional regulator
CCNA_03909	936.121	1.08351	1.33356	0.812489	0.416511	0.867892	0.0615341	CCNA_03909	CCNA_03909								CCNA_03909	3636802	3637524	-	240	CDS	CCNA_03909	-	hypothetical protein
CCNA_03951	55.1817	-1.79081	2.22581	-0.804567	0.42107	0.867892	0.0615341	CCNA_03951	CCNA_03951								CCNA_03951	1571872	1571955	-	27	CDS	CCNA_03951	-	hypothetical protein
CCNA_03959	187.142	-1.36712	1.69722	-0.805508	0.420526	0.867892	0.0615341	CCNA_03959	CCNA_03959								CCNA_03959	2097338	2097556	+	72	CDS	CCNA_03959	-	hypothetical protein
CCNA_00195	1213.03	0.499891	0.622694	0.802788	0.422097	0.868593	0.0611837	CCNA_00195	CCNA_00195								CCNA_00195	208487	209095	-	202	CDS	CCNA_00195	leuD	3-isopropylmalate dehydratase small subunit
CCNA_01458	443.9	0.684299	0.853173	0.802064	0.422516	0.868593	0.0611837	CCNA_01458	CCNA_01458								CCNA_01458	1567879	1568187	+	102	CDS	CCNA_01458	-	hypothetical protein
CCNA_02802	690.186	0.454067	0.565382	0.803114	0.421909	0.868593	0.0611837	CCNA_02802	CCNA_02802								CCNA_02802	2959375	2959686	+	103	CDS	CCNA_02802	-	hypothetical protein
CCNA_03652	4716.13	0.184044	0.229438	0.802153	0.422464	0.868593	0.0611837	CCNA_03652	CCNA_03652								CCNA_03652	3811849	3815310	+	1153	CDS	CCNA_03652	-	ATP-dependent nuclease subunit A
CCNA_00297	2340.85	0.209987	0.262321	0.800496	0.423424	0.868596	0.0611822	CCNA_00297	CCNA_00297								CCNA_00297	311039	311896	-	285	CDS	CCNA_00297	-	two-component response regulator
CCNA_02147	646.694	-0.682998	0.852569	-0.801106	0.42307	0.868596	0.0611822	CCNA_02147	CCNA_02147								CCNA_02147	2304546	2304875	+	109	CDS	CCNA_02147	-	hypothetical protein
CCNA_02347	1144.16	-0.329907	0.411882	-0.800975	0.423146	0.868596	0.0611822	CCNA_02347	CCNA_02347								CCNA_02347	2486278	2487774	+	498	CDS	CCNA_02347	-	phosphomannomutase/phosphoglucomutase
CCNA_02755	263.402	-0.748321	0.934801	-0.800514	0.423413	0.868596	0.0611822	CCNA_02755	CCNA_02755								CCNA_02755	2919671	2920069	+	132	CDS	CCNA_02755	-	HipB-family transcriptional regulator
CCNA_02437	1840.34	0.283205	0.353971	0.800079	0.423665	0.868626	0.0611672	CCNA_02437	CCNA_02437								CCNA_02437	2577811	2578719	-	302	CDS	CCNA_02437	-	LysR-family transcriptional regulator
CCNA_03985	988.732	0.452703	0.566628	0.798943	0.424323	0.869511	0.0607247	CCNA_03985	CCNA_03985								CCNA_03985	3263371	3263811	+	146	CDS	CCNA_03985	-	hypothetical protein
CCNA_01472	914.675	-0.424622	0.532013	-0.798141	0.424788	0.869547	0.060707	CCNA_01472	CCNA_01472								CCNA_01472	1579633	1580133	+	166	CDS	CCNA_01472	fixH	cation pump-linked membrane protein fixH
CCNA_01974	1071.8	-0.364629	0.456853	-0.798131	0.424794	0.869547	0.060707	CCNA_01974	CCNA_01974								CCNA_01974	2119270	2119866	+	198	CDS	CCNA_01974	-	anthranilate synthase component II/para-aminobenzoate synthase glutamine amidotransferase component II
CCNA_00304	36.2975	2.07717	2.6178	0.793481	0.427498	0.871235	0.0598646	CCNA_00304	CCNA_00304								CCNA_00304	318031	319308	-	425	CDS	CCNA_00304	-	3-deoxy-D-manno-octulosonic-acid transferase
CCNA_00432	1037.55	0.404525	0.508979	0.794777	0.426743	0.871235	0.0598646	CCNA_00432	CCNA_00432								CCNA_00432	438156	438650	-	164	CDS	CCNA_00432	-	AsnC-family transcriptional regulator
CCNA_00552	1084.52	0.385403	0.487849	0.790005	0.429525	0.871235	0.0598646	CCNA_00552	CCNA_00552								CCNA_00552	568956	569426	-	156	CDS	CCNA_00552	-	cupin superfamily protein
CCNA_00632	631.949	0.490785	0.618266	0.793808	0.427307	0.871235	0.0598646	CCNA_00632	CCNA_00632								CCNA_00632	679026	679394	+	122	CDS	CCNA_00632	-	chemotaxis receiver domain protein CheYII
CCNA_00782	3782.81	0.171236	0.216396	0.79131	0.428763	0.871235	0.0598646	CCNA_00782	CCNA_00782								CCNA_00782	842489	844108	-	539	CDS	CCNA_00782	-	aminobenzoyl-glutamate transport protein
CCNA_00890	2311.06	0.234314	0.296224	0.791001	0.428943	0.871235	0.0598646	CCNA_00890	CCNA_00890								CCNA_00890	967847	968767	-	306	CDS	CCNA_00890	-	poly(3-hydroxyalkanoate) depolymerase
CCNA_00915	1470.4	-0.397046	0.500876	-0.792703	0.427951	0.871235	0.0598646	CCNA_00915	CCNA_00915								CCNA_00915	993947	994708	+	253	CDS	CCNA_00915	-	Molybdenum cofactor sulfurase related protein
CCNA_00969	3533.9	0.204099	0.257824	0.791619	0.428583	0.871235	0.0598646	CCNA_00969	CCNA_00969								CCNA_00969	1044122	1045882	-	586	CDS	CCNA_00969	-	two component sensor histidine kinase
CCNA_01587	2209.67	-0.274265	0.346835	-0.790765	0.429081	0.871235	0.0598646	CCNA_01587	CCNA_01587								CCNA_01587	1705307	1706755	+	482	CDS	CCNA_01587	-	hypothetical protein
CCNA_01639	1314.48	-0.443782	0.559678	-0.792924	0.427822	0.871235	0.0598646	CCNA_01639	CCNA_01639								CCNA_01639	1759642	1760952	+	436	CDS	CCNA_01639	-	beta-lactamase family protein
CCNA_02289	292.26	-0.748616	0.947989	-0.789689	0.429709	0.871235	0.0598646	CCNA_02289	CCNA_02289								CCNA_02289	2437366	2437677	-	103	CDS	CCNA_02289	-	MarR/EmrR family transcriptional regulator
CCNA_02410	2037.19	0.381631	0.480713	0.793886	0.427262	0.871235	0.0598646	CCNA_02410	CCNA_02410								CCNA_02410	2553957	2555147	+	396	CDS	CCNA_02410	-	alpha-methylacyl-CoA racemase
CCNA_02475	1941.38	-0.253445	0.320272	-0.791345	0.428743	0.871235	0.0598646	CCNA_02475	CCNA_02475								CCNA_02475	2620049	2620783	-	244	CDS	CCNA_02475	vanR	transcriptional regulator vanR
CCNA_02844	152.393	2.94525	3.72809	0.790016	0.429519	0.871235	0.0598646	CCNA_02844	CCNA_02844								CCNA_02844	2997265	2997483	-	72	CDS	CCNA_02844	parD-3	antitoxin protein parD-3
CCNA_03119	671.219	0.546647	0.688027	0.794514	0.426896	0.871235	0.0598646	CCNA_03119	CCNA_03119								CCNA_03119	3267484	3267882	-	132	CDS	CCNA_03119	-	hypothetical protein
CCNA_03211	1005.95	0.349571	0.440728	0.793168	0.42768	0.871235	0.0598646	CCNA_03211	CCNA_03211								CCNA_03211	3374076	3375077	-	333	CDS	CCNA_03211	-	L-Ala-D/L-Glu racemase
CCNA_03232	442.706	0.717145	0.906984	0.790692	0.429124	0.871235	0.0598646	CCNA_03232	CCNA_03232								CCNA_03232	3397365	3397640	+	91	CDS	CCNA_03232	relE-4	toxin protein relE-4
CCNA_R0172	85.9564	1.68751	2.12944	0.792466	0.428089	0.871235	0.0598646	CCNA_R0172	CCNA_R0172								CCNA_R0172	2940596	2940670	-	75	RNA	CCNA_R0172	-	-
CCNA_00168	218.148	0.81503	1.03463	0.787749	0.430843	0.871881	0.0595426	CCNA_00168	CCNA_00168								CCNA_00168	180205	180801	+	198	CDS	CCNA_00168	-	polysaccharide export protein
CCNA_00472	2586.28	-0.229625	0.292165	-0.785944	0.4319	0.871881	0.0595426	CCNA_00472	CCNA_00472								CCNA_00472	487093	488169	-	358	CDS	CCNA_00472	-	GDP-mannose 4,6 dehydratase
CCNA_01480	327.397	0.678641	0.8635	0.785919	0.431915	0.871881	0.0595426	CCNA_01480	CCNA_01480								CCNA_01480	1588441	1588848	+	135	CDS	CCNA_01480	-	hypothetical protein
CCNA_01793	1358.77	-0.337663	0.430003	-0.785258	0.432302	0.871881	0.0595426	CCNA_01793	CCNA_01793								CCNA_01793	1919960	1920958	+	332	CDS	CCNA_01793	-	aspartate protease
CCNA_01946	175.698	-1.38116	1.75821	-0.78555	0.432131	0.871881	0.0595426	CCNA_01946	CCNA_01946								CCNA_01946	2088215	2089540	+	441	CDS	CCNA_01946	-	tyrosyl-tRNA synthetase
CCNA_02138	1249.53	-0.356276	0.452605	-0.787168	0.431183	0.871881	0.0595426	CCNA_02138	CCNA_02138								CCNA_02138	2297404	2298198	-	264	CDS	CCNA_02138	-	hypothetical protein
CCNA_02142	1386.56	0.485264	0.617698	0.785601	0.432101	0.871881	0.0595426	CCNA_02142	CCNA_02142								CCNA_02142	2300772	2301509	+	245	CDS	CCNA_02142	flgF	flagellar basal-body rod protein flgF
CCNA_02926	143.883	1.38715	1.76308	0.786772	0.431415	0.871881	0.0595426	CCNA_02926	CCNA_02926								CCNA_02926	3088377	3088547	+	56	CDS	CCNA_02926	-	hypothetical protein
CCNA_03289	684.721	0.528104	0.67013	0.788062	0.43066	0.871881	0.0595426	CCNA_03289	CCNA_03289								CCNA_03289	3457011	3457406	+	131	CDS	CCNA_03289	-	HicB-family RNA-binding protein
CCNA_03525	339.357	1.04165	1.3236	0.786981	0.431293	0.871881	0.0595426	CCNA_03525	CCNA_03525								CCNA_03525	3683011	3683352	-	113	CDS	CCNA_03525	-	hypothetical protein
CCNA_03842	96.1922	-1.7548	2.2366	-0.784585	0.432697	0.872219	0.0593747	CCNA_03842	CCNA_03842								CCNA_03842	4008861	4009598	-	245	CDS	CCNA_03842	moeB	molybdopterin biosynthesis protein MoeB
CCNA_00021	3734.22	-0.166591	0.212488	-0.784002	0.433039	0.87245	0.0592595	CCNA_00021	CCNA_00021								CCNA_00021	20840	23032	-	730	CDS	CCNA_00021	-	putative aerobic-type carbon monoxide dehydrogenase, large subunit CoxL
CCNA_00025	2903.4	0.208303	0.265919	0.78333	0.433433	0.872743	0.0591136	CCNA_00025	CCNA_00025								CCNA_00025	24991	26643	-	550	CDS	CCNA_00025	-	major facilitator superfamily transporter
CCNA_01668	867.064	-0.466892	0.597202	-0.781799	0.434333	0.872743	0.0591136	CCNA_01668	CCNA_01668								CCNA_01668	1790704	1791576	+	290	CDS	CCNA_01668	-	sulfate transport system permease protein cysT
CCNA_01892	2162.32	0.289861	0.370937	0.781429	0.43455	0.872743	0.0591136	CCNA_01892	CCNA_01892								CCNA_01892	2033679	2035319	+	546	CDS	CCNA_01892	-	short chain dehydrogenase
CCNA_01973	558.67	-0.646543	0.825756	-0.782971	0.433644	0.872743	0.0591136	CCNA_01973	CCNA_01973								CCNA_01973	2118945	2119154	-	69	CDS	CCNA_01973	-	hypothetical protein
CCNA_02746	2880.34	0.200583	0.256598	0.781701	0.43439	0.872743	0.0591136	CCNA_02746	CCNA_02746								CCNA_02746	2908259	2909275	+	338	CDS	CCNA_02746	-	hypothetical protein
CCNA_R0181	39.0591	2.46723	3.15573	0.781824	0.434318	0.872743	0.0591136	CCNA_R0181	CCNA_R0181								CCNA_R0181	3267386	3267470	-	85	RNA	CCNA_R0181	-	-
CCNA_00505	1070.03	0.343766	0.44058	0.780258	0.435239	0.873553	0.0587108	CCNA_00505	CCNA_00505								CCNA_00505	520398	520949	+	183	CDS	CCNA_00505	-	ubiquinol-cytochrome c reductase iron-sulfur subunit
CCNA_02789	417.765	-0.956705	1.22663	-0.779946	0.435423	0.873553	0.0587108	CCNA_02789	CCNA_02789								CCNA_02789	2945814	2946023	-	69	CDS	CCNA_02789	-	Xre-family transcriptional regulator
CCNA_02972	1014.52	-0.378126	0.485037	-0.779582	0.435637	0.873553	0.0587108	CCNA_02972	CCNA_02972								CCNA_02972	3128129	3128749	-	206	CDS	CCNA_02972	-	2OG-Fe(II) oxygenase-related protein
CCNA_00088	2008.43	0.240464	0.311562	0.771803	0.440231	0.874532	0.0582242	CCNA_00088	CCNA_00088								CCNA_00088	97841	99385	+	514	CDS	CCNA_00088	-	HerA helicase-related ATPase
CCNA_00290	4218.43	0.14979	0.192658	0.777491	0.436869	0.874532	0.0582242	CCNA_00290	CCNA_00290								CCNA_00290	301048	304305	-	1085	CDS	CCNA_00290	-	autotransporter protein
CCNA_00473	485.693	0.517676	0.667463	0.775588	0.437992	0.874532	0.0582242	CCNA_00473	CCNA_00473								CCNA_00473	488274	488768	-	164	CDS	CCNA_00473	-	hypothetical protein
CCNA_00774	2172.2	0.244813	0.315067	0.777019	0.437147	0.874532	0.0582242	CCNA_00774	CCNA_00774								CCNA_00774	829317	830426	+	369	CDS	CCNA_00774	-	ring hydroxylating diooxygenase
CCNA_01088	1015.37	-0.404946	0.523313	-0.773813	0.439042	0.874532	0.0582242	CCNA_01088	CCNA_01088								CCNA_01088	1194028	1194555	-	175	CDS	CCNA_01088	-	hypothetical protein
CCNA_01119	720.789	0.581415	0.750782	0.774413	0.438687	0.874532	0.0582242	CCNA_01119	CCNA_01119								CCNA_01119	1223722	1224102	+	126	CDS	CCNA_01119	-	hypothetical protein
CCNA_01197	388.039	0.60166	0.775767	0.775567	0.438005	0.874532	0.0582242	CCNA_01197	CCNA_01197								CCNA_01197	1321300	1321470	-	56	CDS	CCNA_01197	-	hypothetical protein
CCNA_01291	1833.41	-0.236962	0.306873	-0.772185	0.440005	0.874532	0.0582242	CCNA_01291	CCNA_01291								CCNA_01291	1416848	1417858	+	336	CDS	CCNA_01291	-	phosphotransferase family protein
CCNA_01675	336.156	0.64663	0.83687	0.772676	0.439714	0.874532	0.0582242	CCNA_01675	CCNA_01675								CCNA_01675	1797735	1799519	+	594	CDS	CCNA_01675	-	outer membrane protein
CCNA_01717	789.796	-0.408428	0.527202	-0.774708	0.438512	0.874532	0.0582242	CCNA_01717	CCNA_01717								CCNA_01717	1846800	1847210	+	136	CDS	CCNA_01717	-	hypothetical protein
CCNA_01820	2040.64	0.347331	0.446307	0.778233	0.436432	0.874532	0.0582242	CCNA_01820	CCNA_01820								CCNA_01820	1946223	1947563	+	446	CDS	CCNA_01820	-	GTP-binding protein hflX
CCNA_02387	1407.64	0.334974	0.432873	0.773838	0.439027	0.874532	0.0582242	CCNA_02387	CCNA_02387								CCNA_02387	2530722	2532122	-	466	CDS	CCNA_02387	-	glutathione reductase
CCNA_02449	851.729	0.39245	0.508475	0.771818	0.440223	0.874532	0.0582242	CCNA_02449	CCNA_02449								CCNA_02449	2589931	2590584	+	217	CDS	CCNA_02449	-	hypothetical protein
CCNA_02508	3153.54	0.212781	0.273944	0.776734	0.437316	0.874532	0.0582242	CCNA_02508	CCNA_02508								CCNA_02508	2658342	2659604	+	420	CDS	CCNA_02508	hfsF	oligosaccharide translocase/flippase hfsF
CCNA_03180	1633.14	0.395166	0.510708	0.773762	0.439072	0.874532	0.0582242	CCNA_03180	CCNA_03180								CCNA_03180	3339416	3340147	-	243	CDS	CCNA_03180	-	enoyl-CoA hydratase/isomerase
CCNA_03462	1224.31	-0.335814	0.43497	-0.772039	0.440092	0.874532	0.0582242	CCNA_03462	CCNA_03462								CCNA_03462	3624696	3626276	-	526	CDS	CCNA_03462	-	glycine cleavage system protein P, C-terminal domain
CCNA_03530	548.577	0.57145	0.737231	0.77513	0.438263	0.874532	0.0582242	CCNA_03530	CCNA_03530								CCNA_03530	3686586	3686966	-	126	CDS	CCNA_03530	-	hypothetical protein
CCNA_03730	1486.83	-0.262248	0.339043	-0.773495	0.43923	0.874532	0.0582242	CCNA_03730	CCNA_03730								CCNA_03730	3897870	3898751	-	293	CDS	CCNA_03730	-	dTDP-4-dehydrorhamnose reductase
CCNA_01002	908.621	0.378675	0.491411	0.770587	0.440952	0.874764	0.058109	CCNA_01002	CCNA_01002								CCNA_01002	1083961	1084761	-	266	CDS	CCNA_01002	fliP	flagellar biosyntheis protein FliP
CCNA_02252	623.733	0.679743	0.883148	0.769681	0.441489	0.874764	0.058109	CCNA_02252	CCNA_02252								CCNA_02252	2400729	2402321	-	530	CDS	CCNA_02252	-	methylcrotonyl-CoA carboxylase carboxyl transferase subunit
CCNA_02698	1478.53	-0.373402	0.485087	-0.769762	0.441441	0.874764	0.058109	CCNA_02698	CCNA_02698								CCNA_02698	2851489	2852460	+	323	CDS	CCNA_02698	-	Inosine-uridine nucleoside N-ribohydrolase
CCNA_03245	2799.32	-0.242372	0.314766	-0.770007	0.441296	0.874764	0.058109	CCNA_03245	CCNA_03245								CCNA_03245	3411015	3412343	+	442	CDS	CCNA_03245	-	beta alanine-pyruvate transaminase
CCNA_03976	113.494	-1.63212	2.11709	-0.770925	0.440751	0.874764	0.058109	CCNA_03976	CCNA_03976								CCNA_03976	2923462	2923683	+	73	CDS	CCNA_03976	-	hypothetical protein
CCNA_02605	1668.44	0.257245	0.334741	0.768489	0.442196	0.875713	0.057638	CCNA_02605	CCNA_02605								CCNA_02605	2750412	2751203	-	263	CDS	CCNA_02605	-	LasT-family rRNA methylase
CCNA_00273	366.005	0.660931	0.860927	0.767697	0.442667	0.875741	0.0576242	CCNA_00273	CCNA_00273								CCNA_00273	286774	287295	+	173	CDS	CCNA_00273	-	peptide deformylase
CCNA_R0080	470.073	0.698971	0.91042	0.767745	0.442639	0.875741	0.0576242	CCNA_R0080	CCNA_R0080								CCNA_R0080	3785285	3785457	+	173	RNA	CCNA_R0080	-	-
CCNA_02641	298.154	-1.11667	1.45649	-0.766682	0.443271	0.876482	0.0572568	CCNA_02641	CCNA_02641								CCNA_02641	2793515	2794903	-	462	CDS	CCNA_02641	-	UDP-N-acetylmuramoyl-tripeptide--D-alanyl-D- alanine ligase
CCNA_01847	1016.99	-0.406211	0.530626	-0.765531	0.443955	0.876932	0.057034	CCNA_01847	CCNA_01847								CCNA_01847	1978955	1979692	-	245	CDS	CCNA_01847	-	cytochrome c oxidase assembly protein Surf1
CCNA_03699	5947.53	-0.156277	0.204072	-0.765791	0.4438	0.876932	0.057034	CCNA_03699	CCNA_03699								CCNA_03699	3865772	3868618	+	948	CDS	CCNA_03699	-	peptidase, M16 family
CCNA_00730	1064.4	0.475416	0.623072	0.763019	0.445452	0.877378	0.0568134	CCNA_00730	CCNA_00730								CCNA_00730	786434	787201	+	255	CDS	CCNA_00730	-	SkaA-family transcriptional regulator
CCNA_00817	4041.21	0.208033	0.272701	0.76286	0.445547	0.877378	0.0568134	CCNA_00817	CCNA_00817								CCNA_00817	879956	881284	-	442	CDS	CCNA_00817	-	L-sorbosone dehydrogenase
CCNA_02379	782.266	-0.441114	0.578246	-0.762848	0.445554	0.877378	0.0568134	CCNA_02379	CCNA_02379								CCNA_02379	2522509	2522988	-	159	CDS	CCNA_02379	-	hypothetical protein
CCNA_03451	662.566	-0.439109	0.574976	-0.763699	0.445046	0.877378	0.0568134	CCNA_03451	CCNA_03451								CCNA_03451	3616201	3616425	+	74	CDS	CCNA_03451	-	hypothetical protein
CCNA_03468	3668.16	0.177374	0.232001	0.764541	0.444545	0.877378	0.0568134	CCNA_03468	CCNA_03468								CCNA_03468	3633141	3634934	+	597	CDS	CCNA_03468	-	methyl-accepting chemotaxis protein
CCNA_03790	904.99	-0.415873	0.54494	-0.763154	0.445371	0.877378	0.0568134	CCNA_03790	CCNA_03790								CCNA_03790	3955324	3955599	+	91	CDS	CCNA_03790	-	hypothetical protein
CCNA_00495	227.466	1.37412	1.80266	0.762271	0.445898	0.877605	0.0567009	CCNA_00495	CCNA_00495								CCNA_00495	512080	512334	+	84	CDS	CCNA_00495	-	putative membrane protein insertion efficiency factor YidD
CCNA_00333	2203.08	0.233967	0.307239	0.761514	0.44635	0.878044	0.0564838	CCNA_00333	CCNA_00333								CCNA_00333	344130	344957	-	275	CDS	CCNA_00333	-	LytTr DNA-binding domain protein
CCNA_02786	1455.57	0.369112	0.485043	0.760988	0.446664	0.878056	0.0564779	CCNA_02786	CCNA_02786								CCNA_02786	2944022	2944723	+	233	CDS	CCNA_02786	-	guanylate cyclase
CCNA_02812	417.633	0.926952	1.21849	0.760736	0.446815	0.878056	0.0564779	CCNA_02812	CCNA_02812								CCNA_02812	2969819	2970106	+	95	CDS	CCNA_02812	-	glutaredoxin
CCNA_01353	4749.74	-0.149668	0.196957	-0.759899	0.447315	0.878162	0.0564256	CCNA_01353	CCNA_01353								CCNA_01353	1465853	1467880	-	675	CDS	CCNA_01353	-	myo-inositol-hexaphosphate 3-phosphohydrolase
CCNA_01671	328.828	0.79365	1.04444	0.75988	0.447326	0.878162	0.0564256	CCNA_01671	CCNA_01671								CCNA_01671	1793574	1793930	+	118	CDS	CCNA_01671	dgrA	diguanylate receptor protein dgrA
CCNA_00066	525.656	-0.578878	0.763589	-0.758102	0.44839	0.879349	0.0558386	CCNA_00066	CCNA_00066								CCNA_00066	69120	69488	-	122	CDS	CCNA_00066	-	Rieske (2Fe-2S) domain protein
CCNA_R0114	1289.03	0.316843	0.417913	0.758155	0.448358	0.879349	0.0558386	CCNA_R0114	CCNA_R0114								CCNA_R0114	691049	691611	+	563	RNA	CCNA_R0114	-	-
CCNA_03600	1818.74	0.332757	0.440027	0.756219	0.449518	0.88066	0.0551916	CCNA_03600	CCNA_03600								CCNA_03600	3754120	3754890	+	256	CDS	CCNA_03600	-	integral membrane protein
CCNA_03711	852.257	0.379493	0.50175	0.756338	0.449447	0.88066	0.0551916	CCNA_03711	CCNA_03711								CCNA_03711	3876991	3877617	-	208	CDS	CCNA_03711	-	ribosome-associated factor Y
CCNA_00465	112.795	-1.4257	1.89228	-0.753429	0.451192	0.88079	0.0551277	CCNA_00465	CCNA_00465								CCNA_00465	477921	479033	+	370	CDS	CCNA_00465	-	UDP-galactopyranose mutase
CCNA_00875	538.399	1.26768	1.68138	0.753954	0.450877	0.88079	0.0551277	CCNA_00875	CCNA_00875								CCNA_00875	953751	953924	-	57	CDS	CCNA_00875	-	Flp/Fap pilin component protein
CCNA_01139	3536.75	0.209649	0.277866	0.754496	0.450552	0.88079	0.0551277	CCNA_01139	CCNA_01139								CCNA_01139	1241418	1243241	+	607	CDS	CCNA_01139	-	conserved hypothetical cytosolic protein
CCNA_01636	3205.65	0.205793	0.272666	0.754745	0.450402	0.88079	0.0551277	CCNA_01636	CCNA_01636								CCNA_01636	1754218	1755804	+	528	CDS	CCNA_01636	-	alkaline phosphatase
CCNA_01901	1429.31	-0.246724	0.327357	-0.753685	0.451038	0.88079	0.0551277	CCNA_01901	CCNA_01901								CCNA_01901	2043376	2044365	-	329	CDS	CCNA_01901	-	lipoprotein
CCNA_03005	1650.07	-0.278552	0.369586	-0.753687	0.451037	0.88079	0.0551277	CCNA_03005	CCNA_03005								CCNA_03005	3159067	3159513	+	148	CDS	CCNA_03005	-	hypothetical protein
CCNA_03838	1725.69	0.240822	0.31897	0.755	0.450249	0.88079	0.0551277	CCNA_03838	CCNA_03838								CCNA_03838	4003161	4004147	+	328	CDS	CCNA_03838	-	gluconate 2-dehydrogenase/glyoxylate reductase/hydroxypyruvate reductase
CCNA_00184	522.449	-0.533342	0.709095	-0.752146	0.451964	0.880907	0.0550699	CCNA_00184	CCNA_00184								CCNA_00184	197070	197267	-	65	CDS	CCNA_00184	-	hypothetical protein
CCNA_01263	3508.13	-0.168369	0.22393	-0.751882	0.452122	0.880907	0.0550699	CCNA_01263	CCNA_01263								CCNA_01263	1392280	1394634	+	784	CDS	CCNA_01263	-	pyruvate dehydrogenase E1 component
CCNA_03970	304.062	1.08993	1.44854	0.752432	0.451791	0.880907	0.0550699	CCNA_03970	CCNA_03970								CCNA_03970	2733157	2733348	-	63	CDS	CCNA_03970	-	hypothetical protein
CCNA_R0005	291.038	-0.775675	1.03176	-0.7518	0.452171	0.880907	0.0550699	CCNA_R0005	CCNA_R0005								CCNA_R0005	281946	282042	+	97	RNA	CCNA_R0005	-	-
CCNA_00169	1686.06	0.301097	0.401132	0.75062	0.452882	0.881027	0.0550106	CCNA_00169	CCNA_00169								CCNA_00169	181379	182917	+	512	CDS	CCNA_00169	-	hypothetical protein
CCNA_02349	1352.9	-0.27847	0.370662	-0.751279	0.452485	0.881027	0.0550106	CCNA_02349	CCNA_02349								CCNA_02349	2488425	2489324	+	299	CDS	CCNA_02349	-	nucleoside phosphorylase
CCNA_03539	873.722	0.910746	1.21344	0.750552	0.452923	0.881027	0.0550106	CCNA_03539	CCNA_03539								CCNA_03539	3697049	3697411	+	120	CDS	CCNA_03539	-	hypothetical protein
CCNA_02577	364.464	1.01101	1.34799	0.750012	0.453247	0.881212	0.0549195	CCNA_02577	CCNA_02577								CCNA_02577	2728727	2728966	+	79	CDS	CCNA_02577	-	phosphoribosylformylglycinamidine synthase, purS component
CCNA_01806	1224.38	0.331245	0.442184	0.749112	0.45379	0.881526	0.0547647	CCNA_01806	CCNA_01806								CCNA_01806	1930211	1931668	+	485	CDS	CCNA_01806	-	ferritin-like domain protein
CCNA_03397	350.189	-0.712948	0.951891	-0.748981	0.453869	0.881526	0.0547647	CCNA_03397	CCNA_03397								CCNA_03397	3568610	3568840	-	76	CDS	CCNA_03397	-	conserved coiled-coil domain protein
CCNA_02869	902.125	-0.366106	0.489211	-0.748361	0.454243	0.881806	0.0546271	CCNA_02869	CCNA_02869								CCNA_02869	3020328	3020612	-	94	CDS	CCNA_02869	-	hypothetical protein
CCNA_00996	2144.39	-0.219363	0.293873	-0.746457	0.455392	0.883589	0.0537499	CCNA_00996	CCNA_00996								CCNA_00996	1078807	1079691	+	294	CDS	CCNA_00996	-	enoyl-CoA hydratase
CCNA_00410	536.885	-0.562056	0.754912	-0.744532	0.456555	0.884056	0.0535201	CCNA_00410	CCNA_00410								CCNA_00410	424513	425043	+	176	CDS	CCNA_00410	-	acetyltransferase
CCNA_01327	0.338512	-1.96974	2.64175	-0.74562	0.455897	0.884056	0.0535201	CCNA_01327	CCNA_01327								CCNA_01327	1442583	1443158	+	191	CDS	CCNA_01327	adk	adenylate kinase/nucleoside-diphosphate kinase
CCNA_02039	28.5498	2.4998	3.35669	0.74472	0.456441	0.884056	0.0535201	CCNA_02039	CCNA_02039								CCNA_02039	2183866	2185128	-	420	CDS	CCNA_02039	clpX	ATP-dependent endopeptidase clp, ATP-binding subunit ClpX
CCNA_03233	2108.13	-0.314224	0.421769	-0.745015	0.456263	0.884056	0.0535201	CCNA_03233	CCNA_03233								CCNA_03233	3397643	3399046	-	467	CDS	CCNA_03233	-	Acetyl ornithine aminotransferase
CCNA_00602	2076.24	-0.253834	0.341194	-0.743956	0.456903	0.884249	0.0534257	CCNA_00602	CCNA_00602								CCNA_00602	637845	639158	+	437	CDS	CCNA_00602	-	von Willebrand factor type A domain protein
CCNA_00803	712.159	0.46614	0.626944	0.743511	0.457173	0.884249	0.0534257	CCNA_00803	CCNA_00803								CCNA_00803	867854	868309	+	151	CDS	CCNA_00803	-	chemotaxis protein cheW
CCNA_01290	2110.61	0.284763	0.384524	0.74056	0.45896	0.884249	0.0534257	CCNA_01290	CCNA_01290								CCNA_01290	1415745	1416851	+	368	CDS	CCNA_01290	-	hypothetical protein
CCNA_01696	2765.15	-0.208246	0.280585	-0.742183	0.457976	0.884249	0.0534257	CCNA_01696	CCNA_01696								CCNA_01696	1826794	1828470	-	558	CDS	CCNA_01696	-	aminobenzoyl-glutamate transport protein
CCNA_02721	976.58	-0.373435	0.503968	-0.740989	0.4587	0.884249	0.0534257	CCNA_02721	CCNA_02721								CCNA_02721	2881733	2884663	+	976	CDS	CCNA_02721	-	peptidase, M16 family
CCNA_02813	10.7528	1.99265	2.68959	0.740876	0.458769	0.884249	0.0534257	CCNA_02813	CCNA_02813								CCNA_02813	2970103	2970537	+	144	CDS	CCNA_02813	-	transposase
CCNA_02876	870.662	-0.338385	0.455566	-0.742779	0.457616	0.884249	0.0534257	CCNA_02876	CCNA_02876								CCNA_02876	3025889	3026329	+	146	CDS	CCNA_02876	-	very short patch repair (Vsr) endonuclease
CCNA_03702	108.815	1.63423	2.20612	0.74077	0.458833	0.884249	0.0534257	CCNA_03702	CCNA_03702								CCNA_03702	3869691	3871400	-	569	CDS	CCNA_03702	-	SSU ribosomal protein S1P
CCNA_03786	1760.08	-0.339839	0.458281	-0.741553	0.458358	0.884249	0.0534257	CCNA_03786	CCNA_03786								CCNA_03786	3953403	3954146	+	247	CDS	CCNA_03786	-	heme chaperone heme-lyase
CCNA_03974	828.227	-0.409248	0.551353	-0.742262	0.457929	0.884249	0.0534257	CCNA_03974	CCNA_03974								CCNA_03974	2899489	2899896	-	135	CDS	CCNA_03974	-	hypothetical protein
CCNA_00081	641.853	-0.402106	0.54578	-0.736754	0.461272	0.88452	0.0532922	CCNA_00081	CCNA_00081								CCNA_00081	84763	84972	-	69	CDS	CCNA_00081	-	hypothetical protein
CCNA_00541	464.573	0.652892	0.886935	0.736122	0.461657	0.88452	0.0532922	CCNA_00541	CCNA_00541								CCNA_00541	561036	561344	+	102	CDS	CCNA_00541	-	hypothetical protein
CCNA_00843	3548.76	-0.247507	0.335948	-0.736742	0.461279	0.88452	0.0532922	CCNA_00843	CCNA_00843								CCNA_00843	915317	916645	-	442	CDS	CCNA_00843	-	endo-beta-mannanase
CCNA_00864	1920.6	0.330062	0.447207	0.738052	0.460483	0.88452	0.0532922	CCNA_00864	CCNA_00864								CCNA_00864	942458	943204	-	248	CDS	CCNA_00864	xylB	xylose dehydrogenase xylB
CCNA_01024	870.256	-0.37946	0.513569	-0.738869	0.459987	0.88452	0.0532922	CCNA_01024	CCNA_01024								CCNA_01024	1111617	1112111	-	164	CDS	CCNA_01024	-	hypothetical protein
CCNA_01243	5255.97	-0.192783	0.261511	-0.737189	0.461007	0.88452	0.0532922	CCNA_01243	CCNA_01243								CCNA_01243	1369302	1371773	+	823	CDS	CCNA_01243	-	ATP-dependent helicase hrpB
CCNA_01475	513.186	0.552418	0.751508	0.73508	0.462291	0.88452	0.0532922	CCNA_01475	CCNA_01475								CCNA_01475	1582599	1583243	+	214	CDS	CCNA_01475	ompW	OmpW family outer membrane protein
CCNA_02088	363.847	-0.607726	0.825599	-0.736103	0.461668	0.88452	0.0532922	CCNA_02088	CCNA_02088								CCNA_02088	2237630	2237962	+	110	CDS	CCNA_02088	-	HesB protein family
[truncated: 2,100 more rows]

## Sheet: Supplementary Table 2
Supplementary Table 2. ChIP-seq MACS2 peaks for DcdxB xylX:: Pxyl-cdxB-flag compared to the DcdxB xylX::Pxyl-cdxB control.
Biological replicate 1											Biological replicate 2
chr	start	end	length	abs_summit	pileup	minuslog(10) p-value	fold_enrichment	minuslog(10) q-value	name		chr	start	end	length	abs_summit	pileup	minuslog(10) p-value	fold_enrichment	minuslog(10) q-value	name
CP001340.1	1145136	1145645	510	1145350	2267.45	1486.85	11.1746	1480.24	TLE13_bam_CdxB-FLAG_rep1_peak_75		CP001340.1	1145136	1145642	507	1145352	3192	2267.56	12.8335	2262.07	TLE14_bam_cdxB-FLAG_rep2_peak_71
CP001340.1	673655	674260	606	673981	1870.94	1123.73	9.71142	1119.24	TLE13_bam_CdxB-FLAG_rep1_peak_35		CP001340.1	673687	674299	613	673980	2526	1666.56	11.2913	1662.04	TLE14_bam_cdxB-FLAG_rep2_peak_34
CP001340.1	2676275	2676753	479	2676526	1964.59	1176.26	9.66366	1171.65	TLE13_bam_CdxB-FLAG_rep1_peak_156		CP001340.1	622493	623128	636	622883	2434	1506.2	10.1791	1501.9	TLE14_bam_cdxB-FLAG_rep2_peak_29
CP001340.1	2861985	2862935	951	2862224	1753.39	1009.58	9.10155	1005.42	TLE13_bam_CdxB-FLAG_rep1_peak_169		CP001340.1	2397011	2397433	423	2397207	2343	1444.76	10.1201	1440.57	TLE14_bam_cdxB-FLAG_rep2_peak_129
CP001340.1	622561	623277	717	622882	1864.96	1062.73	8.97444	1058.4	TLE13_bam_CdxB-FLAG_rep1_peak_29		CP001340.1	2676309	2676773	465	2676526	2579	1557.08	9.79972	1552.69	TLE14_bam_cdxB-FLAG_rep2_peak_137
CP001340.1	2256238	2256920	683	2256437	1721.51	978.942	8.93616	974.899	TLE13_bam_CdxB-FLAG_rep1_peak_138		CP001340.1	2256241	2256943	703	2256437	2070	1204.62	9.25378	1200.78	TLE14_bam_cdxB-FLAG_rep2_peak_122
CP001340.1	2397009	2397424	416	2397207	1815.82	1022.74	8.8195	1018.52	TLE13_bam_CdxB-FLAG_rep1_peak_145		CP001340.1	2861982	2862506	525	2862230	2114	1227.54	9.22502	1223.66	TLE14_bam_cdxB-FLAG_rep2_peak_151
CP001340.1	3624437	3624967	531	3624747	1842.38	993.289	8.28115	989.186	TLE13_bam_CdxB-FLAG_rep1_peak_229		CP001340.1	3624516	3624956	441	3624747	2318	1323.81	9.00636	1319.82	TLE14_bam_cdxB-FLAG_rep2_peak_203
CP001340.1	451000	451412	413	451217	1582.7	836.943	8.05542	833.205	TLE13_bam_CdxB-FLAG_rep1_peak_16		CP001340.1	451012	451414	403	451218	2047	1143.45	8.71282	1139.68	TLE14_bam_cdxB-FLAG_rep2_peak_16
CP001340.1	1041871	1042271	401	1042078	1550.82	792.252	7.6853	788.586	TLE13_bam_CdxB-FLAG_rep1_peak_64		CP001340.1	1041872	1042270	399	1042078	1848	962.37	7.88928	958.802	TLE14_bam_cdxB-FLAG_rep2_peak_61
CP001340.1	3426907	3427308	402	3427111	1510.3	750.552	7.40109	746.952	TLE13_bam_CdxB-FLAG_rep1_peak_211		CP001340.1	3426911	3427316	406	3427112	1871	973.313	7.87858	969.732	TLE14_bam_cdxB-FLAG_rep2_peak_187
CP001340.1	3994264	3994651	388	3994453	1394.74	681.589	7.24093	678.109	TLE13_bam_CdxB-FLAG_rep1_peak_247		CP001340.1	3876726	3877120	395	3876924	1701	862.486	7.60499	859.012	TLE14_bam_cdxB-FLAG_rep2_peak_217
CP001340.1	232533	232914	382	232725	1430.6	697.517	7.21938	694.002	TLE13_bam_CdxB-FLAG_rep1_peak_6		CP001340.1	3994257	3994650	394	3994452	1690	852.786	7.55584	849.324	TLE14_bam_cdxB-FLAG_rep2_peak_222
CP001340.1	2984956	2985362	407	2985143	1404.7	684.156	7.20946	680.673	TLE13_bam_CdxB-FLAG_rep1_peak_187		CP001340.1	3436935	3437361	427	3437165	1762	869.538	7.33938	866.058	TLE14_bam_cdxB-FLAG_rep2_peak_190
CP001340.1	3436927	3437362	436	3437166	1465.14	712.329	7.18907	708.789	TLE13_bam_CdxB-FLAG_rep1_peak_215		CP001340.1	232533	232926	394	232719	1621	792.658	7.24753	789.271	TLE14_bam_cdxB-FLAG_rep2_peak_7
CP001340.1	3876731	3877116	386	3876923	1436.58	698.07	7.1879	694.554	TLE13_bam_CdxB-FLAG_rep1_peak_243		CP001340.1	2984956	2985368	413	2985141	1728	840.671	7.20326	837.222	TLE14_bam_cdxB-FLAG_rep2_peak_167
CP001340.1	3632847	3633236	390	3633045	1459.83	703.803	7.11904	700.277	TLE13_bam_CdxB-FLAG_rep1_peak_230		CP001340.1	3632853	3633241	389	3633045	1670	812.122	7.19756	808.71	TLE14_bam_cdxB-FLAG_rep2_peak_204
CP001340.1	1544127	1544705	579	1544357	1256.59	564.723	6.51063	561.45	TLE13_bam_CdxB-FLAG_rep1_peak_108		CP001340.1	610930	611374	445	611141	1569	748.184	7.01518	744.86	TLE14_bam_cdxB-FLAG_rep2_peak_26
CP001340.1	610921	611446	526	611146	1268.55	566.729	6.46409	563.453	TLE13_bam_CdxB-FLAG_rep1_peak_26		CP001340.1	915034	915425	392	915228	1720	785.569	6.65118	782.193	TLE14_bam_cdxB-FLAG_rep2_peak_56
CP001340.1	915029	915427	399	915229	1473.11	653.181	6.40917	649.766	TLE13_bam_CdxB-FLAG_rep1_peak_60		CP001340.1	67978	68370	393	68177	1482	675.459	6.62644	672.227	TLE14_bam_cdxB-FLAG_rep2_peak_4
CP001340.1	67981	68366	386	68175	1188.85	510.964	6.1728	507.78	TLE13_bam_CdxB-FLAG_rep1_peak_4		CP001340.1	1544119	1544679	561	1544356	1462	633.859	6.23845	630.672	TLE14_bam_cdxB-FLAG_rep2_peak_94
CP001340.1	3506038	3506875	838	3506666	1261.24	540.498	6.14828	537.266	TLE13_bam_CdxB-FLAG_rep1_peak_222		CP001340.1	3506070	3506866	797	3506673	1405	574.027	5.82293	570.9	TLE14_bam_cdxB-FLAG_rep2_peak_197
CP001340.1	3544251	3544626	376	3544440	1190.84	486.901	5.82807	483.75	TLE13_bam_CdxB-FLAG_rep1_peak_225		CP001340.1	3544250	3544625	376	3544439	1292	493.34	5.40148	490.288	TLE14_bam_cdxB-FLAG_rep2_peak_200
CP001340.1	2127305	2127670	366	2127489	1079.26	426.799	5.60427	423.726	TLE13_bam_CdxB-FLAG_rep1_peak_130		CP001340.1	774135	774566	432	774354	1199	448.92	5.28618	445.908	TLE14_bam_cdxB-FLAG_rep2_peak_48
CP001340.1	1644092	1644470	379	1644276	1050.04	405.191	5.45267	402.147	TLE13_bam_CdxB-FLAG_rep1_peak_118		CP001340.1	2127307	2127674	368	2127485	1175	437.524	5.25468	434.524	TLE14_bam_cdxB-FLAG_rep2_peak_114
CP001340.1	774139	774559	421	774351	1035.43	394.151	5.37687	391.124	TLE13_bam_CdxB-FLAG_rep1_peak_50		CP001340.1	652614	653112	499	652916	1173	425.992	5.11944	423.005	TLE14_bam_cdxB-FLAG_rep2_peak_33
CP001340.1	1128588	1128906	319	1128733	1061.99	399.615	5.31816	396.579	TLE13_bam_CdxB-FLAG_rep1_peak_73		CP001340.1	1644101	1644449	349	1644276	1152	416.364	5.09334	413.388	TLE14_bam_cdxB-FLAG_rep2_peak_101
CP001340.1	652621	653112	492	652915	1062.66	374.802	4.97037	371.805	TLE13_bam_CdxB-FLAG_rep1_peak_34		CP001340.1	1128576	1128906	331	1128726	1193	423.568	5.00303	420.583	TLE14_bam_cdxB-FLAG_rep2_peak_69
CP001340.1	2890857	2891240	384	2891048	1024.8	359.432	4.94219	356.46	TLE13_bam_CdxB-FLAG_rep1_peak_177		CP001340.1	2973849	2974224	376	2974018	1086	361.223	4.68573	358.309	TLE14_bam_cdxB-FLAG_rep2_peak_164
CP001340.1	3258460	3258843	384	3258648	931.15	320.272	4.83591	317.361	TLE13_bam_CdxB-FLAG_rep1_peak_200		CP001340.1	1524228	1524583	356	1524403	1091	357.932	4.62435	355.023	TLE14_bam_cdxB-FLAG_rep2_peak_92
CP001340.1	2888972	2889365	394	2889166	1041.4	349.93	4.7339	346.972	TLE13_bam_CdxB-FLAG_rep1_peak_176		CP001340.1	2890816	2891235	420	2891048	1109	346.926	4.42246	344.029	TLE14_bam_cdxB-FLAG_rep2_peak_158
CP001340.1	1524200	1524568	369	1524410	978.97	325.542	4.68887	322.622	TLE13_bam_CdxB-FLAG_rep1_peak_105		CP001340.1	2888970	2889353	384	2889171	1086	326.172	4.26052	323.298	TLE14_bam_cdxB-FLAG_rep2_peak_157
CP001340.1	2973850	2974254	405	2974022	903.26	291.97	4.55317	289.099	TLE13_bam_CdxB-FLAG_rep1_peak_185		CP001340.1	3258459	3258840	382	3258648	976	285.92	4.16286	283.093	TLE14_bam_cdxB-FLAG_rep2_peak_179
CP001340.1	3103332	3104181	850	3103949	944.44	299.857	4.48075	296.975	TLE13_bam_CdxB-FLAG_rep1_peak_195		CP001340.1	442807	443187	381	442976	917	261.121	4.05848	258.323	TLE14_bam_cdxB-FLAG_rep2_peak_14
CP001340.1	2793580	2793942	363	2793762	819.58	245.06	4.23676	242.255	TLE13_bam_CdxB-FLAG_rep1_peak_164		CP001340.1	3103766	3104125	360	3103949	985	267.454	3.90059	264.649	TLE14_bam_cdxB-FLAG_rep2_peak_173
CP001340.1	2940088	2940677	590	2940272	846.81	252.435	4.22888	249.62	TLE13_bam_CdxB-FLAG_rep1_peak_180		CP001340.1	1375690	1376042	353	1375864	883	238.415	3.87809	235.648	TLE14_bam_cdxB-FLAG_rep2_peak_87
CP001340.1	1375688	1376047	360	1375877	788.36	227.051	4.09511	224.272	TLE13_bam_CdxB-FLAG_rep1_peak_95		CP001340.1	2940095	2940548	454	2940277	922	248.31	3.87161	245.531	TLE14_bam_cdxB-FLAG_rep2_peak_161
CP001340.1	2824902	2825286	385	2825092	812.27	230.064	4.03688	227.281	TLE13_bam_CdxB-FLAG_rep1_peak_166		CP001340.1	2793586	2793932	347	2793762	882	235.925	3.84805	233.161	TLE14_bam_cdxB-FLAG_rep2_peak_147
CP001340.1	442804	443165	362	442976	785.04	222.212	4.03097	219.441	TLE13_bam_CdxB-FLAG_rep1_peak_14		CP001340.1	1224271	1224651	381	1224459	874	221.806	3.68705	219.063	TLE14_bam_cdxB-FLAG_rep2_peak_81
CP001340.1	3469079	3469694	616	3469507	842.16	233.068	3.95848	230.281	TLE13_bam_CdxB-FLAG_rep1_peak_218		CP001340.1	3413233	3413601	369	3413408	861	215.119	3.64115	212.385	TLE14_bam_cdxB-FLAG_rep2_peak_185
CP001340.1	1224271	1224653	383	1224458	771.09	213.494	3.95539	210.74	TLE13_bam_CdxB-FLAG_rep1_peak_88		CP001340.1	720111	720475	365	720289	871	216.228	3.62332	213.492	TLE14_bam_cdxB-FLAG_rep2_peak_41
CP001340.1	3413243	3413594	352	3413409	773.08	213.016	3.93936	210.263	TLE13_bam_CdxB-FLAG_rep1_peak_209		CP001340.1	2314820	2315202	383	2315006	781	185.26	3.49418	182.576	TLE14_bam_cdxB-FLAG_rep2_peak_127
CP001340.1	3428086	3428670	585	3428408	754.49	195.954	3.75416	193.234	TLE13_bam_CdxB-FLAG_rep1_peak_212		CP001340.1	2824916	2825275	360	2825099	901	208.74	3.43791	206.016	TLE14_bam_cdxB-FLAG_rep2_peak_149
CP001340.1	20610	20973	364	20797	735.89	184.217	3.64797	181.519	TLE13_bam_CdxB-FLAG_rep1_peak_1		CP001340.1	3451967	3452321	355	3452136	841	190.14	3.37391	187.447	TLE14_bam_cdxB-FLAG_rep2_peak_192
CP001340.1	2612292	2612687	396	2612503	723.94	178.852	3.61024	176.164	TLE13_bam_CdxB-FLAG_rep1_peak_155		CP001340.1	3428089	3428658	570	3428412	792	173.609	3.2968	170.944	TLE14_bam_cdxB-FLAG_rep2_peak_188
CP001340.1	1112032	1112687	656	1112492	747.18	180.701	3.54588	178.01	TLE13_bam_CdxB-FLAG_rep1_peak_70		CP001340.1	3469195	3469681	487	3469503	816	175.469	3.25298	172.801	TLE14_bam_cdxB-FLAG_rep2_peak_193
CP001340.1	1175651	1176359	709	1176160	699.36	169.182	3.54542	166.515	TLE13_bam_CdxB-FLAG_rep1_peak_80		CP001340.1	1189589	1189985	397	1189775	730	156.729	3.24525	154.097	TLE14_bam_cdxB-FLAG_rep2_peak_77
CP001340.1	3451976	3452324	349	3452153	733.23	176.38	3.53099	173.698	TLE13_bam_CdxB-FLAG_rep1_peak_217		CP001340.1	20615	20973	359	20786	723	154.561	3.23503	151.932	TLE14_bam_cdxB-FLAG_rep2_peak_1
CP001340.1	875439	875790	352	875625	685.41	161.924	3.48151	159.275	TLE13_bam_CdxB-FLAG_rep1_peak_59		CP001340.1	626451	626837	387	626630	786	166.818	3.2217	164.166	TLE14_bam_cdxB-FLAG_rep2_peak_30
CP001340.1	3256080	3256434	355	3256249	668.15	157.451	3.47145	154.814	TLE13_bam_CdxB-FLAG_rep1_peak_199		CP001340.1	1112142	1112680	539	1112490	862	181.888	3.21177	179.21	TLE14_bam_cdxB-FLAG_rep2_peak_67
CP001340.1	2922958	2923343	386	2923153	742.53	173.593	3.45829	170.917	TLE13_bam_CdxB-FLAG_rep1_peak_178		CP001340.1	875435	875765	331	875625	712	145.977	3.14162	143.366	TLE14_bam_cdxB-FLAG_rep2_peak_55
CP001340.1	1189577	1190095	519	1189773	664.16	155.283	3.45078	152.651	TLE13_bam_CdxB-FLAG_rep1_peak_83		CP001340.1	2922989	2923338	350	2923169	773	152.206	3.05974	149.582	TLE14_bam_cdxB-FLAG_rep2_peak_159
CP001340.1	2314834	2315203	370	2315011	690.73	157.332	3.39082	154.695	TLE13_bam_CdxB-FLAG_rep1_peak_142		CP001340.1	1175665	1176355	691	1176159	744	145.876	3.04977	143.265	TLE14_bam_cdxB-FLAG_rep2_peak_75
CP001340.1	2538383	2538799	417	2538585	651.54	148.057	3.38105	145.443	TLE13_bam_CdxB-FLAG_rep1_peak_154		CP001340.1	2538373	2538783	411	2538565	698	136.142	3.03686	133.555	TLE14_bam_cdxB-FLAG_rep2_peak_135
CP001340.1	720111	720471	361	720289	773.08	169.281	3.29397	166.614	TLE13_bam_CdxB-FLAG_rep1_peak_43		CP001340.1	546110	546442	333	546280	664	124.743	2.96128	122.183	TLE14_bam_cdxB-FLAG_rep2_peak_24
CP001340.1	1888373	1888717	345	1888537	626.97	135.218	3.25783	132.637	TLE13_bam_CdxB-FLAG_rep1_peak_123		CP001340.1	2612234	2612691	458	2612507	768	140.849	2.92092	138.25	TLE14_bam_cdxB-FLAG_rep2_peak_136
CP001340.1	626456	626813	358	626639	750.5	157.469	3.19788	154.832	TLE13_bam_CdxB-FLAG_rep1_peak_30		CP001340.1	634766	635124	359	634945	746	136.635	2.91754	134.047	TLE14_bam_cdxB-FLAG_rep2_peak_31
CP001340.1	1051230	1051596	367	1051404	620.99	126.352	3.1281	123.795	TLE13_bam_CdxB-FLAG_rep1_peak_65		CP001340.1	801551	801880	330	801700	664	119.794	2.88574	117.247	TLE14_bam_cdxB-FLAG_rep2_peak_50
CP001340.1	546091	546434	344	546252	596.42	117.315	3.05116	114.785	TLE13_bam_CdxB-FLAG_rep1_peak_23		CP001340.1	3205459	3205771	313	3205614	627	108.26	2.80607	105.747	TLE14_bam_cdxB-FLAG_rep2_peak_177
CP001340.1	801537	801877	341	801711	606.38	119.152	3.0494	116.616	TLE13_bam_CdxB-FLAG_rep1_peak_52		CP001340.1	3955909	3956262	354	3956079	685	116.077	2.7774	113.541	TLE14_bam_cdxB-FLAG_rep2_peak_218
CP001340.1	3955900	3956254	355	3956076	629.62	120.679	3.00298	118.139	TLE13_bam_CdxB-FLAG_rep1_peak_244		CP001340.1	3992201	3992513	313	3992352	617	103.787	2.76139	101.288	TLE14_bam_cdxB-FLAG_rep2_peak_221
CP001340.1	3483642	3484013	372	3483836	656.19	122.298	2.94705	119.753	TLE13_bam_CdxB-FLAG_rep1_peak_221		CP001340.1	1888380	1888690	311	1888525	616	103.343	2.75692	100.846	TLE14_bam_cdxB-FLAG_rep2_peak_106
CP001340.1	1588270	1588640	371	1588450	563.21	104.182	2.92705	101.687	TLE13_bam_CdxB-FLAG_rep1_peak_115		CP001340.1	2812670	2813051	382	2812844	696	115.382	2.74162	112.848	TLE14_bam_cdxB-FLAG_rep2_peak_148
CP001340.1	3450649	3451001	353	3450833	677.44	122.878	2.89934	120.331	TLE13_bam_CdxB-FLAG_rep1_peak_216		CP001340.1	817078	817413	336	817230	652	108.19	2.74094	105.678	TLE14_bam_cdxB-FLAG_rep2_peak_51
CP001340.1	634782	635120	339	634940	579.81	104.246	2.88073	101.751	TLE13_bam_CdxB-FLAG_rep1_peak_32		CP001340.1	3483664	3484035	372	3483816	728	119.145	2.72223	116.599	TLE14_bam_cdxB-FLAG_rep2_peak_196
CP001340.1	3762373	3762695	323	3762523	551.25	97.3041	2.8414	94.8305	TLE13_bam_CdxB-FLAG_rep1_peak_234		CP001340.1	3762371	3762674	304	3762523	594	93.7667	2.65862	91.3019	TLE14_bam_cdxB-FLAG_rep2_peak_209
CP001340.1	1386621	1386963	343	1386777	725.93	125.385	2.81755	122.83	TLE13_bam_CdxB-FLAG_rep1_peak_96		CP001340.1	3256084	3256450	367	3256255	646	101.111	2.64859	98.6213	TLE14_bam_cdxB-FLAG_rep2_peak_178
CP001340.1	3992199	3992496	298	3992342	531.99	89.5645	2.76511	87.1177	TLE13_bam_CdxB-FLAG_rep1_peak_246		CP001340.1	3103334	3103680	347	3103508	610	93.2456	2.61124	90.7824	TLE14_bam_cdxB-FLAG_rep2_peak_172
CP001340.1	3388812	3389127	316	3388966	551.25	92.9777	2.76348	90.5192	TLE13_bam_CdxB-FLAG_rep1_peak_208		CP001340.1	3264169	3264521	353	3264337	714	108.544	2.60829	106.031	TLE14_bam_cdxB-FLAG_rep2_peak_180
CP001340.1	3756858	3757172	315	3757020	587.78	98.6498	2.76165	96.172	TLE13_bam_CdxB-FLAG_rep1_peak_233		CP001340.1	3756858	3757186	329	3757011	579	87.4383	2.59159	84.9933	TLE14_bam_cdxB-FLAG_rep2_peak_208
CP001340.1	3205464	3205761	298	3205605	531.99	89.377	2.76162	86.9309	TLE13_bam_CdxB-FLAG_rep1_peak_198		CP001340.1	4004031	4004359	329	4004192	577	86.6071	2.58266	84.1649	TLE14_bam_cdxB-FLAG_rep2_peak_223
CP001340.1	2812667	2813003	337	2812832	620.33	104.193	2.76145	101.698	TLE13_bam_CdxB-FLAG_rep1_peak_165		CP001340.1	2692575	2692920	346	2692739	635	94.5825	2.57496	92.1145	TLE14_bam_cdxB-FLAG_rep2_peak_139
CP001340.1	817076	817415	340	817238	546.6	89.932	2.72522	87.4843	TLE13_bam_CdxB-FLAG_rep1_peak_53		CP001340.1	174996	175338	343	175176	573	84.9536	2.56479	82.5165	TLE14_bam_cdxB-FLAG_rep2_peak_5
CP001340.1	3099345	3099681	337	3099510	507.42	79.1458	2.63762	76.7347	TLE13_bam_CdxB-FLAG_rep1_peak_194		CP001340.1	1051237	1051586	350	1051402	662	97.0203	2.55338	94.5445	TLE14_bam_cdxB-FLAG_rep2_peak_62
CP001340.1	2847899	2848350	452	2848050	526.02	81.7329	2.63008	79.313	TLE13_bam_CdxB-FLAG_rep1_peak_167		CP001340.1	3099357	3099679	323	3099503	585	85.0687	2.53834	82.6312	TLE14_bam_cdxB-FLAG_rep2_peak_171
CP001340.1	2195304	2195605	302	2195436	505.43	78.2994	2.62728	75.892	TLE13_bam_CdxB-FLAG_rep1_peak_136		CP001340.1	1386608	1386964	357	1386769	790	113.176	2.52704	110.649	TLE14_bam_cdxB-FLAG_rep2_peak_88
CP001340.1	4004062	4004365	304	4004222	530.66	81.5553	2.61904	79.1361	TLE13_bam_CdxB-FLAG_rep1_peak_248		CP001340.1	2195264	2195608	345	2195440	549	75.2894	2.45755	72.8858	TLE14_bam_cdxB-FLAG_rep2_peak_119
CP001340.1	2692568	2692902	335	2692742	528.01	79.3181	2.58053	76.9064	TLE13_bam_CdxB-FLAG_rep1_peak_158		CP001340.1	2847901	2848228	328	2848049	589	80.2476	2.45156	77.8275	TLE14_bam_cdxB-FLAG_rep2_peak_150
CP001340.1	174987	175350	364	175176	494.14	73.5384	2.56547	71.149	TLE13_bam_CdxB-FLAG_rep1_peak_5		CP001340.1	3433911	3434199	289	3434057	585	76.995	2.40779	74.5857	TLE14_bam_cdxB-FLAG_rep2_peak_189
CP001340.1	3118573	3118914	342	3118739	509.41	74.5121	2.54443	72.1187	TLE13_bam_CdxB-FLAG_rep1_peak_196		CP001340.1	1061234	1061585	352	1061389	562	73.8922	2.40517	71.4936	TLE14_bam_cdxB-FLAG_rep2_peak_65
CP001340.1	3264174	3264527	354	3264337	658.85	93.8205	2.5185	91.3594	TLE13_bam_CdxB-FLAG_rep1_peak_201		CP001340.1	3388830	3389116	287	3388977	571	74.8962	2.40277	72.4941	TLE14_bam_cdxB-FLAG_rep2_peak_184
CP001340.1	2473257	2473585	329	2473438	482.85	68.8149	2.51013	66.4437	TLE13_bam_CdxB-FLAG_rep1_peak_148		CP001340.1	4034076	4035729	1654	4034349	532	68.7169	2.38159	66.338	TLE14_bam_cdxB-FLAG_rep2_peak_226
CP001340.1	1061242	1061580	339	1061414	502.77	71.4497	2.50707	69.0682	TLE13_bam_CdxB-FLAG_rep1_peak_67		CP001340.1	3450667	3451001	335	3450825	685	87.5508	2.37703	85.1057	TLE14_bam_cdxB-FLAG_rep2_peak_191
CP001340.1	681473	681816	344	681640	478.86	66.5748	2.47683	64.2129	TLE13_bam_CdxB-FLAG_rep1_peak_36		CP001340.1	681463	682206	744	681644	540	67.7539	2.34765	65.379	TLE14_bam_cdxB-FLAG_rep2_peak_35
CP001340.1	2007102	2007417	316	2007248	470.23	64.0531	2.44467	61.7031	TLE13_bam_CdxB-FLAG_rep1_peak_127		CP001340.1	2473283	2473598	316	2473431	522	64.9597	2.3369	62.5952	TLE14_bam_cdxB-FLAG_rep2_peak_130
CP001340.1	1157060	1157442	383	1157255	516.72	69.5909	2.43724	67.2168	TLE13_bam_CdxB-FLAG_rep1_peak_77		CP001340.1	1588284	1588629	346	1588464	520	64.2181	2.32797	61.8564	TLE14_bam_cdxB-FLAG_rep2_peak_98
CP001340.1	3794517	3794988	472	3794678	468.23	63.2723	2.43433	60.9257	TLE13_bam_CdxB-FLAG_rep1_peak_239		CP001340.1	613085	613386	302	613240	526	63.7878	2.30772	61.4287	TLE14_bam_cdxB-FLAG_rep2_peak_27
CP001340.1	2952457	2952787	331	2952640	512.73	68.4262	2.42555	66.0566	TLE13_bam_CdxB-FLAG_rep1_peak_181		CP001340.1	1616522	1616833	312	1616680	529	64.056	2.30625	61.6954	TLE14_bam_cdxB-FLAG_rep2_peak_99
CP001340.1	3433857	3434211	355	3434055	502.77	66.3052	2.41038	63.945	TLE13_bam_CdxB-FLAG_rep1_peak_214		CP001340.1	1157073	1157410	338	1157263	568	66.6354	2.27373	64.2645	TLE14_bam_cdxB-FLAG_rep2_peak_73
CP001340.1	35371	35690	320	35523	458.94	59.4235	2.38609	57.0942	TLE13_bam_CdxB-FLAG_rep1_peak_3		CP001340.1	3418467	3418753	287	3418593	540	63.3893	2.27272	61.0322	TLE14_bam_cdxB-FLAG_rep2_peak_186
CP001340.1	613083	613410	328	613234	480.85	61.8637	2.37929	59.5236	TLE13_bam_CdxB-FLAG_rep1_peak_27		CP001340.1	2702034	2702371	338	2702195	538	61.6261	2.2464	59.2774	TLE14_bam_cdxB-FLAG_rep2_peak_140
CP001340.1	1616517	1616817	301	1616680	455.61	58.2871	2.36886	55.9635	TLE13_bam_CdxB-FLAG_rep1_peak_116		CP001340.1	773501	773855	355	773668	496	55.5818	2.22073	53.2633	TLE14_bam_cdxB-FLAG_rep2_peak_47
CP001340.1	2702053	2702354	302	2702198	468.9	58.2663	2.3378	55.9432	TLE13_bam_CdxB-FLAG_rep1_peak_159		CP001340.1	2012904	2013183	280	2013030	489	53.1562	2.18945	50.8493	TLE14_bam_cdxB-FLAG_rep2_peak_112
CP001340.1	641764	642111	348	641952	481.52	58.9981	2.31979	56.6716	TLE13_bam_CdxB-FLAG_rep1_peak_33		CP001340.1	772720	773031	312	772907	493	53.5635	2.18923	51.2547	TLE14_bam_cdxB-FLAG_rep2_peak_46
CP001340.1	1968393	1968735	343	1968563	443	53.4621	2.3034	51.1611	TLE13_bam_CdxB-FLAG_rep1_peak_124		CP001340.1	2952482	2952787	306	2952637	558	60.1996	2.18636	57.8572	TLE14_bam_cdxB-FLAG_rep2_peak_162
CP001340.1	3418475	3418832	358	3418615	450.3	54.5302	2.30256	52.2247	TLE13_bam_CdxB-FLAG_rep1_peak_210		CP001340.1	854173	854478	306	854323	565	60.0607	2.17225	57.7195	TLE14_bam_cdxB-FLAG_rep2_peak_54
CP001340.1	2864003	2864904	902	2864648	440.34	52.7343	2.28962	50.4377	TLE13_bam_CdxB-FLAG_rep1_peak_172		CP001340.1	35367	35677	311	35539	484	51.45	2.16711	49.1521	TLE14_bam_cdxB-FLAG_rep2_peak_3
CP001340.1	773529	773847	319	773688	435.69	50.9319	2.2655	48.6449	TLE13_bam_CdxB-FLAG_rep1_peak_49		CP001340.1	3976239	3976564	326	3976391	480	50.101	2.14924	47.8095	TLE14_bam_cdxB-FLAG_rep2_peak_219
CP001340.1	2012907	2013199	293	2013051	428.38	48.4503	2.22759	46.1767	TLE13_bam_CdxB-FLAG_rep1_peak_128		CP001340.1	242627	242900	274	242754	481	49.8686	2.14292	47.5783	TLE14_bam_cdxB-FLAG_rep2_peak_9
CP001340.1	2253144	2253597	454	2253287	422.41	46.3624	2.19658	44.1017	TLE13_bam_CdxB-FLAG_rep1_peak_137		CP001340.1	2007103	2007374	272	2007245	472	47.4463	2.11349	45.1684	TLE14_bam_cdxB-FLAG_rep2_peak_111
CP001340.1	1406907	1407197	291	1407042	450.3	49.2702	2.19505	46.9926	TLE13_bam_CdxB-FLAG_rep1_peak_97		CP001340.1	1968416	1968748	333	1968552	468	46.1408	2.09562	43.8699	TLE14_bam_cdxB-FLAG_rep2_peak_108
CP001340.1	436400	436674	275	436521	421.08	46.0179	2.18969	43.7595	TLE13_bam_CdxB-FLAG_rep1_peak_13		CP001340.1	436398	436690	293	436522	478	46.4946	2.08433	44.222	TLE14_bam_cdxB-FLAG_rep2_peak_13
CP001340.1	2863217	2863600	384	2863397	421.08	46.0179	2.18969	43.7595	TLE13_bam_CdxB-FLAG_rep1_peak_170		CP001340.1	2864457	2864895	439	2864630	460	43.574	2.05987	41.3175	TLE14_bam_cdxB-FLAG_rep2_peak_153
CP001340.1	616681	616963	283	616803	460.26	49.8835	2.18608	47.6022	TLE13_bam_CdxB-FLAG_rep1_peak_28		CP001340.1	938716	939148	433	938905	526	47.2481	2.01976	44.9714	TLE14_bam_cdxB-FLAG_rep2_peak_57
CP001340.1	938721	939146	426	938910	450.97	48.4676	2.18193	46.1938	TLE13_bam_CdxB-FLAG_rep1_peak_62		CP001340.1	1406920	1407196	277	1407045	512	45.1278	2.00361	42.8625	TLE14_bam_cdxB-FLAG_rep2_peak_89
CP001340.1	3976261	3976557	297	3976391	420.41	44.5487	2.16176	42.3004	TLE13_bam_CdxB-FLAG_rep1_peak_245		CP001340.1	1984356	1984623	268	1984490	445	38.9236	1.99285	36.6938	TLE14_bam_cdxB-FLAG_rep2_peak_110
CP001340.1	1131091	1131405	315	1131231	479.52	50.2714	2.15675	47.9875	TLE13_bam_CdxB-FLAG_rep1_peak_74		CP001340.1	2181732	2182042	311	2181871	443	38.3198	1.98391	36.0937	TLE14_bam_cdxB-FLAG_rep2_peak_116
CP001340.1	242601	242935	335	242756	446.98	46.472	2.14962	44.2109	TLE13_bam_CdxB-FLAG_rep1_peak_8		CP001340.1	234988	235251	264	235132	442	38.0194	1.97944	35.7952	TLE14_bam_cdxB-FLAG_rep2_peak_8
CP001340.1	854191	854456	266	854320	478.86	48.8338	2.13271	46.5583	TLE13_bam_CdxB-FLAG_rep1_peak_58		CP001340.1	3056527	3056833	307	3056688	451	37.886	1.9619	35.6631	TLE14_bam_cdxB-FLAG_rep2_peak_169
CP001340.1	29301	29624	324	29450	445.65	45.3412	2.12692	43.0868	TLE13_bam_CdxB-FLAG_rep1_peak_2		CP001340.1	3476298	3476565	268	3476430	461	38.2825	1.95391	36.0572	TLE14_bam_cdxB-FLAG_rep2_peak_194
CP001340.1	771412	771734	323	771593	449.64	44.696	2.10578	42.4458	TLE13_bam_CdxB-FLAG_rep1_peak_46		CP001340.1	616652	616966	315	616811	479	39.5309	1.95051	37.2979	TLE14_bam_cdxB-FLAG_rep2_peak_28
CP001340.1	3314900	3315199	300	3315044	404.47	40.321	2.10355	38.1015	TLE13_bam_CdxB-FLAG_rep1_peak_204		CP001340.1	2529620	2529870	251	2529753	442	36.4599	1.94745	34.2472	TLE14_bam_cdxB-FLAG_rep2_peak_134
CP001340.1	397844	398117	274	397969	405.14	40.3644	2.10064	38.1447	TLE13_bam_CdxB-FLAG_rep1_peak_12		CP001340.1	641794	642104	311	641958	486	39.8453	1.94606	37.6104	TLE14_bam_cdxB-FLAG_rep2_peak_32
CP001340.1	1197560	1197884	325	1197701	425.73	41.3403	2.08363	39.1136	TLE13_bam_CdxB-FLAG_rep1_peak_85		CP001340.1	2101485	2101767	283	2101633	432	35.0688	1.93476	32.8658	TLE14_bam_cdxB-FLAG_rep2_peak_113
CP001340.1	3073910	3074214	305	3074088	400.49	39.0248	2.08288	36.8151	TLE13_bam_CdxB-FLAG_rep1_peak_192		CP001340.1	3793263	3793562	300	3793398	431	34.7792	1.93029	32.5786	TLE14_bam_cdxB-FLAG_rep2_peak_211
CP001340.1	3793245	3793601	357	3793414	397.17	38.0639	2.06565	35.8605	TLE13_bam_CdxB-FLAG_rep1_peak_236		CP001340.1	333132	333525	394	333390	448	35.8971	1.92649	33.6888	TLE14_bam_cdxB-FLAG_rep2_peak_10
CP001340.1	2936476	2936798	323	2936634	416.43	39.5014	2.06036	37.2885	TLE13_bam_CdxB-FLAG_rep1_peak_179		CP001340.1	3118605	3118904	300	3118751	474	37.707	1.92312	35.4857	TLE14_bam_cdxB-FLAG_rep2_peak_174
CP001340.1	2101489	2101756	268	2101627	395.84	37.4287	2.05876	35.2297	TLE13_bam_CdxB-FLAG_rep1_peak_129		CP001340.1	1131116	1131387	272	1131231	495	39.183	1.92093	36.9521	TLE14_bam_cdxB-FLAG_rep2_peak_70
CP001340.1	2177663	2178057	395	2177845	395.84	37.3159	2.05617	35.1183	TLE13_bam_CdxB-FLAG_rep1_peak_132		CP001340.1	771367	771726	360	771578	497	38.8066	1.91127	36.5779	TLE14_bam_cdxB-FLAG_rep2_peak_44
CP001340.1	772738	773022	285	772911	393.85	36.7979	2.04842	34.6036	TLE13_bam_CdxB-FLAG_rep1_peak_48		CP001340.1	2781654	2781911	258	2781798	441	34.4067	1.90681	32.2095	TLE14_bam_cdxB-FLAG_rep2_peak_145
CP001340.1	2710136	2710656	521	2710280	397.83	36.8309	2.0409	34.6364	TLE13_bam_CdxB-FLAG_rep1_peak_160		CP001340.1	721771	722046	276	721883	454	34.9186	1.89774	32.7171	TLE14_bam_cdxB-FLAG_rep2_peak_42
CP001340.1	2529588	2529864	277	2529746	389.86	35.5494	2.02775	33.3652	TLE13_bam_CdxB-FLAG_rep1_peak_153		CP001340.1	2787924	2788177	254	2788043	462	34.7464	1.88281	32.5466	TLE14_bam_cdxB-FLAG_rep2_peak_146
CP001340.1	3056571	3056827	257	3056688	390.53	35.255	2.01714	33.0736	TLE13_bam_CdxB-FLAG_rep1_peak_190		CP001340.1	3794547	3794922	376	3794702	419	31.3822	1.87667	29.2087	TLE14_bam_cdxB-FLAG_rep2_peak_213
CP001340.1	2991025	2991303	279	2991160	395.18	35.1436	2.00291	32.9633	TLE13_bam_CdxB-FLAG_rep1_peak_189		CP001340.1	3728727	3729015	289	3728880	492	36.3425	1.87258	34.1304	TLE14_bam_cdxB-FLAG_rep2_peak_205
CP001340.1	3797427	3797802	376	3797620	383.89	33.7098	1.99674	31.5401	TLE13_bam_CdxB-FLAG_rep1_peak_242		CP001340.1	1969402	1969653	252	1969518	414	30.0101	1.85433	27.8473	TLE14_bam_cdxB-FLAG_rep2_peak_109
CP001340.1	4034225	4035703	1479	4034347	453.62	39.5113	1.99396	37.2983	TLE13_bam_CdxB-FLAG_rep1_peak_249		CP001340.1	397862	398092	231	397964	437	31.2719	1.84775	29.0998	TLE14_bam_cdxB-FLAG_rep2_peak_12
CP001340.1	3311361	3311694	334	3311548	383.89	33.5512	1.99299	31.3832	TLE13_bam_CdxB-FLAG_rep1_peak_203		CP001340.1	3311403	3311674	272	3311543	435	31.0697	1.84635	28.8994	TLE14_bam_cdxB-FLAG_rep2_peak_181
CP001340.1	235006	235252	247	235143	386.54	33.4831	1.98373	31.3156	TLE13_bam_CdxB-FLAG_rep1_peak_7		CP001340.1	953928	954291	364	954111	501	35.3775	1.84344	33.1725	TLE14_bam_cdxB-FLAG_rep2_peak_58
CP001340.1	3728735	3729025	291	3728882	445.65	37.5451	1.96763	35.3457	TLE13_bam_CdxB-FLAG_rep1_peak_232		CP001340.1	3314910	3315176	267	3315047	415	29.3329	1.83796	27.1752	TLE14_bam_cdxB-FLAG_rep2_peak_182
CP001340.1	333147	333554	408	333413	438.35	36.7429	1.96137	34.55	TLE13_bam_CdxB-FLAG_rep1_peak_11		CP001340.1	1147809	1148095	287	1147967	420	28.9084	1.82148	26.7542	TLE14_bam_cdxB-FLAG_rep2_peak_72
CP001340.1	953936	954272	337	954110	433.03	36.1105	1.9551	33.9223	TLE13_bam_CdxB-FLAG_rep1_peak_63		CP001340.1	1183846	1184120	275	1183984	441	29.5628	1.80672	27.4034	TLE14_bam_cdxB-FLAG_rep2_peak_76
CP001340.1	2288209	2288503	295	2288346	382.56	31.5998	1.94699	29.447	TLE13_bam_CdxB-FLAG_rep1_peak_140		CP001340.1	2710170	2710593	424	2710282	428	28.3739	1.79893	26.2243	TLE14_bam_cdxB-FLAG_rep2_peak_141
CP001340.1	2787893	2788210	318	2788040	379.24	31.4051	1.94634	29.2531	TLE13_bam_CdxB-FLAG_rep1_peak_163		CP001340.1	1587163	1587463	301	1587303	416	27.3061	1.79197	25.1656	TLE14_bam_cdxB-FLAG_rep2_peak_97
CP001340.1	681902	682211	310	682096	375.25	30.8514	1.94064	28.7043	TLE13_bam_CdxB-FLAG_rep1_peak_37		CP001340.1	1058010	1058321	312	1058182	407	26.7384	1.79173	24.6031	TLE14_bam_cdxB-FLAG_rep2_peak_64
CP001340.1	2866140	2867881	1742	2867597	372.59	30.3423	1.93572	28.1997	TLE13_bam_CdxB-FLAG_rep1_peak_174		CP001340.1	3986933	3987219	287	3987103	410	26.7762	1.78843	24.6407	TLE14_bam_cdxB-FLAG_rep2_peak_220
CP001340.1	1984363	1984631	269	1984490	371.27	30.1523	1.93127	28.0109	TLE13_bam_CdxB-FLAG_rep1_peak_126		CP001340.1	3333688	3333958	271	3333834	435	28.1058	1.78404	25.9584	TLE14_bam_cdxB-FLAG_rep2_peak_183
CP001340.1	3476289	3476560	272	3476445	392.52	31.4543	1.92524	29.3021	TLE13_bam_CdxB-FLAG_rep1_peak_219		CP001340.1	3797499	3797824	326	3797638	399	25.2282	1.7684	23.1088	TLE14_bam_cdxB-FLAG_rep2_peak_216
[truncated: 115 more rows]

## Sheet: Supplementary Table 3
Supplementary Table 3. RNA-seq DESeq2 results of DcdxB compared to wildtype.
[truncated: 4,099 more rows]

[truncated: 5 more sheets: Supplementary Table 4, Supplementary Table 5, Supplementary Table 6, Supplementary Table 7, Supplementary Table 8]
