# Supplementary material for: A bacterial CARD–NLR-like immune system controls the release of gene transfer agents
Source: Nat Microbiol. 2026 Apr 16;11(6):1511–30. doi: 10.1038/s41564-026-02316-4 (PMC13236601; doi:10.1038/s41564-026-02316-4)
Supplement: Supplementary file 10 — Proportion of ghost cells (Fig. 1b) and quantification of three different cell types (Fig. 1d). [file 41564_2026_2316_MOESM10_ESM.xlsx]

## Sheet: Fig. 1b
Fig. 1b. Proportion of ghost cells
Biological repeat	C. crescentus strain
	Wildtype	DrogA	DrogA xylX::Pxyl-rogA	DrogADGTA
Repeat 1	0	53.5	0	0
Repeat 2	0.25	52.5	1.25	0
Repeat 3	0	48.75	0.25	0.75
Mean	0.0833333	51.5833	0.5	0.25
Standard deviation	0.144338	2.50416	0.661438	0.433013
Measurement: Proportion of ghost cells

## Sheet: Fig. 1d
Fig. 1d. Quantification of three different cell types
C. crescentus vanA::PgtaT-mNG strain	Phase-dark non-fluorescent cells					Phase-dark fluorescent cells					Phase-light non-fluorescent ghosts
	Biological repeat 1	Biological repeat 2	Biological repeat 3	Mean	Standard deviation	Biological repeat 1	Biological repeat 2	Biological repeat 3	Mean	Standard deviation	Biological repeat 1	Biological repeat 2	Biological repeat 3	Mean	Standard deviation
WT	100	100	99.75	99.9167	0.144338	0	0	0	0	0	0	0	0.25	0.0833333	0.144338
DrogA	19.17	19.25	26	21.4733	3.92041	30.08	33.5	27.5	30.36	3.00978	50.75	47.25	46.5	48.1667	2.26844
Measurement: Proportion of cells within the population that are either phase-dark non-fluorescent, phase-dark fluorescent, or phase-light non-fluorescent ghosts
