# Supplementary material for: A bacterial CARD–NLR-like immune system controls the release of gene transfer agents
Source: Nat Microbiol. 2026 Apr 16;11(6):1511–30. doi: 10.1038/s41564-026-02316-4 (PMC13236601; doi:10.1038/s41564-026-02316-4)
Supplement: Supplementary file 11 — Tn-seq volcano plot for ΔrogA compared with the WT (Fig. 2b), proportion of ghost cells (Fig. 2d) and gene transfer assay (Fig. 2e). [file 41564_2026_2316_MOESM11_ESM.xlsx]

## Sheet: Fig. 2b
Fig. 2b. Tn-seq volcano plot for DrogA compared to wiildtype
Gene	log2 fold-change	-log (adjusted P-value)
CCNA_00821	3.82449	76.2829
CCNA_00580	1.95882	38.5276
CCNA_00579	2.3303	31.3594
CCNA_03110	3.17521	30.5979
CCNA_03588	2.33885	30.2824
CCNA_01112	2.72956	26.8234
CCNA_02174	2.25508	20.5235
CCNA_03591	2.30442	20.1521
CCNA_01111	2.96026	16.3601
CCNA_03072	2.32201	11.3741
CCNA_00822	2.63688	11.1611
CCNA_03683	2.39899	11.0307
CCNA_00892	1.87128	9.47237
CCNA_02037	2.35596	8.86233
CCNA_03590	11.2727	7.59001
CCNA_03115	2.84166	7.43035
CCNA_01538	1.45337	7.31333
CCNA_00719	1.35664	5.48936
CCNA_01379	1.67939	4.86992
CCNA_02420	10.5929	4.71141
CCNA_00362	2.25007	4.50836
CCNA_00823	3.21466	4.50836
CCNA_03358	1.57307	4.41556
CCNA_00720	1.41818	4.32444
CCNA_01421	10.379	4.02362
CCNA_02172	2.63792	3.75126
CCNA_00518	8.59445	3.20175
CCNA_00708	2.48882	3.20175
CCNA_03401	2.2053	3.20175
CCNA_01189	0.992187	3.01417
CCNA_03359	1.88909	3.01417
CCNA_R0108	8.79246	2.99285
CCNA_00554	1.28415	2.99076
CCNA_00011	2.32447	2.68612
CCNA_00086	2.0784	2.56442
CCNA_03360	1.78987	2.56442
CCNA_01414	1.1542	2.53873
CCNA_R0159	-1.51676	2.49425
CCNA_03383	1.6553	2.45012
CCNA_03911	5.25238	2.41939
CCNA_R0180	10.493	2.41939
CCNA_R0195	9.83829	2.41939
CCNA_00330	-1.08695	2.38758
CCNA_02528	8.96739	2.34631
CCNA_01848	-2.54469	2.12014
CCNA_01869	0.803936	2.06068
CCNA_01556	1.15405	2.04189
CCNA_00261	9.62775	1.97272
CCNA_02183	10.0759	1.97272
CCNA_03886	2.06732	1.97272
CCNA_00621	2.00479	1.92355
CCNA_00845	-2.20506	1.89966
CCNA_00893	1.74542	1.89966
CCNA_00998	1.56278	1.89966
CCNA_02737	3.02956	1.89966
CCNA_01555	1.14084	1.74554
CCNA_03758	-0.929252	1.6888
CCNA_02173	2.07267	1.6373
CCNA_03689	-1.16974	1.61214
CCNA_00669	-0.870208	1.59919
CCNA_00123	2.11731	1.59323
CCNA_03271	-0.917479	1.57713
CCNA_01125	-1.3663	1.56498
CCNA_03741	1.16117	1.54425
CCNA_03270	2.29529	1.54031
CCNA_00968	-0.856516	1.52968
CCNA_01338	-1.4306	1.52968
CCNA_01626	-9.40531	1.52035
CCNA_02934	1.78715	1.51638
CCNA_00810	-0.943091	1.49081
CCNA_00227	1.20117	1.44408
CCNA_01000	9.28046	1.44408
CCNA_03860	1.50636	1.42186
CCNA_01989	9.21535	1.41748
CCNA_03867	-8.88396	1.41748
CCNA_01799	9.17568	1.38474
CCNA_02941	4.6937	1.37165
CCNA_01256	-1.11735	1.29404
CCNA_01429	-1.39562	1.28495
CCNA_02545	0.825062	1.27758
CCNA_03478	-0.976424	1.27512
CCNA_00610	0.665518	1.27178
CCNA_03843	-1.29682	1.26975
CCNA_01826	-0.966564	1.22162
CCNA_02123	9.61392	1.21396
CCNA_01467	0.958539	1.19922
CCNA_00256	0.960624	1.17426
CCNA_01476	1.0687	1.17426
CCNA_02411	-0.881421	1.17426
CCNA_02431	-0.830516	1.17426
CCNA_03522	-0.801415	1.17426
CCNA_03624	-0.917556	1.16002
CCNA_R0123	8.53699	1.16002
CCNA_00540	3.68197	1.15058
CCNA_02969	1.3138	1.14626
CCNA_00831	0.615898	1.1459
CCNA_01477	1.18122	1.1459
CCNA_03845	1.34456	1.14574
CCNA_02446	0.827719	1.14219
CCNA_03209	1.17831	1.14219
CCNA_00054	0.872895	1.10638
CCNA_02644	5.87829	1.1012
CCNA_02051	-0.793928	1.09114
CCNA_02095	-1.1208	1.09114
CCNA_03038	-0.769112	1.09114
CCNA_03718	-0.667787	1.09114
CCNA_02360	-1.18884	1.08665
CCNA_02825	1.71693	1.08388
CCNA_01116	1.22139	1.08104
CCNA_02294	8.94785	1.08104
CCNA_00402	-1.09878	1.06815
CCNA_R0119	6.89179	1.06388
CCNA_00164	-0.864338	1.06386
CCNA_00222	8.97731	1.06386
CCNA_03286	2.10325	1.06386
CCNA_00914	-1.01676	1.06004
CCNA_03577	-0.818651	1.05605
CCNA_01655	-1.48998	1.03316
CCNA_01858	-1.11278	1.01362
CCNA_01943	3.2682	1.01362
CCNA_02660	-0.962886	1.01362
CCNA_02776	0.786215	1.01362
CCNA_02910	-0.650629	1.01362
CCNA_02189	1.69069	1.00513
CCNA_02302	9.19485	0.996431
CCNA_00311	0.965993	0.976727
CCNA_02171	-1.00715	0.973886
CCNA_02951	1.37121	0.973886
CCNA_00437	-0.70909	0.968441
CCNA_01268	1.67115	0.968441
CCNA_03202	0.799612	0.968441
CCNA_01424	-1.4166	0.940279
CCNA_00105	1.61803	0.92913
CCNA_02219	-1.0248	0.917807
CCNA_03701	2.29188	0.908109
CCNA_03074	-1.02948	0.894404
CCNA_03499	-1.35335	0.886745
CCNA_02875	1.89633	0.882832
CCNA_02690	-0.803289	0.880387
CCNA_00030	1.09995	0.865223
CCNA_00612	0.774174	0.865223
CCNA_01061	1.73038	0.865223
CCNA_01622	1.10829	0.865223
CCNA_01632	1.47202	0.865223
CCNA_03030	-1.59833	0.865223
CCNA_03989	-0.791908	0.865223
CCNA_01409	8.5317	0.864388
CCNA_02848	0.688482	0.864388
CCNA_R0144	-1.71074	0.857091
CCNA_00798	-0.707788	0.855276
CCNA_03073	1.26779	0.851954
CCNA_01816	-0.878066	0.848578
CCNA_03496	1.31718	0.848525
CCNA_02291	-0.761474	0.840065
CCNA_00085	-1.02176	0.823616
CCNA_03869	9.09688	0.822348
CCNA_01500	-0.928764	0.819277
CCNA_02247	-3.19476	0.819277
CCNA_02345	-2.89524	0.819277
CCNA_03056	1.89363	0.819277
CCNA_00392	-0.654854	0.813569
CCNA_01011	-0.704644	0.813569
CCNA_00398	-0.609167	0.805561
CCNA_01547	8.90021	0.802265
CCNA_01926	-1.01027	0.801174
CCNA_02822	8.92422	0.801174
CCNA_00638	0.53317	0.793246
CCNA_00820	0.793754	0.782808
CCNA_00991	1.50107	0.780643
CCNA_00404	-1.45498	0.780473
CCNA_01418	2.094	0.780473
CCNA_01039	0.690451	0.777666
CCNA_01303	-1.16867	0.777666
CCNA_01850	-0.859405	0.775951
CCNA_02234	-1.28688	0.775951
CCNA_03981	4.34091	0.766879
CCNA_02991	8.81388	0.754968
CCNA_01800	8.92798	0.753801
CCNA_02710	-1.14042	0.753801
CCNA_03376	0.900109	0.753801
CCNA_01388	-0.90407	0.750281
CCNA_00486	-0.672836	0.743789
CCNA_01292	2.71184	0.743789
CCNA_R0165	2.109	0.729761
CCNA_01423	8.7687	0.728821
CCNA_03369	-0.959129	0.728821
CCNA_01366	2.71633	0.712764
CCNA_01673	-0.889708	0.712764
CCNA_02418	-0.807732	0.712764
CCNA_03290	1.10222	0.712764
CCNA_00594	0.662244	0.705495
CCNA_00925	-1.00845	0.705495
CCNA_02668	1.2732	0.705495
CCNA_01060	1.16414	0.703504
CCNA_03169	-1.03323	0.692789
CCNA_00434	-0.680977	0.690828
CCNA_01128	-1.05594	0.690828
CCNA_01206	-0.812617	0.690828
CCNA_01612	-3.03831	0.690828
CCNA_02663	2.02159	0.690828
CCNA_03280	-0.474621	0.690828
CCNA_03849	1.83569	0.690828
CCNA_02516	-1.29768	0.684428
CCNA_02846	-0.996641	0.679219
CCNA_03424	0.994706	0.679219
CCNA_00805	-5.4894	0.674534
CCNA_00943	-0.500759	0.674534
CCNA_01295	0.875126	0.674534
CCNA_01430	2.09096	0.674534
CCNA_01598	-0.630935	0.674534
CCNA_R0186	5.21354	0.674534
CCNA_00629	0.51568	0.673458
CCNA_01703	0.796086	0.673458
CCNA_02623	8.72338	0.669071
CCNA_00022	1.41356	0.668474
CCNA_01920	0.54644	0.667567
CCNA_03311	8.60493	0.664177
CCNA_02048	-0.534199	0.663617
CCNA_02469	0.975116	0.662535
CCNA_00113	1.08528	0.657926
CCNA_03767	8.28688	0.657926
CCNA_R0043	8.59301	0.657926
CCNA_02852	-0.64741	0.655948
CCNA_00120	1.37136	0.651032
CCNA_01535	8.66349	0.651032
CCNA_02880	-0.549766	0.651032
CCNA_03142	5.94791	0.651032
CCNA_03710	1.3911	0.646837
CCNA_01284	-1.15815	0.645307
CCNA_00003	1.03505	0.643868
CCNA_00280	-1.70139	0.643868
CCNA_01110	-0.749622	0.643868
CCNA_03206	-0.841303	0.643868
CCNA_01134	-0.894742	0.635731
CCNA_01503	0.896271	0.629681
CCNA_00018	-0.885278	0.628529
CCNA_01223	-0.815448	0.626087
CCNA_02959	0.824334	0.622316
CCNA_00411	-1.29565	0.619952
CCNA_03281	-1.4063	0.617905
CCNA_00644	-0.656704	0.617671
CCNA_03494	-0.96306	0.617671
CCNA_02794	-0.693131	0.617659
CCNA_02918	-0.708719	0.616687
CCNA_03222	0.774706	0.61491
CCNA_00343	7.68078	0.612694
CCNA_03080	-6.15913	0.612694
CCNA_01398	1.84851	0.611101
CCNA_01734	1.07921	0.611101
CCNA_03531	0.706192	0.599429
CCNA_02450	-1.2471	0.597954
CCNA_02213	-0.982624	0.595831
CCNA_02563	-0.564179	0.594663
CCNA_00764	7.97836	0.592392
CCNA_03863	-2.34845	0.592392
CCNA_01917	-0.764449	0.59166
CCNA_03276	0.633996	0.59166
CCNA_R0042	-3.05541	0.590035
CCNA_02866	-1.13827	0.587163
CCNA_R0138	-3.24364	0.584235
CCNA_00091	-0.825472	0.583757
CCNA_00248	0.769387	0.582701
CCNA_02015	-5.02429	0.582701
CCNA_02245	-1.23961	0.582701
CCNA_03936	8.4976	0.582701
CCNA_01023	0.604982	0.580236
CCNA_00586	-0.711948	0.579253
CCNA_03050	1.40465	0.578515
CCNA_02595	2.03321	0.578164
CCNA_00806	8.4542	0.570273
CCNA_02762	1.04754	0.570273
CCNA_02818	8.45018	0.570273
CCNA_03151	-0.487708	0.570273
CCNA_03386	0.698853	0.570273
CCNA_03686	-0.330323	0.570273
CCNA_03782	1.11101	0.570273
CCNA_R0207	-4.10335	0.570273
CCNA_00813	0.54777	0.565719
CCNA_01624	-1.52855	0.565719
CCNA_03040	-0.591552	0.565719
CCNA_03098	0.714299	0.565719
CCNA_R0117	0.77142	0.565719
CCNA_01769	0.760851	0.563499
CCNA_02742	-0.619999	0.560915
CCNA_00215	-0.844838	0.556319
CCNA_01077	-0.501637	0.555751
CCNA_02125	-0.700579	0.555751
CCNA_00684	2.47533	0.554192
CCNA_02500	-1.2494	0.554192
CCNA_00012	-0.498396	0.553109
CCNA_03579	1.8158	0.54919
CCNA_02157	-1.3733	0.545206
CCNA_00281	2.03338	0.541851
CCNA_00948	5.22173	0.541851
CCNA_01254	8.26401	0.541851
CCNA_01664	-0.561301	0.541851
CCNA_01905	-0.423993	0.541851
CCNA_02466	-1.15782	0.541851
CCNA_R0094	7.92174	0.541851
CCNA_R0128	6.47276	0.541851
CCNA_00614	-0.551795	0.541295
CCNA_R0133	8.34101	0.534749
CCNA_00074	-0.562188	0.525693
CCNA_01109	-0.641218	0.525664
CCNA_00615	0.452433	0.52412
CCNA_02681	-0.580603	0.52412
CCNA_01015	-0.543691	0.523167
CCNA_01385	-0.731184	0.521767
CCNA_00356	-0.70389	0.521472
CCNA_02346	-2.80935	0.521451
CCNA_02782	-0.818856	0.521451
CCNA_03589	2.53949	0.521451
CCNA_00137	0.567778	0.51853
CCNA_01168	-1.01118	0.51853
CCNA_03310	8.1828	0.51853
CCNA_R0197	-1.32145	0.51853
CCNA_03391	-1.31991	0.517957
CCNA_00178	1.17883	0.517906
CCNA_01337	-0.667033	0.517906
CCNA_01802	8.27468	0.517906
CCNA_02130	-0.67895	0.517906
CCNA_R0091	8.18399	0.517906
CCNA_01038	0.931568	0.517217
CCNA_02845	1.21063	0.517217
CCNA_03532	0.492813	0.517217
CCNA_03772	-0.868289	0.517217
CCNA_00211	8.14564	0.513826
CCNA_00929	1.16777	0.513826
CCNA_02520	8.69241	0.513826
CCNA_02753	0.439255	0.513826
CCNA_03200	-0.497148	0.513826
CCNA_03938	-1.76906	0.513826
CCNA_01925	0.816279	0.513525
CCNA_01025	1.19307	0.513332
CCNA_01570	0.702393	0.513332
CCNA_02458	-0.556002	0.513332
CCNA_02984	1.05602	0.513332
CCNA_03368	1.45877	0.513332
CCNA_03385	1.2204	0.513332
CCNA_00038	-0.935812	0.51145
CCNA_00359	-0.730836	0.508184
CCNA_00476	1.47631	0.508184
CCNA_00639	0.483949	0.508184
CCNA_00345	-0.601248	0.50742
CCNA_03548	1.21453	0.50742
CCNA_00276	-0.894288	0.506621
CCNA_01118	1.81488	0.506308
CCNA_00731	-0.449907	0.502754
CCNA_00122	2.24653	0.502047
CCNA_01900	8.08447	0.499255
CCNA_03329	6.32843	0.49629
CCNA_00595	-0.720183	0.49279
CCNA_01404	7.68559	0.49279
CCNA_01410	-0.662881	0.49279
CCNA_01880	-0.919507	0.49279
CCNA_02930	1.74428	0.49279
CCNA_03287	-2.53112	0.49279
CCNA_00779	-1.09439	0.492024
CCNA_01252	-1.43477	0.491591
CCNA_01083	0.635533	0.488915
CCNA_03783	0.71274	0.488915
CCNA_00377	-0.415422	0.487008
CCNA_02717	-0.804743	0.487008
CCNA_00691	8.03813	0.486123
CCNA_01682	-0.95431	0.486123
CCNA_02901	-0.514257	0.486123
CCNA_01068	-0.812986	0.476429
CCNA_02555	-1.20297	0.476429
CCNA_01931	-1.10235	0.475326
CCNA_03114	3.49012	0.473052
CCNA_03140	-0.776144	0.472893
CCNA_00316	-0.705509	0.468517
CCNA_00489	-0.974734	0.468517
CCNA_00634	0.938831	0.468517
CCNA_01494	0.730073	0.468517
CCNA_02421	3.74451	0.468517
CCNA_02463	3.58862	0.468517
CCNA_02513	-0.562304	0.468517
CCNA_02547	4.35672	0.468517
CCNA_02949	-0.759938	0.468517
CCNA_03082	0.833297	0.468517
CCNA_03137	-0.552206	0.468517
CCNA_03423	0.886844	0.468517
CCNA_03643	7.96917	0.468444
CCNA_00979	-0.544363	0.466048
CCNA_01619	-0.763907	0.465842
CCNA_02161	1.55396	0.465842
CCNA_03090	7.54733	0.465842
CCNA_01253	7.54623	0.462878
CCNA_01817	1.67135	0.462878
CCNA_02614	0.762143	0.453119
CCNA_02703	-1.1302	0.453119
CCNA_02888	-0.587935	0.453119
CCNA_03763	0.821947	0.453119
CCNA_01827	-0.720595	0.449321
CCNA_03246	0.792821	0.449321
CCNA_R0078	1.76452	0.448371
CCNA_00429	2.67629	0.447785
CCNA_03521	0.591719	0.447058
CCNA_01004	-1.37212	0.446719
CCNA_01514	-0.827801	0.446719
CCNA_00357	-0.550325	0.441136
CCNA_00899	7.88523	0.441136
CCNA_02574	-1.05593	0.439328
CCNA_03447	-1.06601	0.439328
CCNA_01363	0.478656	0.437719
CCNA_00560	-0.955858	0.435747
CCNA_00841	0.501069	0.435461
CCNA_01665	-0.947048	0.435461
CCNA_03732	-1.80616	0.435461
CCNA_00020	3.54079	0.433529
CCNA_00854	0.580216	0.433529
CCNA_01300	-0.729983	0.433529
CCNA_01550	1.05562	0.433529
CCNA_01723	-4.37021	0.433529
CCNA_01988	8.02354	0.433529
CCNA_02011	1.49088	0.433529
CCNA_02076	-6.49993	0.433529
CCNA_03026	-1.12024	0.433529
CCNA_03225	0.703008	0.433529
CCNA_01335	0.617916	0.432594
CCNA_02091	-0.771214	0.432546
CCNA_01451	1.1342	0.430796
CCNA_01987	7.98218	0.430796
CCNA_02553	-0.778298	0.430796
CCNA_02591	7.82972	0.430796
CCNA_03257	-1.23178	0.430796
CCNA_03446	0.472835	0.430796
CCNA_03672	0.831376	0.430796
CCNA_03810	-0.790137	0.430796
CCNA_R0202	7.82134	0.430796
CCNA_00133	-0.588668	0.427582
CCNA_00926	-0.598838	0.426766
CCNA_01389	1.05922	0.424842
CCNA_01750	7.91978	0.424842
CCNA_03207	-0.931799	0.424842
CCNA_03348	0.828843	0.424842
CCNA_03316	-0.663688	0.424644
CCNA_01733	-0.605086	0.423115
CCNA_02839	-0.490654	0.423115
CCNA_03490	1.67065	0.423115
CCNA_03852	-0.917777	0.423115
CCNA_00329	-0.930032	0.420839
CCNA_00881	-0.627582	0.420839
CCNA_01465	-0.67051	0.420839
CCNA_02101	1.62476	0.420839
CCNA_02376	-1.30762	0.420839
CCNA_02701	-0.439231	0.419271
CCNA_03861	1.41776	0.419204
CCNA_00069	7.27748	0.418896
CCNA_00650	-0.513209	0.418896
CCNA_01140	-0.595725	0.418896
CCNA_02055	1.81682	0.418896
CCNA_01971	-1.57232	0.417418
CCNA_03828	7.82678	0.417418
CCNA_02892	3.05141	0.416257
CCNA_03108	0.565938	0.416257
CCNA_R0182	5.09012	0.41127
CCNA_02155	-0.771049	0.41043
CCNA_02364	-0.573234	0.406254
CCNA_03622	-0.90845	0.405516
CCNA_01735	-0.923383	0.405162
CCNA_01390	-0.675064	0.404899
CCNA_00648	-0.5043	0.40337
CCNA_03518	-0.941745	0.402982
CCNA_00651	0.434119	0.401906
CCNA_01190	-0.584264	0.401906
CCNA_01355	0.688936	0.400999
CCNA_03171	-0.408918	0.39898
CCNA_01209	-0.658481	0.39781
CCNA_02348	0.984227	0.39781
CCNA_03811	-0.714292	0.396163
CCNA_01835	-1.01101	0.391954
CCNA_03032	-0.554268	0.391954
CCNA_01180	-0.450617	0.391
CCNA_01416	0.902076	0.391
CCNA_01528	-0.946616	0.391
CCNA_03021	-1.28578	0.391
CCNA_03647	-0.610614	0.391
CCNA_00272	-0.505303	0.388761
CCNA_00896	-2.07008	0.388761
CCNA_03611	-0.383521	0.388761
CCNA_01195	0.702856	0.386391
CCNA_00135	0.776748	0.384379
CCNA_01487	1.0158	0.384379
CCNA_01492	0.889497	0.383318
CCNA_01645	-0.692372	0.382207
CCNA_00057	4.39702	0.380849
CCNA_02296	7.5626	0.380849
CCNA_02787	0.98068	0.380849
CCNA_R0044	-3.50805	0.380849
CCNA_00886	-2.20782	0.380608
CCNA_01610	-0.501863	0.379565
CCNA_R0188	3.63819	0.379565
CCNA_00770	-0.991253	0.379487
CCNA_03273	0.894516	0.371705
CCNA_01966	-0.486204	0.371424
CCNA_00234	-0.468899	0.370316
CCNA_00492	-3.17641	0.370316
CCNA_00773	-0.424392	0.370316
CCNA_00919	1.26597	0.370316
CCNA_01348	-0.680297	0.370316
CCNA_01381	7.46863	0.370316
CCNA_02298	-0.810889	0.370316
CCNA_02495	0.656075	0.370316
CCNA_02903	0.501445	0.370316
CCNA_02947	-0.554039	0.370316
CCNA_R0106	3.77803	0.370316
CCNA_02404	-0.817536	0.370111
CCNA_00111	0.630131	0.367051
CCNA_02285	-0.821461	0.365662
CCNA_03327	-1.1968	0.362093
CCNA_02639	-5.16932	0.357718
CCNA_03491	0.962831	0.357718
CCNA_02029	6.84303	0.357699
CCNA_R0006	-1.79615	0.357699
CCNA_02380	-7.36926	0.355814
CCNA_00149	-2.99298	0.355149
CCNA_01828	-0.887418	0.351055
CCNA_02923	0.487866	0.351055
CCNA_03076	-0.353682	0.351055
CCNA_00441	1.09866	0.350675
CCNA_02229	-1.45187	0.350675
CCNA_03564	-1.26343	0.349324
CCNA_02417	-0.61257	0.348465
CCNA_03407	0.610184	0.348465
CCNA_01382	0.68953	0.345859
CCNA_03158	-0.51912	0.345859
CCNA_02151	-3.85768	0.345361
CCNA_00965	0.732226	0.337712
CCNA_00348	-0.469042	0.336671
CCNA_00470	1.00719	0.336671
CCNA_02920	-0.402524	0.335559
CCNA_02858	-0.627822	0.33346
CCNA_03999	1.31365	0.332791
CCNA_01778	-0.719177	0.328048
CCNA_00128	7.17799	0.323504
CCNA_03731	2.03465	0.323504
CCNA_03479	-0.98408	0.321475
CCNA_00826	-0.494701	0.321186
CCNA_01261	-0.779003	0.321186
CCNA_03807	-0.70808	0.320024
CCNA_00233	-0.64646	0.319537
CCNA_00497	-1.26022	0.319537
CCNA_00865	-0.535803	0.319537
CCNA_01359	1.09606	0.319537
CCNA_01391	-0.578568	0.319537
CCNA_02447	-0.855078	0.319537
CCNA_02722	-0.653338	0.319537
CCNA_03045	-0.780704	0.319537
CCNA_03601	-0.654027	0.319537
CCNA_03806	0.760161	0.319537
CCNA_01444	0.538018	0.315142
CCNA_01976	-0.974698	0.315142
CCNA_03069	-0.909802	0.315142
CCNA_03159	-0.496582	0.315142
CCNA_R0132	3.39432	0.315142
CCNA_01823	2.81886	0.315116
CCNA_01441	7.06438	0.311976
CCNA_01930	-0.776647	0.311906
CCNA_00426	1.41036	0.311849
CCNA_00194	-1.30621	0.307038
CCNA_00364	-3.53531	0.307038
CCNA_00427	0.922147	0.307038
CCNA_02105	-1.23415	0.307038
CCNA_02435	-3.14207	0.307038
CCNA_02525	-0.738333	0.307038
CCNA_03460	-0.954439	0.307038
CCNA_03389	-0.556166	0.306747
CCNA_00208	-0.511353	0.30672
CCNA_02467	-0.876535	0.30672
CCNA_02414	-0.559869	0.305609
CCNA_03292	0.491636	0.305609
CCNA_03580	-0.942915	0.305609
CCNA_03764	-0.839065	0.305609
CCNA_02747	0.545552	0.302398
CCNA_01877	0.620681	0.301895
CCNA_00309	5.43677	0.301601
CCNA_03484	0.818283	0.300955
CCNA_00405	0.681158	0.300771
CCNA_00867	-1.0114	0.300771
CCNA_02218	0.794048	0.30056
CCNA_01584	-0.573584	0.29835
CCNA_02831	0.60774	0.297519
CCNA_00647	0.646386	0.297106
CCNA_01496	2.7345	0.297106
CCNA_R0014	6.92147	0.297106
CCNA_R0121	-1.97039	0.297106
CCNA_03503	0.68469	0.296582
CCNA_00144	-0.464771	0.29525
CCNA_01136	0.588736	0.29525
CCNA_02027	6.89817	0.29525
CCNA_01208	0.805117	0.292538
CCNA_02497	-0.435161	0.290998
CCNA_03610	0.575227	0.290802
CCNA_00688	-0.54724	0.290759
CCNA_00916	-1.02962	0.290191
CCNA_01746	6.85499	0.290191
CCNA_02902	0.372651	0.288804
CCNA_00574	0.479291	0.286662
CCNA_01141	-0.779098	0.286662
CCNA_00424	-0.403536	0.284243
CCNA_01046	-0.565299	0.284243
CCNA_01782	0.454399	0.284243
CCNA_02581	0.772664	0.284243
CCNA_02981	-0.904467	0.284243
CCNA_03238	0.480122	0.284243
CCNA_00521	1.02155	0.282427
CCNA_00851	1.38513	0.282427
CCNA_01053	-0.524236	0.282427
CCNA_01201	-0.992856	0.282427
CCNA_01478	-0.646274	0.282427
CCNA_02000	6.79075	0.282427
CCNA_02012	-0.651835	0.282427
CCNA_02452	-1.11204	0.282427
CCNA_02711	-0.903076	0.282427
CCNA_00950	-0.396566	0.280283
CCNA_01344	-0.734295	0.280283
CCNA_03218	0.471653	0.278877
CCNA_00583	-0.641905	0.277648
CCNA_00922	-0.362879	0.277648
CCNA_02309	-2.50704	0.277648
CCNA_03650	6.35273	0.277648
CCNA_03228	0.356648	0.275662
CCNA_02705	2.21569	0.274031
CCNA_01914	-0.753969	0.273456
CCNA_02490	-0.776215	0.273456
CCNA_03924	1.00179	0.273456
CCNA_03001	1.18432	0.273307
CCNA_01057	0.59141	0.273151
CCNA_02872	-0.394514	0.273151
CCNA_01019	-0.357657	0.273093
CCNA_02686	0.516955	0.27251
CCNA_01362	0.654869	0.267706
CCNA_01415	0.720224	0.266033
CCNA_02167	-0.69147	0.266033
CCNA_00043	1.30391	0.262822
CCNA_01676	2.4059	0.262822
CCNA_02549	-0.502612	0.262822
CCNA_03757	-0.652652	0.262822
CCNA_00300	0.734782	0.262717
CCNA_02119	-0.86873	0.262717
CCNA_03402	0.487863	0.26004
CCNA_01942	-0.836532	0.259588
CCNA_03053	-0.455272	0.259191
CCNA_02864	-0.763675	0.255926
CCNA_01765	-1.2856	0.255402
CCNA_02658	-0.621816	0.255402
CCNA_03777	-0.480411	0.255402
CCNA_01594	-0.770881	0.254663
CCNA_01205	-0.596117	0.25423
CCNA_02689	-0.71659	0.250139
CCNA_03174	-0.68515	0.250075
CCNA_00170	0.448085	0.249702
CCNA_00366	0.773018	0.249702
CCNA_00993	-0.37578	0.249702
CCNA_01851	-0.830649	0.249702
CCNA_01876	0.51928	0.249702
CCNA_03134	-0.434041	0.249702
CCNA_03265	-0.473063	0.249702
CCNA_03704	1.37769	0.249702
CCNA_03962	-6.4869	0.249702
CCNA_R0035	-6.48692	0.249702
CCNA_01387	-0.522009	0.247712
CCNA_R0201	3.31485	0.247697
CCNA_01171	0.892707	0.246542
CCNA_02946	-0.701486	0.243435
CCNA_00850	1.16982	0.243331
CCNA_02887	-0.411115	0.242723
CCNA_01196	-0.455493	0.242106
CCNA_03455	-3.73891	0.242106
CCNA_01031	-0.376552	0.239519
CCNA_00884	-0.815405	0.239066
CCNA_02765	-1.11984	0.237197
CCNA_03300	0.570525	0.237197
CCNA_00006	0.474882	0.236872
CCNA_00294	1.00219	0.236872
CCNA_01121	0.496724	0.236872
CCNA_01297	0.989255	0.236872
CCNA_01326	6.39025	0.236872
CCNA_01347	-0.600875	0.236872
CCNA_01541	-0.637214	0.236872
CCNA_01601	-0.849442	0.236872
CCNA_01890	-0.619158	0.236872
CCNA_01981	-0.508508	0.236872
CCNA_02566	-0.407107	0.236872
CCNA_02734	-1.69209	0.236872
CCNA_02749	1.05437	0.236872
CCNA_00543	-1.33522	0.23665
CCNA_02572	0.757912	0.23665
CCNA_00146	-0.988342	0.23621
CCNA_02539	-0.393181	0.23621
CCNA_03514	-0.71562	0.23621
CCNA_03916	-1.37864	0.23621
CCNA_R0092	2.41029	0.23621
CCNA_00001	-1.46629	0.236072
CCNA_00723	-0.76294	0.236072
CCNA_00839	0.301122	0.236072
CCNA_01152	-0.589971	0.235563
CCNA_02365	0.35295	0.233741
CCNA_00539	-0.339398	0.233651
CCNA_01242	-1.19683	0.233651
CCNA_01855	0.983321	0.233651
CCNA_03619	-0.370227	0.233651
CCNA_03191	0.37547	0.232432
CCNA_03167	-0.533533	0.23099
CCNA_00953	1.71565	0.23018
CCNA_01790	1.175	0.23018
CCNA_01844	-1.04203	0.23018
CCNA_03382	0.470172	0.23018
CCNA_03314	2.09897	0.225268
CCNA_00065	-0.697029	0.224462
CCNA_00199	0.378227	0.224462
CCNA_00383	-0.405261	0.224462
CCNA_00562	-0.543909	0.224462
CCNA_00665	-0.550421	0.224462
CCNA_00858	-0.330995	0.224462
CCNA_00909	-0.440996	0.224462
CCNA_01022	-0.414856	0.224462
CCNA_01094	-1.46622	0.224462
CCNA_01100	-0.410175	0.224462
CCNA_01288	-0.484002	0.224462
CCNA_02540	-0.53222	0.224462
CCNA_02650	3.04569	0.224462
CCNA_02682	0.689926	0.224462
CCNA_03156	0.919046	0.224462
CCNA_03204	-0.485015	0.224462
CCNA_03253	-0.446403	0.224462
CCNA_00882	-0.360698	0.223071
CCNA_01232	-1.64227	0.223071
CCNA_01853	-0.90674	0.223071
CCNA_02505	-0.581785	0.223071
CCNA_02640	-6.18	0.223071
CCNA_03858	-0.958249	0.223071
CCNA_00532	-0.517077	0.223051
CCNA_01187	0.810776	0.223051
CCNA_02662	0.466282	0.223051
CCNA_00987	0.878546	0.221671
CCNA_00667	-0.749699	0.219526
CCNA_00945	-0.709509	0.218414
CCNA_01558	0.654325	0.218414
CCNA_03931	4.83302	0.218414
CCNA_01055	-0.947347	0.21547
CCNA_00515	-0.411612	0.214123
CCNA_03163	-0.570456	0.214123
CCNA_03250	0.51429	0.214123
CCNA_03957	-1.67149	0.211849
CCNA_R0152	1.17534	0.209281
CCNA_03755	0.685553	0.209203
CCNA_02757	0.455209	0.209156
CCNA_00464	0.843971	0.207894
CCNA_01433	3.05959	0.207894
CCNA_02115	0.481198	0.207894
CCNA_02165	-0.526081	0.207894
CCNA_02327	-0.52521	0.207894
CCNA_02778	1.35238	0.207894
CCNA_03118	-1.06803	0.207894
CCNA_03917	-4.58392	0.207894
CCNA_R0071	5.15249	0.207894
CCNA_R0079	-6.05883	0.207894
CCNA_02491	-0.757387	0.207634
CCNA_00382	2.72388	0.207628
CCNA_01945	-0.494304	0.207628
CCNA_02804	1.00398	0.2076
CCNA_02871	-0.782112	0.2076
CCNA_03935	0.695791	0.2076
CCNA_01725	-6.01938	0.207595
CCNA_01642	0.6339	0.205599
CCNA_01902	-0.938747	0.202321
CCNA_00035	0.857889	0.199486
CCNA_00047	-0.654875	0.199486
CCNA_03874	-0.697788	0.199486
CCNA_01067	-0.390548	0.19937
CCNA_01684	-0.578694	0.19937
CCNA_03794	0.581161	0.198853
CCNA_01663	0.39764	0.19823
CCNA_01801	1.67826	0.19823
CCNA_01813	-0.844089	0.19823
CCNA_03077	1.32146	0.19823
CCNA_03127	0.429898	0.19823
CCNA_03486	0.636619	0.19823
CCNA_03113	-0.516659	0.197605
CCNA_01732	-0.598525	0.19753
CCNA_01941	5.94468	0.19753
CCNA_01507	0.704376	0.196743
CCNA_02326	-1.59868	0.19473
CCNA_01170	0.416086	0.194643
CCNA_00711	0.540816	0.193799
CCNA_00116	1.58989	0.193574
CCNA_00182	-0.579749	0.193574
CCNA_00384	0.565051	0.193574
CCNA_00396	-0.678666	0.193574
CCNA_00459	-0.747137	0.193574
CCNA_00582	-0.774558	0.193574
CCNA_00636	0.677058	0.193574
CCNA_01030	-0.477326	0.193574
CCNA_01032	0.795721	0.193574
CCNA_01054	-0.43599	0.193574
CCNA_01194	-0.375851	0.193574
CCNA_01220	-0.757404	0.193574
CCNA_01775	-0.492287	0.193574
CCNA_01949	-1.02841	0.193574
CCNA_02202	0.62811	0.193574
CCNA_02561	-0.450691	0.193574
CCNA_02965	-0.449283	0.193574
CCNA_02993	-0.392705	0.193574
CCNA_03258	0.857745	0.193574
CCNA_03439	-1.90052	0.193574
CCNA_03568	0.49352	0.193574
CCNA_03584	3.82081	0.193574
CCNA_03714	-5.86287	0.193574
CCNA_R0177	-1.25238	0.193574
CCNA_01267	-0.483881	0.192828
CCNA_03334	5.78562	0.192828
CCNA_02191	-0.956007	0.192809
CCNA_02178	-0.59238	0.192584
CCNA_03013	0.492947	0.192584
CCNA_00451	-0.345262	0.189727
CCNA_01386	-0.52856	0.189727
CCNA_02597	-0.605418	0.189727
CCNA_02883	0.380531	0.189727
CCNA_02400	0.509603	0.189441
CCNA_00053	0.607399	0.186983
CCNA_01065	0.935752	0.186983
CCNA_01808	0.559358	0.186983
CCNA_03607	3.79147	0.186983
CCNA_R0185	0.927304	0.186983
CCNA_00918	-1.84372	0.186097
CCNA_02465	0.621364	0.186097
CCNA_02821	0.54241	0.186097
CCNA_01074	1.39757	0.185328
CCNA_01763	0.851025	0.185328
CCNA_01952	-1.21834	0.185328
CCNA_00622	0.626153	0.183668
CCNA_00956	-0.345718	0.183346
CCNA_01780	-0.547132	0.183346
CCNA_02479	-0.519289	0.183346
CCNA_02546	-0.415931	0.183346
CCNA_03605	0.584683	0.183346
CCNA_03774	-0.445217	0.183346
CCNA_R0166	-4.03762	0.183346
CCNA_03824	-0.720282	0.183065
CCNA_01677	0.640173	0.181998
CCNA_01473	-0.427788	0.181994
CCNA_00218	-0.539875	0.180949
CCNA_00694	-0.318782	0.180949
CCNA_03724	-0.573605	0.180949
CCNA_03953	1.26329	0.180949
CCNA_00483	-0.68514	0.180946
CCNA_01395	-2.44567	0.180946
CCNA_03803	0.554022	0.180946
CCNA_01995	-2.71918	0.179941
CCNA_03065	0.505299	0.179941
CCNA_03940	-1.19441	0.179941
CCNA_00084	-0.348392	0.179555
CCNA_00970	-0.330401	0.179555
CCNA_01811	-0.907913	0.179555
CCNA_03946	5.67542	0.178942
CCNA_01462	0.564088	0.176216
CCNA_03390	0.554557	0.176216
CCNA_00783	-0.268174	0.175957
CCNA_02699	2.73968	0.175957
CCNA_03150	-0.993453	0.175957
CCNA_02269	-0.444006	0.175127
CCNA_03822	0.85646	0.175127
CCNA_00976	1.31876	0.175037
CCNA_02442	0.367636	0.175037
CCNA_02670	-0.353149	0.175037
CCNA_R0141	-1.05575	0.175037
CCNA_01274	-0.408484	0.174624
CCNA_03089	0.768246	0.174624
CCNA_03160	0.72773	0.174624
CCNA_03100	-0.801459	0.173694
CCNA_01757	0.957617	0.173221
CCNA_00055	2.05847	0.172689
CCNA_02196	-0.664897	0.172393
CCNA_02261	-0.259222	0.172393
CCNA_01488	0.399366	0.172342
CCNA_03027	-0.300268	0.172342
CCNA_00988	-0.409371	0.171731
CCNA_01502	-0.533822	0.171731
CCNA_01142	1.24177	0.171446
CCNA_01821	-0.592919	0.170488
CCNA_02278	-0.705362	0.170406
CCNA_02992	1.32978	0.169712
CCNA_00654	-0.546925	0.169254
CCNA_01114	3.01195	0.169254
CCNA_01860	-0.494299	0.169254
CCNA_03682	-0.472929	0.169254
CCNA_02186	-0.833343	0.1683
CCNA_02956	-0.735188	0.1683
CCNA_02244	-0.425984	0.168251
CCNA_01649	-0.428286	0.166808
CCNA_02250	0.665119	0.166457
CCNA_00136	0.601503	0.165489
CCNA_00354	-0.905528	0.165489
CCNA_00760	0.312125	0.165489
CCNA_01245	0.757896	0.165489
CCNA_01566	1.43152	0.165489
CCNA_02046	5.50102	0.165489
CCNA_02081	1.43815	0.165489
CCNA_02870	0.800652	0.165489
CCNA_03505	-0.674524	0.165489
CCNA_03614	-0.602478	0.165489
CCNA_03677	-0.362089	0.165489
CCNA_R0105	0.93344	0.165489
CCNA_01731	-0.889544	0.164411
CCNA_01898	-0.868416	0.164411
CCNA_02496	0.383693	0.164411
CCNA_02917	-0.437155	0.164411
CCNA_03181	0.371447	0.164411
CCNA_03574	0.371034	0.164411
CCNA_03792	0.787941	0.164411
CCNA_00624	-0.334444	0.163686
CCNA_03343	-0.502076	0.163238
CCNA_03593	-0.534019	0.163238
CCNA_02233	-0.50439	0.163025
CCNA_00431	1.10547	0.162852
CCNA_00701	1.77318	0.162852
CCNA_02477	0.489001	0.162852
CCNA_02702	-0.320084	0.162852
CCNA_03279	-0.576258	0.162852
CCNA_03760	-0.580629	0.162852
CCNA_R0018	5.45661	0.162852
CCNA_00399	0.349012	0.162151
CCNA_01269	0.770647	0.162151
CCNA_01450	-2.4228	0.162151
CCNA_01651	-3.52111	0.162151
CCNA_01700	-0.568025	0.162151
CCNA_01865	-0.563779	0.162151
CCNA_02304	-0.412586	0.162151
CCNA_02338	0.575689	0.162151
CCNA_02544	1.02585	0.162151
CCNA_02625	-1.13455	0.162151
CCNA_02727	-0.40458	0.162151
CCNA_02988	0.858399	0.162151
CCNA_03144	-2.00228	0.162151
CCNA_03347	0.335945	0.162151
CCNA_03604	1.54919	0.162151
CCNA_01698	0.824171	0.161775
CCNA_00367	-0.442269	0.161089
CCNA_01899	5.39715	0.161089
CCNA_01935	5.38078	0.158169
CCNA_01250	-0.444472	0.156808
CCNA_03492	-0.539895	0.156808
CCNA_00680	-0.630836	0.15634
CCNA_00980	-0.452838	0.155374
CCNA_01786	-0.622667	0.155374
CCNA_02784	0.53259	0.155374
CCNA_00028	-0.390746	0.155013
CCNA_R0074	-1.17993	0.155013
CCNA_01323	-5.32386	0.154675
CCNA_02415	-0.789306	0.154675
CCNA_03450	0.712998	0.154675
CCNA_02139	-0.764053	0.154132
CCNA_02798	-0.683712	0.154132
CCNA_03422	-0.281999	0.154132
CCNA_01759	-1.31013	0.153521
CCNA_00394	1.08175	0.152285
CCNA_01070	0.461021	0.152285
CCNA_01845	0.891119	0.152285
CCNA_02894	-0.392393	0.152285
CCNA_03512	-0.980408	0.152285
CCNA_00544	-0.446173	0.15174
CCNA_00585	-0.395979	0.15174
CCNA_02084	-0.586378	0.1514
CCNA_01059	-0.650251	0.149969
CCNA_02005	-0.472281	0.149969
CCNA_03054	0.540065	0.149969
CCNA_03865	-2.52155	0.149904
CCNA_03569	0.415615	0.148919
CCNA_00350	-2.11793	0.148854
CCNA_02708	-0.667827	0.148854
CCNA_02824	0.756993	0.148854
CCNA_00308	-1.28165	0.148097
CCNA_00419	-0.474225	0.147302
CCNA_00765	-0.675507	0.147302
CCNA_01354	0.56025	0.147194
CCNA_00226	-0.811418	0.14635
CCNA_01449	0.656955	0.14635
CCNA_02120	0.666065	0.14635
CCNA_02865	-0.59366	0.14635
CCNA_02438	-0.394986	0.146115
CCNA_03705	4.96406	0.146115
CCNA_02840	-0.599651	0.144974
CCNA_00188	-0.563471	0.144943
CCNA_01854	-0.78394	0.144943
CCNA_02377	0.785945	0.144943
CCNA_03519	-1.32353	0.144943
CCNA_00206	-0.705846	0.144078
CCNA_00725	-0.538019	0.144078
CCNA_00108	-0.563824	0.143907
CCNA_00568	-0.386604	0.143907
CCNA_R0200	-5.17865	0.143361
CCNA_00676	2.53397	0.143259
CCNA_00741	-0.450666	0.143259
CCNA_00936	-0.543142	0.143259
CCNA_02102	-0.507309	0.143259
CCNA_02809	0.342244	0.143259
CCNA_03533	-0.268754	0.143259
CCNA_00046	0.985315	0.142373
CCNA_00861	0.610427	0.142373
CCNA_00973	-0.818764	0.142373
CCNA_02586	-0.35058	0.142373
CCNA_02900	-0.378012	0.142373
CCNA_03055	-0.428046	0.142373
CCNA_03394	0.524062	0.142373
CCNA_R0095	2.06534	0.142373
CCNA_00230	0.435571	0.141034
CCNA_02181	-0.571316	0.140458
CCNA_00959	0.519524	0.137321
CCNA_01511	0.46518	0.137321
CCNA_01752	0.741304	0.137321
CCNA_01777	-0.383044	0.137321
CCNA_01795	0.565636	0.137321
CCNA_02215	0.58503	0.137321
CCNA_03565	-0.56755	0.137321
CCNA_03670	-0.503133	0.137321
CCNA_03707	-0.940644	0.137321
CCNA_00506	-0.532253	0.137089
CCNA_00572	-0.812217	0.137089
CCNA_03126	-0.241188	0.137089
CCNA_02225	-0.731558	0.136618
CCNA_03818	1.41838	0.136618
CCNA_00176	-0.715643	0.136515
CCNA_00450	-0.695877	0.136515
CCNA_00746	-0.336005	0.136515
CCNA_01405	-1.12607	0.136515
CCNA_01975	-0.508855	0.136515
CCNA_01986	2.34365	0.136515
CCNA_02062	0.597263	0.136515
CCNA_02340	0.712118	0.136515
CCNA_03152	-0.732485	0.136515
CCNA_03759	-0.356148	0.136515
CCNA_R0125	5.08537	0.136515
CCNA_01545	-0.39777	0.136127
CCNA_02158	-0.410397	0.136127
CCNA_02297	-0.66828	0.132728
CCNA_01158	0.304727	0.132341
CCNA_00048	2.76759	0.132267
CCNA_00542	0.74491	0.132267
CCNA_01034	-0.315062	0.132267
CCNA_01568	-0.411451	0.132267
CCNA_02148	1.52373	0.132267
CCNA_02493	0.574539	0.132267
CCNA_01301	-0.279332	0.132017
CCNA_02441	1.03548	0.132017
CCNA_03014	-0.534136	0.132017
CCNA_00183	-0.70062	0.13186
CCNA_01754	1.81635	0.13186
CCNA_02224	0.752945	0.13186
CCNA_03898	0.608662	0.13186
CCNA_R0023	-1.91313	0.13186
CCNA_00904	-0.461049	0.131421
CCNA_01438	0.516577	0.131421
CCNA_01634	-0.657817	0.131421
CCNA_02195	0.75158	0.131421
CCNA_02647	-0.372256	0.131421
CCNA_R0176	-4.98122	0.131421
CCNA_01907	0.740257	0.131273
CCNA_02422	-0.442892	0.131273
CCNA_02571	0.303071	0.130898
CCNA_00250	0.496596	0.130326
CCNA_03853	-0.713343	0.130326
CCNA_01229	-0.442355	0.128464
CCNA_00344	-1.34117	0.127515
CCNA_00504	0.850031	0.127515
CCNA_01105	-0.324274	0.127515
CCNA_02519	-4.93021	0.127515
CCNA_02559	0.528954	0.127515
CCNA_03661	-1.01278	0.127515
CCNA_03695	0.436087	0.127515
CCNA_03964	-1.87851	0.127515
CCNA_00255	1.3841	0.127331
CCNA_01076	-0.440493	0.127331
CCNA_01589	-0.558468	0.127331
CCNA_02795	-0.667675	0.127331
CCNA_02851	0.453167	0.127331
CCNA_03043	1.69072	0.127331
CCNA_03308	0.610284	0.127331
CCNA_R0162	-2.54041	0.127331
CCNA_00039	0.831075	0.127285
CCNA_00127	1.72464	0.126572
CCNA_01226	-0.799705	0.126572
CCNA_01443	-0.533286	0.126572
CCNA_02169	-0.651075	0.126572
CCNA_03771	0.398871	0.126569
CCNA_00553	0.447595	0.12617
CCNA_01138	-0.723536	0.12617
CCNA_01165	0.303865	0.12617
CCNA_01751	-0.914258	0.12617
CCNA_02317	-1.47627	0.12617
CCNA_02381	-0.585572	0.12617
CCNA_02603	0.346918	0.12617
CCNA_03906	-0.584645	0.12617
CCNA_02919	-0.372917	0.125969
CCNA_03035	-0.615643	0.125969
CCNA_03489	-0.370904	0.125969
CCNA_03876	1.66869	0.125969
CCNA_00877	-0.558602	0.125913
CCNA_01302	-0.559232	0.125913
CCNA_01102	-0.379043	0.125083
CCNA_01246	0.921889	0.125083
CCNA_01618	0.767502	0.125083
CCNA_01913	-0.73414	0.125083
CCNA_02529	-0.555358	0.125083
CCNA_03217	0.548449	0.125083
CCNA_03298	0.252304	0.125083
CCNA_R0019	-1.70981	0.125083
CCNA_00985	-0.378383	0.12438
CCNA_01106	0.608724	0.12438
CCNA_01356	-0.339745	0.12438
CCNA_02718	0.370975	0.12438
CCNA_03288	-0.72291	0.12438
CCNA_03841	-0.335168	0.12438
CCNA_00455	0.286713	0.124375
CCNA_00931	0.792896	0.124375
CCNA_02680	0.459823	0.123997
CCNA_02001	0.552905	0.123993
CCNA_00856	-0.419003	0.122377
CCNA_02152	-0.558541	0.122377
CCNA_02375	-0.879536	0.122377
CCNA_03396	0.300374	0.122377
CCNA_03552	0.448392	0.122377
CCNA_03595	-0.378663	0.122377
CCNA_00962	0.658204	0.121157
CCNA_01447	0.757051	0.120395
CCNA_02440	-0.414229	0.120212
CCNA_01659	0.593003	0.119821
CCNA_02856	-0.460309	0.119821
CCNA_01794	-0.605066	0.119534
CCNA_02982	-0.368149	0.119534
CCNA_R0193	0.758158	0.119534
CCNA_00415	-0.503637	0.119047
CCNA_02471	-0.429276	0.119047
CCNA_03795	-0.616504	0.118423
CCNA_00064	-0.345108	0.118116
CCNA_01072	-0.880269	0.118116
CCNA_01446	0.399039	0.118116
CCNA_01766	-0.536598	0.118116
CCNA_01807	-0.454744	0.118116
CCNA_02885	0.457766	0.118116
CCNA_03078	-1.2575	0.118116
CCNA_03592	-0.382888	0.118116
CCNA_00247	0.402807	0.117794
CCNA_00051	-0.513193	0.116759
CCNA_02791	0.309989	0.116721
CCNA_03734	-0.936878	0.116721
CCNA_03502	0.347298	0.115962
CCNA_03743	-0.30995	0.11521
CCNA_00093	-0.699395	0.115173
CCNA_00152	0.429785	0.115173
CCNA_00166	0.565947	0.115173
CCNA_00303	3.65432	0.115173
CCNA_00533	0.311506	0.115173
CCNA_00794	-0.393218	0.115173
CCNA_01452	0.879728	0.115173
CCNA_01526	1.27082	0.115173
CCNA_01596	-0.661798	0.115173
CCNA_01742	-0.89276	0.115173
CCNA_02197	-0.604562	0.115173
CCNA_02456	0.439757	0.115173
CCNA_02576	0.532958	0.115173
CCNA_02815	0.25281	0.115173
CCNA_02893	-0.300915	0.115173
CCNA_03625	-0.360864	0.115173
CCNA_03776	0.619001	0.115173
CCNA_03879	4.06344	0.115173
CCNA_03977	0.541829	0.115173
CCNA_R0097	-1.06873	0.115173
CCNA_00007	4.6804	0.114789
CCNA_00452	-0.338921	0.114789
CCNA_01977	1.32743	0.114789
CCNA_02766	1.90619	0.114789
CCNA_03804	1.65821	0.114789
CCNA_00173	-0.303044	0.114726
CCNA_00477	1.34775	0.114726
CCNA_00557	0.482061	0.114726
CCNA_00780	-0.314973	0.114726
CCNA_00834	-0.559618	0.114726
CCNA_00912	-0.404248	0.114726
CCNA_01086	-0.552819	0.114726
CCNA_01095	3.01433	0.114726
CCNA_01123	0.518194	0.114726
CCNA_02484	0.462338	0.114726
CCNA_02580	-1.44982	0.114726
CCNA_03004	-0.466121	0.114726
CCNA_03352	-0.640786	0.114726
CCNA_03443	0.559111	0.114726
CCNA_03536	-0.638696	0.114726
CCNA_03921	-0.955975	0.114726
CCNA_03997	-0.911587	0.114726
CCNA_01569	-0.581139	0.114015
CCNA_01738	-0.354954	0.114015
CCNA_02750	-0.438799	0.113757
CCNA_03506	0.591437	0.113757
CCNA_03620	-0.434458	0.113693
CCNA_02664	0.909676	0.112156
CCNA_02967	-0.193528	0.112156
CCNA_03092	0.259438	0.112156
CCNA_03932	-1.32331	0.112156
CCNA_00873	-0.344001	0.112035
CCNA_02100	0.730704	0.112035
CCNA_03049	-0.31774	0.112035
CCNA_03309	-0.379997	0.112035
CCNA_03319	-0.394701	0.112035
CCNA_03878	2.6628	0.112035
CCNA_00369	0.389487	0.11203
CCNA_00438	-1.88099	0.11203
CCNA_02503	0.856374	0.11203
CCNA_02523	-0.517902	0.11203
CCNA_02667	-0.537325	0.11203
CCNA_03826	1.25534	0.11203
CCNA_03375	-0.445243	0.111916
CCNA_03848	0.326901	0.111916
CCNA_00525	0.429069	0.11062
CCNA_00796	-0.369803	0.11062
CCNA_01117	-0.49853	0.11062
CCNA_01149	0.303273	0.11062
CCNA_01191	0.364983	0.11062
CCNA_01358	0.401403	0.11062
CCNA_01678	-0.483983	0.11062
CCNA_02080	-1.85014	0.11062
CCNA_02337	3.30973	0.11062
CCNA_02556	0.757389	0.11062
CCNA_02659	-0.935796	0.11062
CCNA_02713	-0.294678	0.11062
CCNA_02745	-0.588408	0.11062
CCNA_02754	0.385078	0.11062
CCNA_02868	-0.958835	0.11062
CCNA_03051	-0.557125	0.11062
CCNA_03223	0.504017	0.11062
CCNA_03597	0.56848	0.11062
CCNA_03621	-0.323753	0.11062
CCNA_03656	3.28912	0.11062
CCNA_03658	1.00448	0.11062
CCNA_03678	0.554346	0.11062
CCNA_03812	-0.574335	0.11062
CCNA_03846	0.508205	0.11062
CCNA_00201	-0.475195	0.110475
CCNA_00507	-0.446746	0.110104
CCNA_03312	0.863783	0.110104
CCNA_00565	-0.234737	0.109764
CCNA_00569	0.327924	0.109764
CCNA_00655	0.314064	0.109764
CCNA_00793	-0.404318	0.109764
CCNA_00827	0.233193	0.109764
CCNA_00957	0.352653	0.109764
CCNA_01593	0.377574	0.109764
CCNA_01832	-0.252569	0.109764
CCNA_02112	-0.390962	0.109764
CCNA_02927	-0.44813	0.109764
CCNA_02957	0.955841	0.109764
CCNA_02975	-0.248505	0.109764
CCNA_03135	0.362653	0.109764
CCNA_03261	1.63563	0.109764
CCNA_03294	0.322102	0.109764
CCNA_03679	0.633353	0.109764
CCNA_01893	-0.70144	0.10917
CCNA_00847	-0.482564	0.109065
CCNA_00905	-0.360159	0.109065
CCNA_00313	0.310828	0.106285
CCNA_00738	-0.310867	0.106285
CCNA_00795	-0.51569	0.106285
CCNA_03187	-0.348332	0.106233
CCNA_00575	0.395012	0.106104
CCNA_00631	0.708215	0.106104
CCNA_01233	0.613046	0.106104
CCNA_00045	-4.31915	0.103369
CCNA_00935	-0.375639	0.103369
CCNA_02260	0.861699	0.103369
CCNA_02767	0.307817	0.103369
CCNA_03133	-0.76483	0.103369
CCNA_03215	-0.317942	0.103369
CCNA_03355	-0.262539	0.103369
CCNA_03662	-0.710788	0.103369
CCNA_00224	-0.316057	0.10252
CCNA_02163	0.429741	0.10252
CCNA_03416	0.432513	0.10252
CCNA_01273	0.756616	0.102496
CCNA_02874	-0.47246	0.102496
CCNA_03495	0.503326	0.102496
CCNA_03669	0.402384	0.102496
CCNA_03966	0.670622	0.102479
CCNA_00748	-2.18683	0.10127
CCNA_01719	-0.966518	0.10127
CCNA_01970	1.4057	0.10127
CCNA_02501	0.246079	0.10127
CCNA_02550	-0.280121	0.10127
CCNA_01543	0.298771	0.097767
CCNA_03007	2.03912	0.097579
CCNA_00210	-0.306262	0.097482
CCNA_00282	0.973335	0.097482
CCNA_01042	-0.218032	0.097482
CCNA_01069	-0.344894	0.097482
CCNA_01875	-0.539416	0.097482
CCNA_02009	-1.00682	0.097482
CCNA_02176	1.63777	0.097482
CCNA_02908	-0.333503	0.097482
CCNA_03161	0.305543	0.097482
CCNA_03542	0.787843	0.097482
CCNA_R0205	-1.82698	0.097482
CCNA_01774	-0.717223	0.097014
CCNA_03797	-0.496619	0.095849
CCNA_00143	0.531301	0.095479
CCNA_00420	-0.38615	0.095479
CCNA_00700	-0.318397	0.095479
CCNA_01172	-0.488087	0.095479
CCNA_R0061	-1.19293	0.095479
CCNA_00633	0.354842	0.095402
CCNA_02351	0.75526	0.095402
CCNA_00724	0.505104	0.094969
CCNA_00913	-0.762793	0.093202
CCNA_01991	-2.32572	0.093202
CCNA_02073	-0.530281	0.093202
CCNA_02156	-0.310448	0.093202
CCNA_02222	-0.40372	0.093202
CCNA_02530	-0.379348	0.093202
CCNA_03041	0.334929	0.093202
CCNA_R0110	0.391995	0.093202
CCNA_00060	0.875253	0.093102
CCNA_02067	-0.565666	0.093102
CCNA_02144	0.540471	0.093102
CCNA_03780	-1.58739	0.093102
CCNA_02504	0.429952	0.092924
CCNA_00689	-0.231302	0.092515
CCNA_00894	1.65905	0.091287
CCNA_00094	0.460051	0.09119
CCNA_R0198	1.81755	0.09119
CCNA_02017	2.57068	0.090593
CCNA_03967	0.551515	0.090593
CCNA_00099	-0.396175	0.090548
CCNA_02621	-0.376651	0.090548
CCNA_01736	-0.763199	0.090387
CCNA_03297	0.31957	0.090215
CCNA_00040	0.497179	0.090202
CCNA_02725	0.298998	0.090202
CCNA_00792	-0.337974	0.089804
CCNA_01756	-0.980081	0.089804
CCNA_02565	-0.468016	0.089804
CCNA_03252	-0.724771	0.089804
CCNA_03166	-0.343828	0.08908
CCNA_00592	-0.374994	0.089032
CCNA_01145	-0.278336	0.089032
CCNA_01716	2.05443	0.089032
CCNA_02399	0.401841	0.089032
CCNA_03612	-0.864922	0.089032
CCNA_R0122	2.23011	0.089032
CCNA_01066	-0.469737	0.089031
CCNA_00607	0.259644	0.088726
CCNA_01552	-0.351034	0.088497
CCNA_01137	0.512839	0.086544
CCNA_03028	-0.358632	0.086544
CCNA_03789	0.585173	0.086544
CCNA_00153	0.811592	0.085789
CCNA_00360	-0.439811	0.085789
CCNA_00517	-1.61437	0.085789
CCNA_00699	4.18196	0.085789
CCNA_02124	1.05916	0.085789
CCNA_03381	-0.227978	0.085789
CCNA_03673	-0.788557	0.085789
CCNA_00101	0.236702	0.085224
CCNA_01017	-0.289441	0.085224
CCNA_02292	0.416307	0.085174
CCNA_03895	0.698993	0.085174
CCNA_01397	2.37929	0.084895
CCNA_02543	4.15604	0.084287
CCNA_00089	0.338013	0.083975
CCNA_00229	0.267483	0.083975
CCNA_00601	-0.349002	0.083975
CCNA_00683	0.234642	0.083975
CCNA_00728	0.277333	0.083975
CCNA_00790	0.596517	0.083975
CCNA_00994	-0.272016	0.083975
CCNA_01050	0.313363	0.083975
CCNA_01080	-0.390562	0.083975
CCNA_01093	-0.749298	0.083975
CCNA_01228	-0.467399	0.083975
CCNA_01343	-0.466418	0.083975
CCNA_01372	0.518501	0.083975
CCNA_01439	-0.273927	0.083975
CCNA_01489	-0.442651	0.083975
CCNA_01592	0.73023	0.083975
CCNA_01674	-0.423232	0.083975
CCNA_01710	-0.427567	0.083975
CCNA_01772	-0.38104	0.083975
CCNA_01963	0.399083	0.083975
CCNA_01980	-0.424767	0.083975
CCNA_02065	-0.28641	0.083975
CCNA_02089	-0.428255	0.083975
CCNA_02259	0.506766	0.083975
CCNA_02321	-0.421361	0.083975
CCNA_02322	-0.620483	0.083975
CCNA_02405	-0.380258	0.083975
CCNA_02433	-0.476982	0.083975
CCNA_02444	-0.382387	0.083975
CCNA_02481	0.239696	0.083975
CCNA_02616	-0.316855	0.083975
CCNA_02704	-1.64721	0.083975
CCNA_02775	0.585019	0.083975
CCNA_02819	0.958658	0.083975
CCNA_03094	-0.323643	0.083975
CCNA_03404	-0.610159	0.083975
CCNA_03437	-0.480913	0.083975
CCNA_03438	-0.685838	0.083975
CCNA_03781	-1.48885	0.083975
CCNA_03799	-0.582104	0.083975
CCNA_03864	0.830257	0.083975
CCNA_03883	-0.490021	0.083975
CCNA_03913	-0.810898	0.083975
CCNA_03984	1.6201	0.083975
CCNA_R0112	-0.465876	0.083975
CCNA_R0139	2.91722	0.083975
CCNA_00002	0.275606	0.083733
CCNA_00096	-0.407464	0.083733
CCNA_00162	-1.87342	0.083733
CCNA_00355	-0.214176	0.083733
CCNA_00388	-0.364256	0.083733
CCNA_00435	-0.222561	0.083733
CCNA_00471	-0.49664	0.083733
CCNA_00626	0.330263	0.083733
CCNA_00662	0.721459	0.083733
CCNA_00664	-0.320434	0.083733
CCNA_00696	0.596127	0.083733
CCNA_00698	-0.618972	0.083733
CCNA_00737	2.59263	0.083733
CCNA_00749	-2.0073	0.083733
CCNA_00818	0.362227	0.083733
CCNA_00825	-0.407409	0.083733
CCNA_00958	-0.265627	0.083733
CCNA_01192	0.526188	0.083733
CCNA_01412	-0.277154	0.083733
CCNA_01425	0.269436	0.083733
CCNA_01520	-0.534911	0.083733
CCNA_01701	0.437775	0.083733
CCNA_01948	-0.48034	0.083733
CCNA_02126	1.30239	0.083733
CCNA_02236	0.380356	0.083733
CCNA_02263	0.482177	0.083733
CCNA_02271	-0.470512	0.083733
CCNA_02343	-0.27893	0.083733
CCNA_02350	0.810428	0.083733
CCNA_02369	-0.313547	0.083733
CCNA_02371	0.266936	0.083733
CCNA_02541	-0.294624	0.083733
CCNA_02609	-0.394275	0.083733
CCNA_02636	0.498714	0.083733
CCNA_02645	1.01449	0.083733
CCNA_02735	-0.550305	0.083733
CCNA_02738	0.447085	0.083733
CCNA_02884	-0.298745	0.083733
CCNA_02952	2.89518	0.083733
CCNA_02979	-0.238487	0.083733
CCNA_03034	-1.02721	0.083733
CCNA_03146	0.198264	0.083733
CCNA_03148	-0.207734	0.083733
CCNA_03162	-1.31842	0.083733
CCNA_03254	-0.300272	0.083733
CCNA_03341	3.89263	0.083733
CCNA_03414	0.311382	0.083733
CCNA_03420	-0.610259	0.083733
CCNA_03453	1.5338	0.083733
CCNA_03599	-0.333544	0.083733
CCNA_03778	-0.846935	0.083733
CCNA_03820	-0.670578	0.083733
CCNA_03844	0.283535	0.083733
CCNA_R0047	-1.53022	0.083733
CCNA_R0107	-1.05807	0.083733
CCNA_00576	0.313498	0.083508
CCNA_01289	0.62836	0.083508
CCNA_01903	-0.434098	0.083508
CCNA_00498	-0.942475	0.083198
CCNA_00721	-3.92609	0.083198
CCNA_01248	-0.445416	0.083198
CCNA_01280	0.364392	0.083198
CCNA_01718	-0.487432	0.083198
CCNA_01773	-0.456277	0.083198
CCNA_02325	2.18727	0.083198
CCNA_03019	-0.232706	0.083198
CCNA_03664	1.58915	0.083198
CCNA_R0147	2.03524	0.083198
CCNA_00027	0.509541	0.083108
CCNA_00283	3.06145	0.083108
CCNA_00762	-0.535275	0.083108
CCNA_01021	-0.190851	0.083108
CCNA_01037	-0.428556	0.083108
CCNA_01259	-0.350122	0.083108
CCNA_01697	-0.308101	0.083108
CCNA_01788	0.86068	0.083108
CCNA_02008	3.06145	0.083108
CCNA_02025	-1.26694	0.083108
CCNA_02087	0.255319	0.083108
CCNA_02131	0.248223	0.083108
CCNA_02862	0.254196	0.083108
CCNA_03064	-0.876681	0.083108
CCNA_03373	-0.925527	0.083108
CCNA_R0154	-0.643078	0.083108
CCNA_00493	-0.44932	0.082965
CCNA_02560	-0.29917	0.082965
CCNA_R0167	0.433354	0.082859
CCNA_00092	0.433659	0.082209
CCNA_00814	0.349372	0.082209
CCNA_02460	0.362985	0.082209
CCNA_03037	0.269624	0.082209
CCNA_03303	-3.8728	0.082209
CCNA_03739	0.446801	0.082209
CCNA_03868	3.17805	0.082209
CCNA_03464	1.88235	0.081673
CCNA_02249	-0.522215	0.081614
CCNA_02724	-0.378753	0.081614
CCNA_03885	-0.485743	0.081614
CCNA_00042	1.3608	0.081539
CCNA_02780	0.432397	0.081539
CCNA_02797	1.06723	0.081539
CCNA_01859	-0.265169	0.081306
CCNA_01537	0.501018	0.081069
CCNA_03230	0.258442	0.081069
CCNA_03235	0.247693	0.081069
CCNA_01479	-0.262024	0.080951
CCNA_03061	0.339427	0.080951
CCNA_R0153	-1.75284	0.080951
CCNA_01203	-0.289565	0.080873
CCNA_02904	-0.413147	0.080855
CCNA_00466	-1.64535	0.080367
CCNA_00635	0.262919	0.080367
CCNA_00859	-0.359314	0.080367
CCNA_00897	0.898811	0.080367
CCNA_01830	0.1984	0.080092
CCNA_00172	0.302524	0.079293
CCNA_00928	1.52873	0.079293
CCNA_01744	0.293823	0.079293
CCNA_02657	-0.42504	0.079293
CCNA_00104	0.444429	0.078724
CCNA_00623	-0.177757	0.078724
CCNA_00887	0.611773	0.078724
CCNA_02793	0.18338	0.078724
CCNA_R0137	-0.794783	0.078724
CCNA_00361	-0.350964	0.078094
CCNA_03322	-0.300428	0.078094
CCNA_03729	1.09462	0.078094
CCNA_03006	-1.16377	0.077868
CCNA_00528	0.371905	0.077404
CCNA_01185	-0.514224	0.077404
CCNA_01688	0.465147	0.077404
CCNA_02254	-0.432486	0.077404
CCNA_02342	-0.361869	0.077404
CCNA_03949	0.497489	0.077404
CCNA_01646	0.355184	0.077346
CCNA_02654	0.399015	0.077151
CCNA_01156	0.393546	0.07705
CCNA_00019	-0.616094	0.075822
CCNA_00264	-0.62791	0.075822
CCNA_01174	-1.0615	0.075822
CCNA_01058	-2.71367	0.075777
CCNA_R0070	-1.3979	0.075777
CCNA_01036	0.164655	0.074943
CCNA_01132	-1.22748	0.074486
CCNA_00501	-0.208278	0.074484
CCNA_00710	-0.24964	0.074484
CCNA_00769	-0.467629	0.074484
CCNA_01431	2.11622	0.074484
CCNA_01432	2.33729	0.074484
CCNA_01440	2.33729	0.074484
CCNA_01617	-0.651149	0.074484
CCNA_01672	-0.362923	0.074484
CCNA_02736	0.555637	0.074484
CCNA_02915	0.260602	0.074484
CCNA_03586	-0.453012	0.074484
CCNA_00757	0.404738	0.073857
CCNA_01277	-0.287027	0.073857
CCNA_01743	0.302751	0.073857
CCNA_01169	0.35771	0.073833
CCNA_02256	-0.691904	0.073833
CCNA_03831	-0.420186	0.073833
CCNA_00110	-0.332341	0.073749
CCNA_00514	-0.307508	0.073749
CCNA_02043	-0.249026	0.073749
CCNA_03779	0.620577	0.073749
CCNA_00253	-0.391389	0.07359
CCNA_00296	1.06637	0.07359
CCNA_00871	-0.317606	0.07359
CCNA_02617	0.428993	0.07359
CCNA_03800	1.65947	0.073373
CCNA_00132	-0.355002	0.072767
CCNA_00423	-0.336024	0.072767
CCNA_00788	-0.264603	0.072767
CCNA_01104	1.31001	0.072767
CCNA_01470	0.414097	0.072767
CCNA_01579	-0.229632	0.072767
CCNA_02007	-3.509	0.072767
CCNA_02200	0.538655	0.072767
CCNA_02287	0.433844	0.072767
CCNA_02785	0.349596	0.072767
CCNA_02913	-0.268874	0.072767
CCNA_03121	-0.630107	0.072767
CCNA_03184	0.313045	0.072767
CCNA_03189	-0.504245	0.072767
CCNA_03544	2.31343	0.072767
CCNA_01635	-0.456155	0.072228
CCNA_01210	-0.65494	0.072089
CCNA_01393	-0.310834	0.072089
CCNA_01962	-0.556396	0.072089
CCNA_02330	1.69346	0.072089
CCNA_02388	-2.31743	0.072089
CCNA_03284	0.202813	0.072089
CCNA_03784	0.281092	0.072089
CCNA_R0077	2.34903	0.072089
CCNA_00139	-0.356743	0.072055
CCNA_00349	-0.354272	0.072055
CCNA_03927	-1.49995	0.072055
CCNA_03770	2.14844	0.071023
CCNA_01148	0.853594	0.070997
CCNA_01162	-0.810239	0.070997
CCNA_02924	0.774506	0.070565
CCNA_03855	1.18415	0.07021
CCNA_00140	1.54571	0.070027
CCNA_00207	0.40669	0.070027
CCNA_00556	0.242139	0.070027
CCNA_00809	-0.282663	0.070027
CCNA_00924	-1.00764	0.070027
CCNA_00992	-0.226739	0.070027
CCNA_01092	-0.673935	0.070027
CCNA_01249	-0.351785	0.070027
CCNA_01490	-0.312967	0.070027
CCNA_01539	-0.508844	0.070027
CCNA_01571	-0.789713	0.070027
CCNA_01705	-0.869053	0.070027
CCNA_02092	0.540134	0.070027
CCNA_02116	0.496409	0.070027
CCNA_02221	0.263608	0.070027
CCNA_02305	-0.400541	0.070027
CCNA_02391	-0.292988	0.070027
CCNA_02606	0.189369	0.070027
CCNA_02627	-0.257433	0.070027
CCNA_02631	1.36242	0.070027
CCNA_02805	0.737687	0.070027
CCNA_02836	0.907822	0.070027
CCNA_02935	0.240497	0.070027
CCNA_03033	-0.359224	0.070027
CCNA_03068	-0.399658	0.070027
CCNA_03095	0.214194	0.070027
CCNA_03192	0.385824	0.070027
CCNA_03393	0.496459	0.070027
CCNA_03666	0.970829	0.070027
CCNA_03872	0.768636	0.070027
CCNA_R0118	1.77367	0.070027
CCNA_R0145	0.685324	0.070027
CCNA_03093	-0.483044	0.069464
CCNA_00044	1.1595	0.069324
CCNA_00923	-0.431597	0.069324
CCNA_00984	1.22798	0.069324
CCNA_01936	2.04136	0.069324
CCNA_02198	-0.79927	0.069324
CCNA_02383	-0.475297	0.069324
CCNA_02526	-0.247462	0.069324
CCNA_03047	-0.407817	0.069324
CCNA_03172	-0.413053	0.069324
CCNA_03756	0.311435	0.069324
CCNA_R0196	0.732654	0.069324
CCNA_01122	-0.196744	0.06911
CCNA_02306	-0.259469	0.06911
CCNA_02562	0.310506	0.06911
CCNA_03046	-0.490453	0.06911
CCNA_02184	-0.451147	0.068504
CCNA_00029	-0.40047	0.068351
CCNA_01270	-1.53468	0.068351
CCNA_00319	-0.492924	0.068021
CCNA_00403	-0.250587	0.068021
CCNA_00439	-0.207243	0.068021
CCNA_01375	0.716263	0.068021
CCNA_01582	1.16996	0.068021
CCNA_02267	0.397198	0.068021
CCNA_02719	0.716199	0.068021
CCNA_03221	-0.245865	0.068021
CCNA_01071	0.256695	0.067879
CCNA_01527	0.279014	0.067879
CCNA_01916	-0.377639	0.067879
CCNA_02010	2.07466	0.067879
CCNA_02077	-0.904848	0.067879
CCNA_02356	0.318652	0.067879
CCNA_02877	-0.20573	0.067879
CCNA_03487	-0.611816	0.067879
CCNA_00260	0.354027	0.067843
CCNA_00340	0.979835	0.067474
CCNA_03104	-0.46177	0.067474
CCNA_01640	0.901183	0.067474
CCNA_02134	-0.298679	0.067474
CCNA_02145	-0.617911	0.067474
CCNA_01035	0.368507	0.067234
CCNA_01276	-0.657472	0.066385
CCNA_02602	-0.23749	0.066385
CCNA_02980	0.335816	0.066385
CCNA_02914	-0.242914	0.065884
CCNA_03813	-0.280976	0.065884
CCNA_01087	0.37439	0.065727
CCNA_01510	0.526514	0.065727
CCNA_01553	-0.652286	0.065727
CCNA_01722	-1.33937	0.065727
CCNA_02188	-0.435157	0.065727
CCNA_02430	0.640654	0.065727
CCNA_02769	0.298281	0.065727
CCNA_03003	-0.221062	0.065727
CCNA_03295	0.178827	0.065727
CCNA_00292	-0.602195	0.065429
CCNA_00799	-0.189155	0.065429
CCNA_01178	-0.853541	0.065429
CCNA_01237	1.79302	0.065429
CCNA_01305	-2.91514	0.065429
CCNA_01376	0.4113	0.065429
CCNA_01737	2.28771	0.065429
CCNA_02266	-0.282907	0.065429
CCNA_03248	0.206458	0.065429
CCNA_03412	0.287509	0.065429
CCNA_R0002	-0.683593	0.065429
CCNA_00013	-0.741699	0.065312
CCNA_00729	-0.221376	0.065312
CCNA_01212	-0.401794	0.065312
CCNA_03123	1.07632	0.065312
CCNA_02588	0.453662	0.065296
CCNA_00625	-0.318148	0.064754
CCNA_03410	0.319571	0.064754
CCNA_01129	-1.04797	0.064577
CCNA_02265	-0.470023	0.064577
CCNA_00032	-0.991992	0.064516
CCNA_00236	0.267754	0.064516
CCNA_01103	-0.341783	0.064516
CCNA_02159	0.432042	0.064516
CCNA_02451	0.523656	0.064516
CCNA_02618	-0.463594	0.064516
CCNA_00015	-0.410904	0.064511
CCNA_00036	1.1217	0.064511
CCNA_00067	-0.635583	0.064511
CCNA_00145	0.338337	0.064511
CCNA_00241	2.36416	0.064511
CCNA_00254	0.286026	0.064511
CCNA_00263	-0.434868	0.064511
CCNA_00267	-0.254138	0.064511
CCNA_00291	-0.284756	0.064511
CCNA_00299	-0.279026	0.064511
CCNA_00335	-0.415794	0.064511
CCNA_00433	-0.365636	0.064511
CCNA_00436	0.301878	0.064511
CCNA_00442	-0.205289	0.064511
CCNA_00534	-0.212201	0.064511
CCNA_00547	-1.1948	0.064511
CCNA_00566	0.234522	0.064511
CCNA_00611	0.27815	0.064511
CCNA_00627	0.435189	0.064511
CCNA_00657	0.472563	0.064511
CCNA_00666	-0.462817	0.064511
CCNA_00735	0.800802	0.064511
CCNA_00740	-2.00111	0.064511
CCNA_00754	-0.258467	0.064511
CCNA_00815	-0.207092	0.064511
CCNA_00832	-0.235001	0.064511
CCNA_00917	1.49342	0.064511
CCNA_00939	-0.358344	0.064511
CCNA_00963	0.631643	0.064511
CCNA_00986	0.890498	0.064511
CCNA_00995	0.262486	0.064511
CCNA_01041	-0.520286	0.064511
CCNA_01056	-0.329429	0.064511
CCNA_01113	-0.231219	0.064511
CCNA_01204	-0.288045	0.064511
CCNA_01211	0.973602	0.064511
CCNA_01231	0.353024	0.064511
CCNA_01235	-0.339949	0.064511
CCNA_01279	0.564692	0.064511
CCNA_01374	0.190724	0.064511
CCNA_01426	-0.490484	0.064511
CCNA_01460	1.10032	0.064511
CCNA_01497	0.504288	0.064511
CCNA_01522	-0.425477	0.064511
CCNA_01536	-0.327564	0.064511
CCNA_01542	0.263854	0.064511
CCNA_01709	1.03737	0.064511
CCNA_01805	-1.77311	0.064511
CCNA_01809	-2.33678	0.064511
CCNA_01886	0.186612	0.064511
CCNA_01911	0.622238	0.064511
CCNA_01918	-0.243113	0.064511
CCNA_02024	-2.14969	0.064511
CCNA_02093	-0.201592	0.064511
CCNA_02132	-0.455897	0.064511
CCNA_02179	-0.340643	0.064511
CCNA_02185	-0.202095	0.064511
CCNA_02228	-0.387448	0.064511
CCNA_02354	0.597014	0.064511
CCNA_02392	-0.674233	0.064511
CCNA_02407	-0.326923	0.064511
CCNA_02509	-0.292299	0.064511
CCNA_02633	-0.192027	0.064511
CCNA_02637	-0.266672	0.064511
CCNA_02779	0.238461	0.064511
CCNA_02823	0.811192	0.064511
CCNA_02916	-0.378049	0.064511
CCNA_02954	0.373251	0.064511
CCNA_02960	-0.763266	0.064511
CCNA_02970	-0.672483	0.064511
CCNA_03024	-0.296229	0.064511
CCNA_03031	0.625196	0.064511
CCNA_03052	1.39659	0.064511
CCNA_03120	-0.332874	0.064511
CCNA_03147	0.269383	0.064511
CCNA_03256	-0.415651	0.064511
CCNA_03367	0.616766	0.064511
CCNA_03371	-0.555612	0.064511
CCNA_03429	1.51177	0.064511
CCNA_03517	0.532922	0.064511
CCNA_03535	0.300872	0.064511
CCNA_03540	0.307503	0.064511
CCNA_03560	1.81629	0.064511
CCNA_03578	-0.203272	0.064511
CCNA_03581	0.31566	0.064511
CCNA_03649	0.36485	0.064511
CCNA_03668	-0.560672	0.064511
CCNA_03752	2.13994	0.064511
CCNA_03840	-0.273934	0.064511
CCNA_03881	-0.39936	0.064511
CCNA_03928	-0.542851	0.064511
CCNA_03961	2.92883	0.064511
CCNA_03968	-1.39733	0.064511
CCNA_R0013	1.02616	0.064511
CCNA_R0026	-2.64759	0.064511
CCNA_00100	-1.71992	0.064503
CCNA_02600	0.396576	0.063927
CCNA_03454	-0.435589	0.063121
CCNA_00386	0.329057	0.062892
CCNA_03357	0.41965	0.062892
CCNA_03723	0.901769	0.062561
CCNA_03998	-0.225084	0.061993
CCNA_R0016	2.27684	0.061993
CCNA_01251	-0.346276	0.061618
CCNA_00114	0.996343	0.061534
CCNA_00400	0.543016	0.061534
CCNA_00672	0.313525	0.061534
CCNA_00682	-0.348743	0.061534
CCNA_00747	0.221837	0.061534
CCNA_00879	-0.203965	0.061534
CCNA_01029	0.213925	0.061534
CCNA_01272	0.977386	0.061534
CCNA_01603	-0.344142	0.061534
CCNA_01856	0.249767	0.061534
CCNA_01915	0.446502	0.061534
CCNA_02099	-0.229138	0.061534
CCNA_02205	-0.212935	0.061534
CCNA_02206	0.328648	0.061534
CCNA_02295	0.963761	0.061534
CCNA_02363	-0.447462	0.061534
CCNA_02594	0.374015	0.061534
CCNA_02630	-0.410725	0.061534
CCNA_02643	2.07364	0.061534
CCNA_02684	0.236103	0.061534
CCNA_02886	-0.539832	0.061534
CCNA_02898	-0.254258	0.061534
CCNA_02909	-0.249472	0.061534
CCNA_03177	0.191052	0.061534
CCNA_03210	-0.294487	0.061534
CCNA_03909	1.0835	0.061534
CCNA_03951	-1.79081	0.061534
CCNA_03959	-1.36712	0.061534
CCNA_00195	0.499891	0.061184
CCNA_01458	0.684299	0.061184
CCNA_02802	0.454067	0.061184
CCNA_03652	0.184044	0.061184
CCNA_00297	0.209987	0.061182
CCNA_02147	-0.682998	0.061182
CCNA_02347	-0.329907	0.061182
CCNA_02755	-0.748321	0.061182
CCNA_02437	0.283205	0.061167
CCNA_03985	0.452703	0.060725
CCNA_01472	-0.424622	0.060707
CCNA_01974	-0.364629	0.060707
CCNA_00304	2.07717	0.059865
CCNA_00432	0.404525	0.059865
CCNA_00552	0.385403	0.059865
CCNA_00632	0.490785	0.059865
CCNA_00782	0.171236	0.059865
CCNA_00890	0.234314	0.059865
CCNA_00915	-0.397046	0.059865
CCNA_00969	0.204099	0.059865
CCNA_01587	-0.274265	0.059865
CCNA_01639	-0.443782	0.059865
CCNA_02289	-0.748616	0.059865
CCNA_02410	0.381631	0.059865
CCNA_02475	-0.253445	0.059865
CCNA_02844	2.94525	0.059865
CCNA_03119	0.546647	0.059865
CCNA_03211	0.349571	0.059865
CCNA_03232	0.717145	0.059865
CCNA_R0172	1.68751	0.059865
CCNA_00168	0.81503	0.059543
CCNA_00472	-0.229625	0.059543
CCNA_01480	0.678641	0.059543
CCNA_01793	-0.337663	0.059543
CCNA_01946	-1.38116	0.059543
CCNA_02138	-0.356276	0.059543
CCNA_02142	0.485264	0.059543
CCNA_02926	1.38715	0.059543
CCNA_03289	0.528104	0.059543
CCNA_03525	1.04165	0.059543
CCNA_03842	-1.7548	0.059375
CCNA_00021	-0.166591	0.059259
CCNA_00025	0.208303	0.059114
CCNA_01668	-0.466892	0.059114
CCNA_01892	0.289861	0.059114
CCNA_01973	-0.646543	0.059114
CCNA_02746	0.200583	0.059114
CCNA_R0181	2.46723	0.059114
CCNA_00505	0.343766	0.058711
CCNA_02789	-0.956705	0.058711
CCNA_02972	-0.378126	0.058711
CCNA_00088	0.240464	0.058224
CCNA_00290	0.14979	0.058224
CCNA_00473	0.517676	0.058224
CCNA_00774	0.244813	0.058224
CCNA_01088	-0.404946	0.058224
CCNA_01119	0.581415	0.058224
CCNA_01197	0.60166	0.058224
CCNA_01291	-0.236962	0.058224
CCNA_01675	0.64663	0.058224
CCNA_01717	-0.408428	0.058224
CCNA_01820	0.347331	0.058224
CCNA_02387	0.334974	0.058224
CCNA_02449	0.39245	0.058224
CCNA_02508	0.212781	0.058224
CCNA_03180	0.395166	0.058224
CCNA_03462	-0.335814	0.058224
CCNA_03530	0.57145	0.058224
CCNA_03730	-0.262248	0.058224
CCNA_01002	0.378675	0.058109
CCNA_02252	0.679743	0.058109
CCNA_02698	-0.373402	0.058109
CCNA_03245	-0.242372	0.058109
CCNA_03976	-1.63212	0.058109
CCNA_02605	0.257245	0.057638
CCNA_00273	0.660931	0.057624
CCNA_R0080	0.698971	0.057624
CCNA_02641	-1.11667	0.057257
CCNA_01847	-0.406211	0.057034
CCNA_03699	-0.156277	0.057034
CCNA_00730	0.475416	0.056813
CCNA_00817	0.208033	0.056813
CCNA_02379	-0.441114	0.056813
CCNA_03451	-0.439109	0.056813
CCNA_03468	0.177374	0.056813
CCNA_03790	-0.415873	0.056813
CCNA_00495	1.37412	0.056701
CCNA_00333	0.233967	0.056484
CCNA_02786	0.369112	0.056478
CCNA_02812	0.926952	0.056478
CCNA_01353	-0.149668	0.056426
CCNA_01671	0.79365	0.056426
CCNA_00066	-0.578878	0.055839
CCNA_R0114	0.316843	0.055839
CCNA_03600	0.332757	0.055192
CCNA_03711	0.379493	0.055192
CCNA_00465	-1.4257	0.055128
CCNA_00875	1.26768	0.055128
CCNA_01139	0.209649	0.055128
CCNA_01636	0.205793	0.055128
CCNA_01901	-0.246724	0.055128
CCNA_03005	-0.278552	0.055128
CCNA_03838	0.240822	0.055128
CCNA_00184	-0.533342	0.05507
CCNA_01263	-0.168369	0.05507
CCNA_03970	1.08993	0.05507
CCNA_R0005	-0.775675	0.05507
CCNA_00169	0.301097	0.055011
CCNA_02349	-0.27847	0.055011
CCNA_03539	0.910746	0.055011
CCNA_02577	1.01101	0.054919
CCNA_01806	0.331245	0.054765
CCNA_03397	-0.712948	0.054765
CCNA_02869	-0.366106	0.054627
CCNA_00996	-0.219363	0.05375
CCNA_00410	-0.562056	0.05352
CCNA_01327	-1.96974	0.05352
CCNA_02039	2.4998	0.05352
CCNA_03233	-0.314224	0.05352
CCNA_00602	-0.253834	0.053426
CCNA_00803	0.46614	0.053426
CCNA_01290	0.284763	0.053426
CCNA_01696	-0.208246	0.053426
CCNA_02721	-0.373435	0.053426
CCNA_02813	1.99265	0.053426
CCNA_02876	-0.338385	0.053426
CCNA_03702	1.63423	0.053426
CCNA_03786	-0.339839	0.053426
CCNA_03974	-0.409248	0.053426
CCNA_00081	-0.402106	0.053292
CCNA_00541	0.652892	0.053292
CCNA_00843	-0.247507	0.053292
CCNA_00864	0.330062	0.053292
CCNA_01024	-0.37946	0.053292
CCNA_01243	-0.192783	0.053292
CCNA_01475	0.552418	0.053292
CCNA_02088	-0.607726	0.053292
[truncated: 2,100 more rows]

## Sheet: Fig. 2d
Fig. 2d. Proportion of ghost cells
Biological repeat	C. crescentus strain
	WT	ΔrogA	ΔrogAΔlypABC	ΔrogAΔlypA	ΔrogAΔlypA::Pxyl-lypA	ΔrogAΔlypB	ΔrogAΔlypB::Pxyl-lypB	ΔrogAΔlypC	ΔrogAΔlypC::Pxyl-lypC
Repeat 1	0.5	56	0.75	0	41.25	0.25	20.75	0.5	34.5
Repeat 2	0.25	47.5	0	0.25	20.25	0	26.75	0.25	31
Repeat 3	0	48	0	0.5	32.5	0	27.75	0.25	36
Mean	0.25	50.5	0.25	0.25	31.3333	0.0833333	25.0833	0.333333	33.8333
Standard deviation	0.25	4.7697	0.433013	0.25	10.5485	0.144338	3.78594	0.144338	2.5658
Measurement: Proportion of ghost cells

## Sheet: Fig. 2e
Fig. 2e. Gene transfer assay
	C. crescentus donor strain	Doubly-resistant transductant CFU/ml
		Biological repeat 1	Biological repeat 2	Biological repeat 3	Mean	Standard deviation
	pBXMCS6::Pxyl-gafYZ	104	98	86	96	9.16515
	pBXMCS6::Pxyl-empty	0	0	0	0	0
	DlypABC pBXMCS6::Pxyl-gafYZ	0	0	0	0	0
		Total recipient CFU/ml
		Biological repeat 1	Biological repeat 2	Biological repeat 3	Mean	Standard deviation
	pBXMCS6::Pxyl-gafYZ	37500000	42500000	43750000	41250000	3.30719e+06
	C. crescentus donor strain	Gene transfer rate (transductant CFU/ml / total recipient CFU/ml)
		Biological repeat 1	Biological repeat 2	Biological repeat 3	Mean	Standard deviation
	pBXMCS6::Pxyl-gafYZ	2.77333e-06	2.30588e-06	1.96571e-06	2.34831e-06	4.05478e-07
	pBXMCS6::Pxyl-empty	0	0	0	0	0
	DlypABC pBXMCS6::Pxyl-gafYZ	0	0	0	0	0
	Data used in main figure graph
	C. crescentus donor strain	Gene transfer rate (x10-6/cell) from donor to recipient
		Biological repeat 1	Biological repeat 2	Biological repeat 3	Mean	Standard deviation
	pBXMCS6::Pxyl-gafYZ	2.77333	2.30588	1.96571	2.34831	0.405478
	pBXMCS6::Pxyl-empty	0	0	0	0	0
	DlypABC pBXMCS6::Pxyl-gafYZ	0	0	0	0	0
