# Supplementary material for: A bacterial CARD–NLR-like immune system controls the release of gene transfer agents
Source: Nat Microbiol. 2026 Apr 16;11(6):1511–30. doi: 10.1038/s41564-026-02316-4 (PMC13236601; doi:10.1038/s41564-026-02316-4)
Supplement: Supplementary file 12 — Genomic DNA extractions (Fig. 3a), anti-GtaL immunoblots (Fig. 3b) and quantification of four different cell types (Fig. 3d). [file 41564_2026_2316_MOESM12_ESM.xlsx]

## Sheet: Fig. 3a
Fig. 3a. Genomic DNA extractions
	Lane	Sample
	1	WT
	2	ΔrogA
	3	ΔrogAΔlypA
	4	ΔrogAΔlypB
	5	ΔrogAΔlypC
	6	ΔrogAΔlypABC
	7	Sample not relevant to this manuscript and therefore excluded from the main figure
	Dashed box: Region cropped and presented as main figure

## Sheet: Fig. 3b
Fig. 3b. Anti-GtaL immunoblots
	Intracellular fraction						Extracellular fraction
	Lane	Sample					Lane	Sample
	1	WT					1	WT
	2	ΔrogA					2	ΔrogA
	3	ΔrogAΔlypABC					3	ΔrogAΔlypABC
	Dashed boxes: Region cropped and presented as main figure

## Sheet: Fig. 3d
Fig. 3d. Quantification of four different cell types
C. crescentus vanA::PgtaT-mNG strain	mNG-fluorescent only					PI-fluorescent only					mNG- and PI-fluorescent					Non-fluorescent
	Biological repeat 1	Biological repeat 2	Biological repeat 3	Mean	Standard deviation	Biological repeat 1	Biological repeat 2	Biological repeat 3	Mean	Standard deviation	Biological repeat 1	Biological repeat 2	Biological repeat 3	Mean	Standard deviation	Biological repeat 1	Biological repeat 2	Biological repeat 3	Mean	Standard deviation
WT	0	0	0	0	0	1	2	0	1	1	0	0	0	0	0	99	98	100	99	1
ΔrogA	13.5	11	28.75	17.75	9.60794	41.75	38.75	28.5	36.3333	6.94772	9.25	17.75	4.25	10.4167	6.8252	35.5	32	38.5	35.3333	3.2532
ΔrogAΔlypABC	71.5	59.25	57.25	62.6667	7.71497	0.25	0	0	0.0833333	0.144338	13.25	27.25	28.5	23	8.46685	15	13	14.25	14.0833	1.01036
Measurement: Proportion of cells within the population that are either mNG-fluorescent only, PI-fluorescent only, mNG- and PI-fluorescent, or non-fluorescent
