# Supplementary material for: A bacterial CARD–NLR-like immune system controls the release of gene transfer agents
Source: Nat Microbiol. 2026 Apr 16;11(6):1511–30. doi: 10.1038/s41564-026-02316-4 (PMC13236601; doi:10.1038/s41564-026-02316-4)
Supplement: Supplementary file 13 — AlphaFold-predicted structural homologues of LypABC (Fig. 4b), maximum likelihood phylogenetic tree constructed from ATPase domains (Fig. 4c) and proportion of ghost cells (Fig. 4d). [file 41564_2026_2316_MOESM13_ESM.xlsx]

## Sheet: Fig. 4b
Fig. 4b. AlphaFold-predicted structural homologues of LypABC
LypA						LypB						LypC
Protein	Bacterium	Score	E-value			Protein	Bacterium	Score	E-value			Protein	Bacterium	Score	E-value
Serine protease	Lysobacter enzymogenes	390	2.17e-19			Uncharacterized protein	Azospirillum sp. TSO35-2	768	5.36e-23			Nuclease	Pseudomonas sp. MYb3	3005	2.59e-83
Serine protease	Azospirillum sp. TSO35-2	369	4.86e-20			Uncharacterized protein	Pedobacter rhizosphaerae	712	5.53e-24			Nuclease, putative	Roseibium aggregatum IAM 12614	2948	1.54e-81
Uncharacterized protein	Rhodopseudomonas rhenobacensis	2316	6.19e-66			Uncharacterized protein	Lysobacter enzymogenes	562	8.17e-19			Serine protease	Pseudarthrobacter sp. NBSH8	2849	8.89e-79
Uncharacterized protein	Burkholderia sp. Bp9142	1832	7.07e-53			Uncharacterized protein	Massilia sp. Leaf139	538	3.73e-19			Nuclease	Methylobacterium nonmethylotrophicum	2786	1.8e-84
Uncharacterized protein	Rhizobium sophoriradicis	1740	4.41e-52			Uncharacterized protein	Variovorax sp. JS1663	549	1.08e-18			Nuclease	Mesorhizobium sp. WSM3873	2316	1.12e-78
Uncharacterized protein	Alphaproteobacteria bacterium	1532	5.06e-51			Uncharacterized protein	Duganella sp. FT27W	566	3.92e-18			Endonuclease G	Sphingomonas jinjuensis	1989	3.12e-66
Uncharacterized protein	Roseovarius aestuarii	1514	1.62e-48			Uncharacterized protein	Bradyrhizobium pachyrhizi	581	9.19e-19			Nuclease	Paracoccus sp. BP8	1865	9.11e-64
Uncharacterized protein	Agromyces sp. Soil535	1435	3.25e-55			Uncharacterized protein	Salipiger thiooxidans	578	3.59e-19			Serine protease	Catellatospora sp. IY07-71	1716	1.07e-54
Uncharacterized protein	Jannaschia sp. EhC01	1359	3.24e-47			Serine protease	Rhizobium leguminosarum	587	2.01e-18			Serine protease	Nitrosomonas communis	1681	6.43e-62
Uncharacterized protein	Salipiger sp.	1283	2.32e-41			Uncharacterized protein	Pirellula staleyi DSM 6068	604	7.86e-19			Serine protease	Hydrogenophaga sp. RAC07	1644	7.09e-51
Uncharacterized protein	Labrenzia sp. THAF187b	1256	4.9e-40			Uncharacterized protein	Chryseobacterium sp. 52	609	2.53e-19			Endonuclease G, mitochondrial	Schlegelella brevitalea	1638	2e-54
Uncharacterized protein	Sulfitobacter sediminilitoris	1099	4.52e-45			Uncharacterized protein	Achromobacter deleyi	644	8.44e-20			DNA/RNA non-specific endonuclease	Cytophagia bacterium	1535	6.75e-53
Uncharacterized protein	Spirosoma montaniterrae	524	1.36e-26			Uncharacterized protein	Flavobacterium sp. 140616W15	640	5.48e-20			DNA/RNA non-specific endonuclease	Salipiger mucosus DSM 16094	1505	9.73e-59
Uncharacterized protein	Spirosoma sp. KCTC 42546	509	7.6e-26			Tetratricopeptide (TPR) repeat protein	Bradyrhizobium sp. ERR14	637	5.27e-20			Serine protease	Nitrosomonas sp. Nm166	1501	5.3e-56
Uncharacterized protein	Burkholderia ambifaria MC40-6	508	4.87e-26			Uncharacterized protein	Paucibacter aquatile	635	1.1e-20			Protease	Bacteroidetes bacterium	1484	5.74e-55
Uncharacterized protein	Methylobacterium bullatum	494	1.48e-25			Serine protease	Cupriavidus sp. L7L	635	2.82e-20			Endonuclease G	Paracoccus sanguinis	1412	2.08e-57
Uncharacterized protein	Noviherbaspirillum saxi	490	6.8e-26			Uncharacterized protein	Chitinophaga tropicalis	634	2.93e-20			DNA/RNA non-specific endonuclease	Symmachiella macrocystis	1392	5.3e-56
Uncharacterized protein	Azoarcus sp. CIB	473	6.8e-24			Uncharacterized protein	Burkholderia ambifaria MC40-6	651	7.44e-21			Protease	Rhodovulum strictum	1390	1.31e-55
Uncharacterized protein	Pseudomonas sp. Root401	446	2.5e-24			Uncharacterized protein	Niastella yeongjuensis	658	1.71e-19			Uncharacterized protein	gamma proteobacterium symbiont of Ctena orbiculata	1381	7.03e-56
Uncharacterized protein	Pseudomonas putida	410	2.12e-22			Uncharacterized protein	Saprospiraceae bacterium	661	5.19e-22			Endonuclease G	Tahibacter aquaticus	1369	2.66e-54
Uncharacterized protein	Labrenzia sp. OB1	409	4.12e-22			Uncharacterized protein	Bradyrhizobium sp. MOS001	681	2.05e-21			Protease	Bryobacteraceae bacterium	1356	4.22e-56
Uncharacterized protein	Hoeflea sp. BAL378	397	2.87e-21			Uncharacterized protein	Azoarcus sp. CIB	680	1.54e-22			Serine protease	Labrenzia sp. 011	1346	3.74e-47
Uncharacterized protein	Mesorhizobium sp. L2C085B000	370	1.03e-20			Uncharacterized protein	Chitinophaga pinensis DSM 2588	675	1.02e-20			Serine protease	Pseudomonas aeruginosa	1293	7.15e-46
Exfoliative toxin A	bacterium YEK0313	292	3.11e-14			Uncharacterized protein	Rugamonas rubra	686	4.47e-21			Serine protease	Mucilaginibacter sp. 94	1280	1.72e-51
Uncharacterized protein	Chlorogloea sp. CCALA 695	251	1.05e-11			Uncharacterized protein	Mesorhizobium sp.	712	9.34e-22			Protease	Rhodopirellula baltica SWK14	1253	2.43e-53
NB-ARC domain-containing protein	Thiothrix lacustris	242	2.71e-13			Uncharacterized protein	Spirosoma montaniterrae	755	7.57e-24			DNA/RNA non-specific endonuclease	Chitinophaga pinensis DSM 2588	1251	5.98e-51
Uncharacterized protein	Planctomycetes bacterium RIFCSPHIGHO2_02_FULL_52_58	238	1.69e-12			Uncharacterized protein	Aquimarina intermedia	771	2.67e-22			Endonuclease G	Rhodoblastus acidophilus	1247	5.98e-44
Uncharacterized protein	Aquisphaera giovannonii	233	1.02e-12			Uncharacterized protein	Agromyces bracchium	786	2.84e-24			Serine protease	Luteitalea sp. TBR-22	1230	1.74e-48
Tetratricopeptide repeat protein	Desulfobacteraceae bacterium	224	2.11e-10			Uncharacterized protein	Geodermatophilus daqingensis	2948	3.91e-59			Serine protease	Chitinophaga tropicalis	1200	1.8e-49
Uncharacterized protein	Holophagaceae bacterium	223	4.34e-12			ATP-binding protein	Caulobacter radicis	5115	5.46e-92			DNA/RNA endonuclease G (NUC1)	Niastella sp. CF465	1198	6.49e-50
Uncharacterized protein	Thiobacillus sp. SCN 63-57	213	1.28e-10			ATP-binding protein	Kribbella qitaiheensis	2811	1.13e-58			Serine protease	Phycisphaerae bacterium	1133	2.59e-48
Tetratricopeptide repeat protein	Ignavibacteria bacterium	210	7.55e-10			ATP-binding protein	Pseudarthrobacter sp. NBSH8	2711	5.47e-56			DNA/RNA non-specific endonuclease	Polyangiaceae bacterium	1023	1.69e-40
Tetratricopeptide repeat protein	Candidatus Poribacteria bacterium	209	1.39e-11			ATP-binding protein	Alphaproteobacteria bacterium	2699	3.85e-56			Endonuclease	Cohnella luojiensis	966	2.98e-40
Uncharacterized protein	Candidatus Poribacteria bacterium	202	7.35e-11			AAA_16 domain-containing protein	Rhodopseudomonas rhenobacensis	2663	7.09e-58			Serine protease	Actinophytocola sp.	926	1.68e-38
Tetratricopeptide repeat protein	Prevotella marshii DSM 16973 = JCM 13450	198	1.43e-10			AAA domain-containing protein	Rhizobium sophoriradicis	2605	3.24e-53			Serine protease	Paenibacillus sp. FSL R7-0331	922	4.92e-38
Tetratricopeptide repeat protein	Candidatus Poribacteria bacterium	184	1.55e-09			ATP-binding protein	Sphingobium terrigena	2455	3.78e-53			Serine protease	Amycolatopsis methanolica 239	899	1.53e-37
Uncharacterized protein	Nitrospira defluvii	176	2.05e-09			ATP-binding protein	Methylobacterium nonmethylotrophicum	2365	3.31e-50			Serine protease	Mesorhizobium sp. L2C089B000	887	1.85e-41
Tetratricopeptide repeat protein	Candidatus Poribacteria bacterium	163	9.69e-09			ATP-binding protein	Burkholderia sp. Bp9142	2316	2.48e-52			Serine protease	Fusobacterium canifelinum	868	3.8e-37
Tetratricopeptide repeat protein	Geobacter sp. FeAm09	157	5.88e-09			AAA family ATPase	Novosphingobium silvae	2296	6.34e-52			Serine protease	Hansschlegelia quercus	865	2.59e-41
Serine protease	Candidatus Poribacteria bacterium	158	1.51e-08			AAA_16 domain-containing protein	Jannaschia sp. EhC01	2190	1.93e-49			Serine protease	Thauera aminoaromatica	864	2.57e-39
Serine protease	Acidovorax sp. 1608163	176	4.1e-10			Archaeal ATPase	Roseovarius aestuarii	2037	3.04e-46			Serine protease	Bremerella cremea	863	6.54e-38
Putative serine protease HtrA	Candidatus Accumulibacter phosphatis	173	5.56e-09			ATP-binding protein	Pukyongiella litopenaei	1975	4.53e-45			Serine protease	Bacillus cereus MC67	846	1.4e-36
Serine protease	Candidatus Dadabacteria bacterium	164	1.47e-09			AAA family ATPase	Defluviimonas sp.	1965	8.14e-45			Serine protease	Burkholderiaceae bacterium	820	4.92e-38
Serine protease	Candidatus Poribacteria bacterium	179	6.39e-10			AAA_16 domain-containing protein	Labrenzia sp. C1B10	1907	1.12e-43			Serine protease	Acidobacteria bacterium	812	7.51e-37
Serine protease	Candidatus Poribacteria bacterium	177	1.28e-08			AAA family ATPase	Sulfitobacter sediminilitoris	1853	7.41e-42			Endonuclease G	Nitrosomonas communis	800	1.36e-35
Serine protease	Candidatus Poribacteria bacterium	197	6.57e-11			AAA ATPase domain-containing protein	Primorskyibacter flagellatus	1813	3.93e-43			Serine protease	Cyanobacteria bacterium UBA8553	799	6.81e-34
Serine protease	Candidatus Poribacteria bacterium	196	1.02e-10			AAA_16 domain-containing protein	Paracoccus sp. BP8	1662	1.1e-41			DNA/RNA non-specific endonuclease	Minicystis rosea	790	5.47e-36
Serine protease	Candidatus Poribacteria bacterium	196	1.47e-11			AAA ATPase-like protein	Aliiruegeria haliotis	1650	1.44e-41			Serine protease	Nibricoccus aquaticus	777	1.51e-33
Serine protease with TPR domains, putative	Geobacter metallireducens GS-15	195	1.51e-10			AAA_16 domain-containing protein	Actinoplanes sp. OR16	865	4.37e-24			Serine protease	Arthrobacter mobilis	776	1.27e-33
Uncharacterized protein	Gammaproteobacteria bacterium HGW-Gammaproteobacteria-4	194	2.56e-09			AAA_16 domain-containing protein	Polaromonas naphthalenivorans CJ2	848	3.22e-23			Serine protease	Jannaschia sp. CCS1	761	2.04e-37
Uncharacterized protein	Candidatus Poribacteria bacterium	190	3.88e-10			AAA_16 domain-containing protein	Methylobacterium bullatum	778	2.53e-24			Serine protease	Deinococcus detaillensis	760	8.07e-34
Protease	Prochlorococcus marinus str. MIT 9401	188	8.67e-09			AAA_16 domain-containing protein	Terrabacter sp. Soil811	759	7.57e-24			Serine protease	Terricaulis silvestris	755	2.12e-33
Serine protease	Candidatus Poribacteria bacterium	185	3.57e-09			AAA ATPase-like protein	Chitinophaga sp. S165	738	4.95e-23			Serine protease	Nitratireductor sp. SY7	732	1.04e-32
Serine protease	Candidatus Poribacteria bacterium	201	3.11e-10			AAA ATPase domain-containing protein	Chitinophaga rupis	737	2.21e-21			Trypsin-like serine protease	Bradyrhizobiaceae bacterium	731	4.43e-33
Serine protease	Candidatus Poribacteria bacterium	199	4.58e-10			AAA ATPase-like protein	Archangium gephyra	730	6.22e-24			Serine protease	Stanieria cyanosphaera PCC 7437	731	2.36e-31
Serine protease	Candidatus Poribacteria bacterium	217	1.78e-10			AAA ATPase-like protein	Terracoccus luteus	726	7.93e-23			Serine protease	Anaerolineaceae bacterium	730	5.89e-33
Serine protease	Candidatus Poribacteria bacterium	214	5.72e-10			ATP-binding protein	Rhizobacter sp. AJA081-3	723	6.07e-22			Serine protease	Opitutus sp. ER46	730	7.88e-35
Serine protease	Candidatus Poribacteria bacterium	233	1.74e-11			AAA_16 domain-containing protein	Terrabacter sp. Soil810	713	8.31e-22			Serine protease	Aquisphaera giovannonii	729	2.21e-36
Serine protease	Candidatus Poribacteria bacterium	228	4.22e-11			AAA ATPase-like protein	Kribbella sp. VKM Ac-2571	708	9.72e-22			DNA/RNA non-specific endonuclease	Rhodospirillum rubrum ATCC 11170	719	3.31e-31
Serine protease	Candidatus Poribacteria bacterium	226	1.64e-11			AAA_16 domain-containing protein	Streptomyces viridochromogenes	704	4.84e-21			Endonuclease	Rhodococcus opacus	719	1.94e-32
Serine protease	Candidatus Poribacteria bacterium	237	5.27e-11			AAA family ATPase	Paracoccus sp. SMMA_5_TC	703	1.45e-20			Serine protease	Cellulomonas hominis	709	1.16e-32
Serine protease	Candidatus Poribacteria bacterium	259	6.76e-12			AAA_16 domain-containing protein	Mycolicibacterium chubuense NBB4	696	7.44e-21			Uncharacterized protein	Mesorhizobium sp. B2-3-2	2473	7.75e-80
Serine protease	Dyadobacter sp. 50-39	258	4.11e-14			AAA ATPase-like protein	Tahibacter aquaticus	688	2.59e-21			Uncharacterized protein	Erythrobacter longus	2445	7.88e-77
Serine protease	Candidatus Poribacteria bacterium	257	2.36e-12			AAA_16 domain-containing protein	uncultured Frankineae bacterium	687	7.74e-21			Uncharacterized protein	Pedobacter ginsenosidimutans	715	6.03e-32
Serine protease	Janthinobacterium psychrotolerans	355	1.74e-19			AAA family ATPase	Chitinophaga agrisoli	686	5.44e-21			Uncharacterized protein	Imhoffiella purpurea	741	1.55e-32
Serine protease	Rhodobacteraceae bacterium	354	4.47e-19			ATP-binding protein	Thauera aminoaromatica	661	2.67e-22			Uncharacterized protein	Bradyrhizobium sp. AC87j1	736	3.23e-32
Serine protease	Acrocarpospora macrocephala	386	1.09e-20			AAA domain-containing protein	Kitasatospora sp. Root187	659	2.61e-20			Glutamyl endopeptidase	Candidatus Heimdallarchaeota archaeon LC_3	734	7.82e-33
Serine protease	Sphingobium sp. MP9-4	381	1.09e-20			ATP-binding protein	Jiangella aurantiaca	654	2.41e-20			Uncharacterized protein	Mycolicibacterium conceptionense	732	1.2e-33
Trypsin-like peptidase domain-containing protein	Vineibacter terrae	370	6.6e-19			AAA_16 domain-containing protein	Microbacterium sp. Leaf288	651	9.79e-21			Uncharacterized protein	Mesorhizobium sp. L-8-10	760	8.9e-37
Trypsin-like peptidase domain-containing protein	Actinoplanes atraurantiacus	423	3.21e-23			AAA ATPase domain-containing protein	Janthinobacterium psychrotolerans	646	8.37e-21			Phosphesterase	Mesorhizobium sp. LNJC398B00	785	2.28e-37
Serine protease	Hansschlegelia quercus	455	6.99e-25			AAA_16 domain-containing protein	Mesorhizobium sp. LSJC269B00	626	8.37e-21			Uncharacterized protein y4fB	Sinorhizobium fredii NGR234	784	3.26e-34
Trypsin-like peptidase domain-containing protein	Achromobacter deleyi	450	1.79e-22			AAA_16 domain-containing protein	Prosthecomicrobium hirschii	625	2.77e-22			Uncharacterized protein	Brasilonema sennae CENA114	783	2.53e-35
Trypsin-like peptidase	Azospirillum brasilense	449	1.7e-22			AAA_16 domain-containing protein	Archangium sp. Cb G35	625	1.91e-20			Uncharacterized protein	Methanosarcina spelaei	797	1.31e-34
Trypsin-like peptidase	Chitinophaga sp. S165	480	6.61e-25			AAA_16 domain-containing protein	Pseudomonas sp. Root401	616	8.37e-21			Uncharacterized protein	bacterium (Candidatus Blackallbacteria) CG17_big_fil_post_rev_8_21_14_2_50_48_46	810	8.34e-35
Serine protease	Pedobacter sp.	512	2.12e-26			AAA_16 domain-containing protein	Sorangium cellulosum So ce56	614	7.74e-21			Uncharacterized protein	Acuticoccus sediminis	816	1.66e-36
Trypsin-like peptidase	Primorskyibacter sedentarius	1028	5.48e-42			ATP-binding protein	Rhizobium sp. L9	609	1.11e-19			Uncharacterized protein	Deltaproteobacteria bacterium	821	4.96e-33
Trypsin-like peptidase	Aliiruegeria haliotis	967	6.66e-41			ATP-binding protein	Mesorhizobium waimense	607	2.53e-19			Uncharacterized protein	Methanosarcina barkeri MS	855	8.41e-37
Trypsin-like peptidase domain	Puniceibacterium sp. IMCC21224	613	5.92e-25			AAA family ATPase	Spirosoma sp. KCTC 42546	604	4.92e-24			Uncharacterized protein	Asticcacaulis benevestitus DSM 16100 = ATCC BAA-896	1096	1.38e-46
Trypsin-like peptidase domain-containing protein	Pukyongiella litopenaei	1250	6.66e-43			AAA ATPase domain-containing protein	Variovorax sp. OV700	595	5.98e-19			Uncharacterized protein	Verrucomicrobia bacterium	1031	3.28e-43
Trypsin-like peptidase domain-containing protein	Defluviimonas sp.	1496	2.9e-47			ATP-binding protein	Bradyrhizobium niftali	585	1.52e-19			Uncharacterized protein	Acidobacteria bacterium	1176	1.65e-48
Serine protease	Methylobacterium nonmethylotrophicum	1641	7.26e-50			ATP-binding protein	Vineibacter terrae	574	8.77e-20			Uncharacterized protein	Agrobacterium genomosp. 6	1150	1.56e-48
Trypsin-like peptidase domain-containing protein	Falsiroseomonas algicola	2171	8.39e-63			AAA domain-containing protein	Sphingomonas sp. G-3-2-10	566	3.92e-18			Uncharacterized protein	Mycobacterium sp. SWH-M5	1235	5.04e-51
Trypsin-like peptidase domain-containing protein	Pseudarthrobacter sp. NBSH8	2006	4.55e-57			AAA ATPase domain-containing protein	Actinoplanes atraurantiacus	555	3.3e-20			Uncharacterized protein	Deltaproteobacteria bacterium	1261	2.47e-50
Trypsin-like peptidase	Sphingomonas sp. PP-F2F-A104-K0414	1895	1.5e-55			AAA_16 domain-containing protein	Aquisphaera giovannonii	546	2.84e-19			Uncharacterized protein	Gemmata massiliana	1425	3.8e-58
Serine protease	Sphingobium terrigena	1849	5.83e-54			AAA ATPase domain-containing protein	Pseudomonas yamanorum	852	1.12e-23			Uncharacterized protein	gamma proteobacterium symbiont of Ctena orbiculata	1902	1.77e-59

## Sheet: Fig. 4c
Fig. 4c. Maximum likelihood phylogenetic tree constructed from ATPase domains
Accession number	Clade	Organism
Q9CB72	SWACOS	Mycobacterium leprae
Q89FJ3	SWACOS	Bradyrhizobium japonicum
Q9XAT8	SWACOS	Rhodococcus erythropolis
O05201	SWACOS	Rhodococcus sp. M5
Q9L4W1	SWACOS	Streptomyces noursei
Q9ZIW5	SWACOS	Streptomyces coelicolor
Q06BL2	SWACOS	Streptomyces hygroscopicu
Q9ZGI0	SWACOS	Streptomyces venezuelae
Q8CJK8	SWACOS	Streptomyces coelicolor
Q8CJL0	SWACOS	Streptomyces coelicolor
Q9S1Z4	SWACOS	Streptomyces coelicolor
ANZ83807.1	MalT	Mycobacterium tuberculosis
O86603	MalT	Streptomyces coelicolor
P17051	MalT	Ectopseudomonas oleovorans
Q9KNF3	MalT	Vibrio cholerae O1 biovar El Tor str. N16961
YP_002515953.1	CARD-NLR	Caulobacter vibrioides
WP_011241982.1	CARD-NLR	Ruegeria pomeroyi
WP_015004349.1	CARD-NLR	Paraburkholderia phenoliruptrix
WP_016737365.1	CARD-NLR	Rhizobium phaseoli
WP_017513005.1	CARD-NLR	Cupriavidus metallidurans
WP_024086897.1	CARD-NLR	Pseudomonas monteilii
WP_038706034.1	CARD-NLR	Pseudomonas soli
WP_038973107.1	CARD-NLR	Bradyrhizobium ottawaense
WP_051732741.1	CARD-NLR	Streptomyces lydicus
WP_069569395.1	CARD-NLR	Streptomyces lydicus
WP_075283888.1	CARD-NLR	Roseibium aggregatum
WP_101685816.1	CARD-NLR	Caulobacter vibrioides
WP_126087342.1	CARD-NLR	Mesorhizobium sp. M1D.F.Ca.ET.043.01.1.1
WP_141688472.1	CARD-NLR	Bradyrhizobium paxllaeri
WP_148650526.1	CARD-NLR	Lysobacter capsici
WP_157579217.1	CARD-NLR	Spirosoma montaniterrae
WP_159073964.1	CARD-NLR	Bradyrhizobium arachidis
WP_161536372.1	CARD-NLR	Bradyrhizobium sp. LCT2
WP_161855499.1	CARD-NLR	Bradyrhizobium sp. CCBAU 051011
WP_169640247.1	CARD-NLR	Roseobacter ponti
WP_171663673.1	CARD-NLR	Achromobacter deleyi
WP_185263435.1	CARD-NLR	Pseudarthrobacter sp. NBSH8
WP_185445121.1	CARD-NLR	Kribbella qitaiheensis
WP_189636645.1	CARD-NLR	Rhodococcus sp. MTM3W5.2
WP_190344749.1	CARD-NLR	Streptomyces venezuelae
WP_202305634.1	CARD-NLR	Mesorhizobium sp. L-8-10
WP_208072539.1	CARD-NLR	Bradyrhizobium barranii
WP_219018703.1	CARD-NLR	Sphingomonas sanguinis
WP_220261494.1	CARD-NLR	Pseudonocardia sp. DSM 110487
WP_230378586.1	CARD-NLR	Paracoccus sp. MA
WP_232408125.1	CARD-NLR	Thiocapsa bogorovii
WP_237282271.1	CARD-NLR	Streptomyces rubrolavendulae
WP_238571149.1	CARD-NLR	Streptomyces inhibens
WP_239471696.1	CARD-NLR	Streptomyces sp. NEAU-S7GS2
WP_244329529.1	CARD-NLR	Streptomyces platensis
WP_247767449.1	CARD-NLR	Bradyrhizobium sp. 172
WP_249486096.1	CARD-NLR	Pseudomonas sp. HS6
WP_250334328.1	CARD-NLR	Streptomyces sp. MRC013
WP_250448947.1	CARD-NLR	Lysobacter enzymogenes
WP_251085536.1	CARD-NLR	Streptomyces lydicamycinicus
WP_015632533.1	bNACHT	Klebsiella pneumoniae
WP_021557529.1	bNACHT	Escherichia coli
WP_004899960.1	bNACHT	Klebsiella pneumoniae
WP_032248782.1	bNACHT	Escherichia coli
WP_114260439.1	bNACHT	Klebsiella pneumoniae
WP_021519735.1	bNACHT	Escherichia coli
WP_087776413.1	bNACHT	Klebsiella quasipneumoniae
WP_005534681	bNACHT	Vibrio campbellii
WP_052920595.1	bNACHT	Escherichia coli
WP_001183326.1	bNACHT	Escherichia coli
WP_000433597.1	bNACHT	Escherichia coli
WP_087889289.1	bNACHT	Escherichia coli
WP_001702659.1	bNACHT	Escherichia coli
WP_033145356.1	bNACHT	Enterobacter asburiae
WP_157702471	bNACHT	Escherichia coli
SSJ43639.1	bNACHT	Klebsiella pneumoniae
WP_057688292	bNACHT	Escherichia coli
WP_089572057.1	bNACHT	Escherichia coli
WP_023325860.1	bNACHT	Enterobacter roggenkampii
WP_131009884	bNACHT	Klebsiella variicola
WP_111459905	bNACHT	Klebsiella variicola
ODJ92223	bNACHT	Pseudomonas viridiflava
WP_155951565	bNACHT	Pseudomonas sp.
WP_059320638	bNACHT	Escherichia coli
WP_064381242	bNACHT	Klebsiella michiganensis
WP_087866631	bNACHT	Klebsiella pneumoniae
WP_115915321	bNACHT	Escherichia coli
NP_417179.1	recA	Escherichia coli

## Sheet: Fig. 4d
Fig. 4d. Proportion of ghost cells
Biological repeat	C. crescentus strain
	WT	ΔrogA	ΔrogAΔlypA			ΔrogAΔlypB				ΔrogAΔlypC
			xylX::Pxyl-lypA (WT)	xylX::Pxyl-lypA (S262A)	xylX::Pxyl-lypA (T356A, S360A, F361A)	xylX::Pxyl-lypB (WT)	xylX::Pxyl-lypB (ΔNTD)	xylX::Pxyl-lypB (K230A)	xylX::Pxyl-lypB (D335A)	xylX::Pxyl-lypC (WT)	xylX::Pxyl-lypC (S296A)	xylX::Pxyl-lypC (H471A)	xylX::Pxyl-lypC (N505A)	xylX::Pxyl-lypC (H471A, N505A)
Repeat 1	1	52.75	36	2	1.25	21.5	0.25	0.75	4.25	37.25	0.25	30.25	24.5	36
Repeat 2	0	41.75	49.5	0.75	1	24.25	0.25	2	1.5	35.75	0.5	25.75	36	29.5
Repeat 3	0	49.5	41.25	0.5	1.25	23.75	0.25	1	4.5	41.5	0.25	36	43.25	26.25
Mean	0.333333	48	42.25	1.08333	1.16667	23.1667	0.25	1.25	3.41667	38.1667	0.333333	30.6667	34.5833	30.5833
Standard deviation	0.57735	5.65133	6.80533	0.803638	0.144338	1.46487	0	0.661438	1.66458	2.98259	0.144338	5.13769	9.45494	4.96446
Measurement: Proportion of ghost cells
