# Supplementary material for: A bacterial CARD–NLR-like immune system controls the release of gene transfer agents
Source: Nat Microbiol. 2026 Apr 16;11(6):1511–30. doi: 10.1038/s41564-026-02316-4 (PMC13236601; doi:10.1038/s41564-026-02316-4)
Supplement: Supplementary file 14 — Proportion of ghost cells (Fig. 5b). [file 41564_2026_2316_MOESM14_ESM.xlsx]

## Sheet: Fig. 5b
Fig. 5b. Proportion of ghost cells
Biological repeat	C. crescentus strain
	WT		ΔrogA		Pcumate-lypABC		ΔrogA Pcumate-lypABC		Pcumate-lypABC (ΔlypC)		ΔGTA Pcumate-lypABC		ΔrogA ΔGTA Pcumate-lypABC
	-	+	-	+	-	+	-	+	-	+	-	+	-	+
Repeat 1	0	0	48.5	41.25	0	93.5	18.25	89.75	0.75	0	0	87.75	0	93.25
Repeat 2	0	0	51.25	44.25	0	90	22	87	0	0	0	96.5	0.25	84.25
Repeat 3	0	0.25	51.5	45	0	82.75	35.25	90.25	0	0	0	95.75	0	92.5
Mean	0	0.0833333	50.4167	43.5	0	88.75	25.1667	89	0.25	0	0	93.3333	0.0833333	90
Standard deviation	0	0.144338	1.66458	1.98431	0	5.48293	8.93145	1.75	0.433013	0	0	4.84983	0.144338	4.99375
	- and + indicate the absence or presence of 100 μM cumate, respectively
Measurement: Proportion of ghost cells
