# Supplementary material for: A bacterial CARD–NLR-like immune system controls the release of gene transfer agents
Source: Nat Microbiol. 2026 Apr 16;11(6):1511–30. doi: 10.1038/s41564-026-02316-4 (PMC13236601; doi:10.1038/s41564-026-02316-4)
Supplement: Supplementary file 15 — Surface plasmon resonance data for CdxB (Fig. 6c), RNA-seq volcano plot for ΔcdxB compared with the WT (Fig. 6d) and proportion of ghost cells (Fig. 6e). [file 41564_2026_2316_MOESM15_ESM.xlsx]

## Sheet: Fig. 6c
Fig. 6c. Surface plasmon resonance data for CdxB
lypABC promoter fragment	CdxB concentration
	100 nM				500 nM
	Biological repeat 1	Biological repeat 2	Mean	Standard deviation	Biological repeat 1	Biological repeat 2	Mean	Standard deviation
1	5.62635	8.31684	6.97159	1.90247	32.4263	40.5738	36.5001	5.7611
2	9.51697	13.2454	11.3812	2.63643	39.5735	50.1202	44.8468	7.45764
3	5.02075	3.91816	4.46946	0.779651	17.6412	18.0004	17.8208	0.253936
4	0.286608	2.40944	1.34802	1.50107	8.67413	12.4158	10.545	2.64575
5	5.95914	5.56275	5.76094	0.280286	24.2354	28.1132	26.1743	2.74198
6	95.0511	113.246	104.148	12.8656	131.574	153.907	142.741	15.7922
7	7.26027	8.24338	7.75183	0.695163	24.3457	28.5248	26.4353	2.95504
8	0.115605	1.02045	0.568028	0.639823	5.59222	7.75543	6.67383	1.52962
9	12.1159	13.8421	12.979	1.2206	40.5711	45.5204	43.0458	3.49963
Measurement: CdxB binding response (% of theoretical Rmax)

## Sheet: Fig. 6d
Fig. 6d. RNA-seq volcano plot for ΔcdxB compared to wildtype
Gene	log2 fold-change	-log (adjusted P-value)
CCNA_02762	3.6305	213
CCNA_00594	3.7743	211
CCNA_R0137	3.9884	117
CCNA_03825	3.31784	116
CCNA_00591	3.29862	110
CCNA_01260	3.9633	109
CCNA_00593	3.53753	104
CCNA_03826	3.0729	85.9
CCNA_03824	2.78673	85.1
CCNA_00579	3.14469	74.9
CCNA_02831	2.88218	67.3
CCNA_01536	2.34566	66.1
CCNA_03886	3.26015	62.6
CCNA_02529	2.40136	62.4
CCNA_01247	4.91402	61
CCNA_03981	2.14923	54.2
CCNA_00582	3.47354	51.9
CCNA_02554	2.29909	51.1
CCNA_00592	2.65628	39.2
CCNA_03257	2.25611	38.5
CCNA_02763	1.61062	38.1
CCNA_02528	1.85202	37.8
CCNA_R0111	3.11635	32.3
CCNA_02672	1.51782	30.4
CCNA_00580	2.6591	27.7
CCNA_02944	1.34935	25.5
CCNA_00967	1.72273	20.8
CCNA_03982	1.54899	20.5
CCNA_02106	1.5837	18.3
CCNA_02755	-1.27616	14.9
CCNA_00745	1.23261	14.6
CCNA_00744	1.70913	14.1
CCNA_00589	1.81003	13.9
CCNA_03935	1.49344	13.8
CCNA_00769	0.880847	13.5
CCNA_01122	0.973792	11.2
CCNA_00718	1.01375	11.2
CCNA_00968	1.36468	9.68
CCNA_03267	0.990342	9.57
CCNA_03931	0.820237	9.33
CCNA_03426	2.0137	9.05
CCNA_02728	0.715853	8.59
CCNA_03430	-1.26259	8.54
CCNA_R0117	0.759576	8.1
CCNA_00139	0.853453	8.01
CCNA_01141	0.685994	7.73
CCNA_00982	-0.93578	7.68
CCNA_01101	-0.735608	7.38
CCNA_02661	0.910509	7.23
CCNA_R0112	1.27933	6.94
CCNA_00020	1.0584	6.87
CCNA_03988	0.756053	6.45
CCNA_00340	0.640975	6.43
CCNA_01049	1.61922	6.25
CCNA_03258	0.988524	6.25
CCNA_03827	0.743691	6.07
CCNA_03828	0.738824	6.06
CCNA_03648	-1.54149	5.54
CCNA_02572	0.792579	5.53
CCNA_02872	1.04151	5.39
CCNA_R0197	0.70917	5.39
CCNA_01405	0.577239	5.38
CCNA_00345	-0.712873	5.3
CCNA_00748	-0.82088	5.25
CCNA_00535	-0.914425	5.24
CCNA_03933	1.58995	5.18
CCNA_R0084	0.984879	5.13
CCNA_00719	0.626271	5.09
CCNA_01096	0.674621	5.09
CCNA_03311	-1.27333	4.89
CCNA_03557	-0.585669	4.89
CCNA_02217	-0.688885	4.79
CCNA_00685	-0.727462	4.73
CCNA_00286	-0.820269	4.7
CCNA_00019	1.03653	4.67
CCNA_02543	-0.768676	4.66
CCNA_R0040	1.04159	4.58
CCNA_03976	0.640585	4.57
CCNA_01129	-1.18715	4.55
CCNA_03630	-0.615552	4.51
CCNA_01663	0.700153	4.5
CCNA_00699	-0.938623	4.47
CCNA_00873	0.932217	4.42
CCNA_02287	-0.71259	4.37
CCNA_03702	0.556421	4.37
CCNA_03733	0.788586	4.26
CCNA_R0195	-0.629665	4.26
CCNA_02421	0.55011	4.21
CCNA_00300	0.652056	4.15
CCNA_03305	0.546855	4.14
CCNA_00084	0.734172	4.1
CCNA_00346	0.571223	4.09
CCNA_00320	0.5728	4.05
CCNA_02721	0.532308	4.05
CCNA_00938	0.746224	4.02
CCNA_02456	1.48979	3.97
CCNA_02239	0.699214	3.95
CCNA_03307	-0.70722	3.89
CCNA_03358	0.591223	3.87
CCNA_01546	0.585082	3.85
CCNA_02779	0.565859	3.81
CCNA_03703	-0.602174	3.8
CCNA_00398	0.49142	3.73
CCNA_00505	-0.652857	3.73
CCNA_01421	-0.84696	3.73
CCNA_00860	0.723861	3.7
CCNA_R0069	0.910013	3.66
CCNA_01745	0.553984	3.62
CCNA_02832	0.596306	3.53
CCNA_03960	-1.57572	3.53
CCNA_03609	0.53596	3.51
CCNA_03603	0.568719	3.48
CCNA_00215	-0.511661	3.48
CCNA_01739	0.874294	3.41
CCNA_01523	0.451068	3.39
CCNA_02194	0.628488	3.39
CCNA_02470	-0.775687	3.39
CCNA_02945	0.838079	3.37
CCNA_00253	0.582194	3.35
CCNA_02326	0.514604	3.33
CCNA_02555	0.722788	3.33
CCNA_00210	0.505939	3.31
CCNA_03306	-0.658626	3.29
CCNA_02277	0.614317	3.25
CCNA_03732	0.532285	3.23
CCNA_00583	0.988154	3.18
CCNA_02042	0.488877	3.18
CCNA_00720	0.601421	3.16
CCNA_00595	0.636622	3.13
CCNA_02062	-0.617102	3.12
CCNA_03859	-0.575138	3.1
CCNA_01655	0.488017	3.1
CCNA_00810	0.493689	3.08
CCNA_00008	0.449766	3.04
CCNA_03829	0.674069	2.97
CCNA_02462	-0.560184	2.94
CCNA_00878	0.535706	2.93
CCNA_00426	1.32191	2.91
CCNA_02312	0.486818	2.77
CCNA_03692	-0.541488	2.71
CCNA_00082	0.475975	2.68
CCNA_02556	0.77251	2.67
CCNA_00778	0.475829	2.62
CCNA_01563	0.613743	2.61
CCNA_02876	0.640513	2.61
CCNA_00781	-0.581008	2.59
CCNA_02187	-0.562725	2.59
CCNA_00842	0.549819	2.56
CCNA_02552	-0.515348	2.56
CCNA_01795	0.464727	2.56
CCNA_00675	-1.13528	2.55
CCNA_01306	0.619898	2.55
CCNA_01025	-0.722804	2.53
CCNA_00343	0.559895	2.51
CCNA_00543	-0.527083	2.5
CCNA_00999	-0.603592	2.5
CCNA_00364	0.453836	2.5
CCNA_02683	-0.507832	2.49
CCNA_01467	0.407755	2.48
CCNA_01926	-0.847909	2.48
CCNA_02575	-0.485368	2.47
CCNA_03578	0.482953	2.47
CCNA_02607	0.422774	2.47
CCNA_02075	0.421325	2.46
CCNA_00261	0.578963	2.43
CCNA_02048	0.540149	2.42
CCNA_00566	0.556076	2.41
CCNA_02164	0.489437	2.38
CCNA_01027	-0.809816	2.34
CCNA_03024	0.475659	2.34
CCNA_00596	-0.521603	2.34
CCNA_03360	0.394101	2.34
CCNA_03454	-0.413916	2.32
CCNA_03323	0.557437	2.31
CCNA_01419	0.449425	2.27
CCNA_03683	0.478362	2.27
CCNA_00236	-0.933229	2.23
CCNA_00787	-0.856413	2.22
CCNA_00143	-0.506624	2.21
CCNA_03817	-0.438444	2.21
CCNA_01508	-0.461387	2.17
CCNA_02632	-0.42334	2.17
CCNA_01393	-0.473503	2.16
CCNA_03259	0.769712	2.16
CCNA_00079	-0.431558	2.15
CCNA_01050	0.598709	2.14
CCNA_02033	-0.747317	2.14
CCNA_02238	0.565086	2.14
CCNA_00205	-0.741286	2.14
CCNA_00846	0.399492	2.11
CCNA_03333	-0.474023	2.11
CCNA_00677	0.43482	2.08
CCNA_03839	0.563353	2.08
CCNA_01442	0.607791	2.07
CCNA_00863	0.436162	2.05
CCNA_03619	0.368443	2.01
CCNA_01799	0.394295	2
CCNA_03658	0.45033	1.99
CCNA_00585	0.744835	1.99
CCNA_02914	0.460804	1.97
CCNA_01187	-0.575629	1.97
CCNA_02059	0.471305	1.97
CCNA_01221	-0.578142	1.96
CCNA_02792	0.391286	1.93
CCNA_01188	0.461258	1.92
CCNA_01983	0.386166	1.91
CCNA_03587	-0.423436	1.91
CCNA_00437	1.08041	1.9
CCNA_01410	-0.472535	1.9
CCNA_02819	-0.546318	1.9
CCNA_03711	0.345742	1.9
CCNA_03770	0.38113	1.89
CCNA_00530	0.443936	1.88
CCNA_01809	0.393201	1.88
CCNA_03395	-0.504608	1.88
CCNA_02622	0.433582	1.87
CCNA_02553	0.486111	1.86
CCNA_03847	-0.501219	1.85
CCNA_03545	-0.404449	1.85
CCNA_01610	0.462111	1.85
CCNA_R0028	-1.14164	1.85
CCNA_03668	-0.549243	1.83
CCNA_00128	0.44857	1.82
CCNA_00222	0.41447	1.82
CCNA_03858	-0.488669	1.82
CCNA_01567	0.405054	1.82
CCNA_00859	0.62692	1.81
CCNA_02840	-0.519379	1.81
CCNA_03712	-0.893068	1.81
CCNA_02145	0.739177	1.81
CCNA_01633	-0.428114	1.81
CCNA_01007	-0.390135	1.79
CCNA_00257	0.445378	1.79
CCNA_02910	0.419835	1.79
CCNA_00823	-0.525021	1.78
CCNA_01329	0.418371	1.78
CCNA_00729	-1.21805	1.78
CCNA_01275	0.514417	1.77
CCNA_01378	-0.430926	1.77
CCNA_01480	0.500542	1.77
CCNA_01556	-0.439468	1.77
CCNA_00590	1.01107	1.77
CCNA_01226	-0.585874	1.76
CCNA_02630	-0.959507	1.75
CCNA_00465	0.343365	1.73
CCNA_02760	0.583336	1.73
CCNA_01328	-0.478966	1.72
CCNA_02590	0.368825	1.71
CCNA_00148	-0.565578	1.71
CCNA_00657	-0.469555	1.69
CCNA_00850	0.40475	1.68
CCNA_02377	-0.474857	1.68
CCNA_03365	-0.829847	1.68
CCNA_02304	0.392032	1.67
CCNA_03636	0.452446	1.67
CCNA_02617	0.571895	1.67
CCNA_01478	0.460006	1.66
CCNA_01854	0.508077	1.65
CCNA_01653	-0.758735	1.65
CCNA_01994	-0.477631	1.64
CCNA_00921	0.477165	1.64
CCNA_01131	-0.574304	1.64
CCNA_00161	0.349989	1.63
CCNA_02070	0.396897	1.63
CCNA_02540	0.478812	1.62
CCNA_01771	0.531452	1.61
CCNA_01097	0.447893	1.61
CCNA_00770	0.526083	1.6
CCNA_01427	-0.385746	1.6
CCNA_02242	-0.47291	1.6
CCNA_02594	0.361787	1.6
CCNA_R0074	0.435549	1.6
CCNA_02231	0.351544	1.59
CCNA_03354	-0.604856	1.58
CCNA_02190	0.392105	1.58
CCNA_00417	-0.535588	1.57
CCNA_03967	-0.634579	1.57
CCNA_03721	0.530304	1.57
CCNA_R0025	-0.539157	1.57
CCNA_01644	-1.27594	1.56
CCNA_00362	-0.649266	1.56
CCNA_01541	0.446379	1.56
CCNA_00763	0.366874	1.55
CCNA_01913	-0.396491	1.55
CCNA_03044	-1.27071	1.55
CCNA_02658	0.413982	1.54
CCNA_01366	-0.556263	1.53
CCNA_00311	0.357028	1.53
CCNA_03023	0.333712	1.52
CCNA_02237	0.497301	1.51
CCNA_02703	-0.604945	1.51
CCNA_03029	0.594601	1.5
CCNA_02947	0.636976	1.49
CCNA_R0066	0.958401	1.49
CCNA_03464	0.402053	1.48
CCNA_00764	0.34729	1.48
CCNA_02685	-0.481053	1.48
CCNA_R0031	-0.6598	1.47
CCNA_02428	-0.330947	1.47
CCNA_01594	0.47534	1.47
CCNA_01750	0.377536	1.47
CCNA_02716	0.382673	1.47
CCNA_01415	0.35984	1.47
CCNA_02433	0.423303	1.47
CCNA_02586	0.361234	1.47
CCNA_03508	-0.606097	1.47
CCNA_R0167	0.625894	1.47
CCNA_03384	-0.495853	1.46
CCNA_00134	-0.558689	1.46
CCNA_02773	-0.597583	1.46
CCNA_00185	-0.626381	1.45
CCNA_01767	-0.644994	1.45
CCNA_02583	0.361951	1.45
CCNA_03816	0.36644	1.45
CCNA_00435	0.335688	1.44
CCNA_01800	0.320263	1.44
CCNA_02671	0.919084	1.44
CCNA_01684	0.326282	1.43
CCNA_03453	-0.548302	1.43
CCNA_03699	0.333722	1.43
CCNA_01143	0.393782	1.43
CCNA_01242	0.34418	1.42
CCNA_01746	0.544288	1.42
CCNA_00221	-0.774648	1.4
CCNA_01626	-0.530269	1.4
CCNA_01542	0.307432	1.4
CCNA_01468	0.311124	1.38
CCNA_03535	-0.365461	1.38
CCNA_03402	0.484089	1.37
CCNA_00950	-0.658626	1.36
CCNA_01236	-0.442801	1.36
CCNA_01621	-0.366106	1.36
CCNA_01252	0.373195	1.35
CCNA_01792	-0.899394	1.35
CCNA_01534	-0.442222	1.33
CCNA_02041	0.35169	1.33
CCNA_00045	-0.357018	1.32
CCNA_02453	0.334298	1.32
CCNA_01600	0.393219	1.32
CCNA_01280	-0.444212	1.31
CCNA_03134	0.538879	1.31
CCNA_02830	-0.373709	1.31
CCNA_03177	-0.428552	1.31
CCNA_00721	0.491904	1.3
CCNA_00788	-0.485925	1.3
CCNA_02804	0.788683	1.3
CCNA_00467	-0.345702	1.29
CCNA_03954	-0.322989	1.29
CCNA_01094	-0.503611	1.29
CCNA_01789	-0.442676	1.29
CCNA_01394	-0.603977	1.29
CCNA_01531	-0.509648	1.29
CCNA_02843	-0.528579	1.29
CCNA_02946	-0.417452	1.28
CCNA_03495	-0.562641	1.28
CCNA_02514	-0.795659	1.28
CCNA_03357	-0.666282	1.28
CCNA_00015	0.434665	1.28
CCNA_01593	0.309829	1.28
CCNA_02704	0.326807	1.28
CCNA_02790	-0.460389	1.28
CCNA_01284	0.438016	1.27
CCNA_01715	-0.490908	1.27
CCNA_03518	0.456042	1.27
CCNA_02601	0.366221	1.26
CCNA_02519	0.415472	1.26
CCNA_03161	-0.36755	1.25
CCNA_00958	0.341167	1.25
CCNA_02741	0.318132	1.25
CCNA_03656	0.326183	1.25
CCNA_03805	0.621579	1.24
CCNA_00870	-0.408151	1.24
CCNA_02011	-0.430057	1.24
CCNA_01753	-0.447316	1.24
CCNA_00007	-0.346618	1.23
CCNA_02037	0.37354	1.23
CCNA_02385	0.417636	1.23
CCNA_03796	0.326545	1.23
CCNA_03468	0.810669	1.22
CCNA_R0019	0.683566	1.22
CCNA_00851	0.393651	1.21
CCNA_00104	0.455498	1.2
CCNA_00375	-0.461183	1.2
CCNA_01685	-0.388304	1.2
CCNA_01991	0.374732	1.2
CCNA_02640	-0.340469	1.2
CCNA_03405	-0.34566	1.2
CCNA_R0095	-0.327499	1.2
CCNA_03431	0.382149	1.2
CCNA_01085	-0.367156	1.2
CCNA_01154	-0.521381	1.2
CCNA_03592	-0.544479	1.19
CCNA_02411	-0.751404	1.19
CCNA_03688	-0.884456	1.18
CCNA_03097	0.38752	1.18
CCNA_03777	0.389181	1.18
CCNA_01855	0.409432	1.17
CCNA_01647	0.481578	1.17
CCNA_02860	0.333907	1.17
CCNA_03562	0.325421	1.17
CCNA_02087	-0.359788	1.17
CCNA_02034	-0.484324	1.17
CCNA_00193	0.488482	1.16
CCNA_02587	-0.334605	1.16
CCNA_00538	-0.815116	1.15
CCNA_00749	0.300521	1.15
CCNA_02900	-0.453891	1.15
CCNA_03346	-0.42769	1.15
CCNA_03921	-0.847427	1.15
CCNA_00767	-0.436122	1.15
CCNA_02881	0.426788	1.14
CCNA_01853	0.421686	1.14
CCNA_00741	-0.561458	1.13
CCNA_01780	0.361229	1.13
CCNA_02461	-0.601408	1.13
CCNA_03790	-0.320491	1.13
CCNA_02533	-0.525383	1.13
CCNA_03463	0.323041	1.11
CCNA_01156	-0.490167	1.11
CCNA_03588	-0.37187	1.11
CCNA_00033	0.442951	1.11
CCNA_02285	-0.39303	1.11
CCNA_03157	0.359712	1.11
CCNA_01981	0.743276	1.11
CCNA_03407	0.310068	1.1
CCNA_03681	-0.384989	1.1
CCNA_01060	-0.343026	1.1
CCNA_03757	0.523967	1.1
CCNA_03623	0.539014	1.1
CCNA_02729	0.332231	1.09
CCNA_02507	-0.844547	1.09
CCNA_00849	0.443585	1.09
CCNA_00918	0.406293	1.09
CCNA_02464	0.401481	1.09
CCNA_03717	-0.390434	1.09
CCNA_02445	-0.591143	1.09
CCNA_00808	-0.400509	1.08
CCNA_02623	0.319303	1.08
CCNA_03505	0.313855	1.08
CCNA_02997	0.301041	1.08
CCNA_03232	0.452966	1.08
CCNA_00302	0.423087	1.07
CCNA_02498	-0.513426	1.06
CCNA_00424	0.269063	1.06
CCNA_01512	-0.421144	1.06
CCNA_02596	0.373568	1.06
CCNA_02131	-0.560332	1.05
CCNA_00427	-0.585265	1.05
CCNA_00285	0.418148	1.04
CCNA_03325	0.35395	1.04
CCNA_00626	-0.623731	1.04
CCNA_00152	-0.363853	1.04
CCNA_02681	0.382216	1.03
CCNA_02614	0.43899	1.03
CCNA_00130	0.299332	1.03
CCNA_03108	0.38997	1.02
CCNA_03324	-0.647943	1.02
CCNA_01490	0.361975	1.02
CCNA_03710	0.309015	1.02
CCNA_03203	-0.373025	1.02
CCNA_01707	-0.615567	1.02
CCNA_00137	-1.05371	1.01
CCNA_00191	-0.50008	1.01
CCNA_00806	0.303175	1.01
CCNA_01217	-0.341055	1.01
CCNA_01601	-0.400404	1.01
CCNA_03682	0.370742	1.01
CCNA_R0106	-0.753913	1.01
CCNA_00469	0.272514	1.01
CCNA_02358	-0.510569	1.01
CCNA_01261	0.340571	1.01
CCNA_02286	-0.303589	1.01
CCNA_02912	-0.386091	1.01
CCNA_03437	0.336368	1.01
CCNA_01395	0.288166	1.01
CCNA_01486	0.400965	1.01
CCNA_01080	-0.297264	1.01
CCNA_02842	0.379359	1
CCNA_00567	0.356665	1
CCNA_01024	-0.617215	1
CCNA_01649	0.336223	1
CCNA_03315	-0.301456	0.997
CCNA_00199	-0.490704	0.996
CCNA_02219	0.317643	0.996
CCNA_03806	0.333269	0.994
CCNA_01084	-0.330895	0.991
CCNA_00282	-0.333844	0.986
CCNA_02047	0.317266	0.986
CCNA_02339	-0.470757	0.984
CCNA_01688	-0.470119	0.983
CCNA_03098	-0.422653	0.981
CCNA_01348	0.420657	0.98
CCNA_02941	-0.292039	0.975
CCNA_02321	0.483097	0.975
CCNA_03781	0.277139	0.973
CCNA_01183	0.298743	0.966
CCNA_03005	-0.484032	0.966
CCNA_03747	-0.480998	0.966
CCNA_01816	-0.313069	0.966
CCNA_00976	0.257522	0.964
CCNA_03119	0.366635	0.963
CCNA_00028	0.298306	0.962
CCNA_02109	0.296986	0.962
CCNA_02254	0.317792	0.962
CCNA_02408	-0.534167	0.962
CCNA_03099	-0.791116	0.962
CCNA_03043	-1.00331	0.961
CCNA_03876	0.324622	0.961
CCNA_00459	0.357652	0.96
CCNA_03775	-0.33872	0.957
CCNA_03869	0.421498	0.956
CCNA_00854	-0.284337	0.949
CCNA_03916	-0.591032	0.949
CCNA_02161	-0.450558	0.948
CCNA_02171	0.347968	0.946
CCNA_01664	0.369866	0.945
CCNA_00159	0.252527	0.944
CCNA_00132	-0.319079	0.938
CCNA_01445	-0.293772	0.938
CCNA_02764	0.544497	0.938
CCNA_03735	0.305036	0.938
CCNA_01124	0.408878	0.936
CCNA_00512	0.292246	0.926
CCNA_01856	0.423663	0.925
CCNA_02380	-0.359084	0.923
CCNA_00041	0.319597	0.917
CCNA_02684	-0.345309	0.917
CCNA_03581	0.645996	0.917
CCNA_00321	-0.445536	0.916
CCNA_03059	-0.358596	0.916
CCNA_03137	-0.475865	0.916
CCNA_03597	-0.380061	0.916
CCNA_03865	0.284934	0.916
CCNA_00483	-0.551078	0.916
CCNA_01123	0.362161	0.916
CCNA_02814	0.499787	0.916
CCNA_01668	-0.60146	0.916
CCNA_02934	-0.521053	0.916
CCNA_03909	0.272498	0.916
CCNA_R0126	-0.405042	0.916
CCNA_03715	-0.268237	0.914
CCNA_02546	-0.499654	0.91
CCNA_03584	-0.276377	0.91
CCNA_03487	0.311537	0.908
CCNA_03534	0.439386	0.908
CCNA_00380	-0.47277	0.905
CCNA_02753	0.404995	0.905
CCNA_03473	-0.348551	0.905
CCNA_01731	-0.377974	0.902
CCNA_02695	-0.786773	0.898
CCNA_01164	0.254236	0.896
CCNA_02756	-0.323306	0.896
CCNA_02806	0.360518	0.896
CCNA_03450	0.746985	0.89
CCNA_01708	-0.459437	0.889
CCNA_R0077	0.312128	0.889
CCNA_00196	0.35618	0.889
CCNA_03512	-0.726763	0.889
CCNA_03689	0.245397	0.888
CCNA_01790	-0.351063	0.888
CCNA_03033	-0.755903	0.888
CCNA_01980	0.634837	0.882
CCNA_00687	0.266186	0.876
CCNA_03195	0.308128	0.876
CCNA_01289	0.587632	0.876
CCNA_01086	0.266912	0.873
CCNA_03838	-0.306301	0.873
CCNA_01119	-0.732334	0.873
CCNA_00283	-0.352761	0.872
CCNA_02067	-0.33635	0.872
CCNA_03522	0.295554	0.871
CCNA_01774	-0.70681	0.871
CCNA_02201	-0.367517	0.868
CCNA_00118	-0.420692	0.865
CCNA_02025	-0.610949	0.863
CCNA_03148	0.306934	0.859
CCNA_00266	-0.58521	0.858
CCNA_03342	-0.360141	0.858
CCNA_00341	0.274268	0.857
CCNA_00694	-0.260603	0.857
CCNA_02678	0.281442	0.857
CCNA_03356	0.300798	0.857
CCNA_03812	-0.442282	0.857
CCNA_01078	0.593516	0.85
CCNA_01003	-0.603939	0.847
CCNA_03142	0.350023	0.847
CCNA_00323	0.281149	0.846
CCNA_03279	-0.333135	0.842
CCNA_03586	-0.598385	0.842
CCNA_02930	0.253238	0.842
CCNA_00710	-0.42616	0.84
CCNA_01034	-0.306021	0.84
CCNA_01087	0.277089	0.839
CCNA_01835	-0.444031	0.837
CCNA_03472	-0.795001	0.837
CCNA_01682	-0.528427	0.836
CCNA_03986	-0.496743	0.836
CCNA_00531	0.410122	0.835
CCNA_02089	0.315242	0.835
CCNA_00536	0.246631	0.834
CCNA_00280	0.242643	0.831
CCNA_02791	0.316985	0.831
CCNA_03127	0.259504	0.831
CCNA_03930	0.533625	0.831
CCNA_R0092	-0.674216	0.829
CCNA_02986	0.364438	0.827
CCNA_01172	0.290489	0.826
CCNA_03474	-0.665334	0.826
CCNA_00397	0.278314	0.825
CCNA_01982	0.295833	0.822
CCNA_00551	-0.443671	0.821
CCNA_01755	-0.471694	0.821
CCNA_00898	-0.379832	0.82
CCNA_03249	-0.463349	0.818
CCNA_00010	0.242657	0.818
CCNA_03014	-0.501268	0.817
CCNA_03509	-0.59566	0.815
CCNA_03216	0.48173	0.814
CCNA_03255	0.667527	0.811
CCNA_01727	-0.427041	0.808
CCNA_03864	0.285801	0.804
CCNA_R0140	-0.548173	0.804
CCNA_02223	0.456117	0.803
CCNA_02595	-0.263855	0.803
CCNA_03247	-1.02651	0.8
CCNA_02165	-0.337558	0.799
CCNA_01384	-0.456103	0.795
CCNA_02619	0.273796	0.794
CCNA_03857	-0.354477	0.793
CCNA_01070	-0.320308	0.789
CCNA_01528	-0.604132	0.789
CCNA_02096	0.3107	0.789
CCNA_02730	0.354656	0.788
CCNA_03016	-0.659137	0.788
CCNA_01502	0.346256	0.788
CCNA_03205	0.255208	0.786
CCNA_01032	-0.615758	0.785
CCNA_01104	-0.401707	0.784
CCNA_01672	0.372074	0.78
CCNA_02431	0.309107	0.78
CCNA_03589	-0.379384	0.78
CCNA_00037	-0.431878	0.779
CCNA_02027	0.344813	0.777
CCNA_01740	0.572625	0.768
CCNA_00848	-0.28246	0.767
CCNA_01955	-0.263432	0.765
CCNA_02648	0.657145	0.765
CCNA_02078	0.231418	0.762
CCNA_03985	0.392034	0.762
CCNA_03647	-0.334962	0.76
CCNA_00297	-0.502817	0.756
CCNA_R0001	0.662114	0.756
CCNA_00162	0.246214	0.756
CCNA_03772	0.545986	0.753
CCNA_00365	-0.323764	0.752
CCNA_01381	0.260333	0.752
CCNA_01803	0.29254	0.752
CCNA_02178	0.301746	0.752
CCNA_02430	-0.329027	0.752
CCNA_02531	0.276301	0.752
CCNA_00707	0.329787	0.75
CCNA_01730	0.264217	0.75
CCNA_01302	-0.670801	0.749
CCNA_01618	0.294253	0.742
CCNA_03492	-0.28641	0.742
CCNA_00231	-0.679442	0.741
CCNA_03248	-0.408836	0.741
CCNA_03759	-0.519314	0.741
CCNA_00203	-0.556388	0.74
CCNA_02101	-0.699056	0.739
CCNA_02035	-0.310358	0.739
CCNA_00847	-0.275039	0.732
CCNA_02401	-0.270379	0.732
CCNA_01772	0.532643	0.731
CCNA_02405	-0.262672	0.731
CCNA_01439	0.273171	0.729
CCNA_02502	-0.661703	0.728
CCNA_03276	-0.763196	0.727
CCNA_03352	0.356964	0.724
CCNA_01464	-0.707571	0.72
CCNA_01932	0.480376	0.72
CCNA_03318	0.298471	0.717
CCNA_03202	-0.357734	0.716
CCNA_01222	-0.709074	0.714
CCNA_01109	0.271065	0.713
CCNA_R0169	0.33589	0.71
CCNA_00077	0.324074	0.709
CCNA_03424	-0.593432	0.709
CCNA_00506	0.271683	0.708
CCNA_00522	-0.331871	0.708
CCNA_02933	0.301493	0.708
CCNA_03897	-0.642524	0.708
CCNA_02395	-0.317976	0.707
CCNA_01304	0.286991	0.705
CCNA_03837	-0.574791	0.704
CCNA_00931	0.316112	0.704
CCNA_01026	-0.270301	0.703
CCNA_01444	0.287468	0.703
CCNA_01947	-0.2749	0.701
CCNA_01851	0.339027	0.698
CCNA_02957	-0.425773	0.697
CCNA_03362	-0.640245	0.693
CCNA_03041	-0.714872	0.692
CCNA_02780	-0.33103	0.692
CCNA_02936	0.281301	0.692
CCNA_00211	0.404514	0.692
CCNA_03308	-0.464854	0.692
CCNA_02296	0.383047	0.69
CCNA_00565	0.288165	0.689
CCNA_01640	-0.579304	0.687
CCNA_02978	-0.356889	0.684
CCNA_02545	0.258635	0.682
CCNA_01652	-0.283581	0.681
CCNA_03978	-0.556425	0.681
CCNA_00027	-0.261985	0.68
CCNA_01509	0.334517	0.68
CCNA_03809	0.366873	0.68
CCNA_00444	-0.63387	0.679
CCNA_01950	0.357803	0.679
CCNA_01762	-0.258542	0.676
CCNA_01263	-0.397291	0.676
CCNA_01058	-0.579165	0.675
CCNA_02098	0.350886	0.675
CCNA_00374	0.283609	0.674
CCNA_00932	0.314748	0.673
CCNA_01130	-0.414408	0.673
CCNA_00825	-0.542376	0.672
CCNA_03997	0.356359	0.672
CCNA_00264	0.27863	0.664
CCNA_03382	0.283208	0.664
CCNA_03401	0.322134	0.664
CCNA_03496	-0.37829	0.653
CCNA_01969	0.259288	0.653
CCNA_01524	0.259048	0.652
CCNA_02040	-0.324325	0.652
CCNA_00673	-0.419811	0.652
CCNA_00882	-0.252178	0.652
CCNA_02548	-0.318112	0.652
CCNA_01220	0.273659	0.65
CCNA_01850	0.355351	0.65
CCNA_03006	-0.327836	0.65
CCNA_03304	0.246641	0.65
CCNA_03265	-1.1246	0.648
CCNA_01073	-0.281372	0.645
CCNA_03337	0.287025	0.645
CCNA_01372	0.293167	0.633
CCNA_00930	0.2804	0.631
CCNA_00127	-0.360437	0.631
CCNA_00151	0.32436	0.631
CCNA_02967	-0.283234	0.631
CCNA_03173	-0.365785	0.631
CCNA_03729	-0.241482	0.63
CCNA_01447	0.23943	0.628
CCNA_03576	0.635122	0.628
CCNA_00737	0.250199	0.627
CCNA_01162	-0.373274	0.627
CCNA_01297	0.316774	0.627
CCNA_03521	0.331788	0.627
CCNA_03791	-0.34263	0.627
CCNA_00011	0.229403	0.623
CCNA_00287	-0.315151	0.623
CCNA_00557	-0.503891	0.623
CCNA_01057	-0.236722	0.623
CCNA_01738	0.307226	0.623
CCNA_02699	-0.559448	0.623
CCNA_03590	-0.52367	0.623
CCNA_00438	-0.489349	0.62
CCNA_01974	0.239162	0.62
CCNA_02379	-0.543892	0.62
CCNA_02403	-0.366127	0.62
CCNA_03385	-0.498891	0.62
CCNA_02566	0.263276	0.617
CCNA_01376	0.354285	0.616
CCNA_01474	0.246252	0.616
CCNA_01752	-0.53068	0.615
CCNA_03896	-0.588457	0.612
CCNA_01612	0.204227	0.61
CCNA_02071	0.228883	0.61
CCNA_03131	-0.433714	0.609
CCNA_00684	-0.28319	0.609
CCNA_03980	-0.268391	0.608
CCNA_01391	-0.236172	0.605
CCNA_02243	0.231896	0.605
CCNA_01615	-0.313034	0.605
CCNA_02964	0.212576	0.602
CCNA_00954	-0.606183	0.6
CCNA_00026	0.306441	0.599
CCNA_03642	0.304444	0.599
CCNA_00914	0.314071	0.597
CCNA_03984	-0.318291	0.594
CCNA_01163	0.250996	0.593
CCNA_00382	-1.07857	0.593
CCNA_01537	0.272305	0.593
CCNA_02306	0.236241	0.592
CCNA_03400	-0.47006	0.59
CCNA_R0080	0.242603	0.59
CCNA_00272	0.229369	0.588
CCNA_00317	0.298029	0.588
CCNA_00122	-0.312783	0.583
CCNA_00353	-0.376678	0.583
CCNA_01606	-0.516286	0.583
CCNA_02527	-0.615686	0.583
CCNA_02657	0.317176	0.581
CCNA_00818	0.532826	0.581
CCNA_03506	-0.250238	0.581
CCNA_03637	-0.401617	0.581
CCNA_00521	-0.333588	0.581
CCNA_01170	-0.491479	0.581
CCNA_01912	-0.310718	0.581
CCNA_03244	-0.368716	0.581
CCNA_03548	0.199962	0.581
CCNA_03769	0.277082	0.579
CCNA_03154	0.544057	0.578
CCNA_01558	0.232846	0.578
CCNA_00969	0.328089	0.578
CCNA_01996	0.2893	0.578
CCNA_00961	-0.403054	0.578
CCNA_02083	-0.388828	0.578
CCNA_02466	-0.328288	0.577
CCNA_01968	-0.295256	0.577
CCNA_03678	-0.34101	0.577
CCNA_02460	0.273434	0.575
CCNA_02835	-0.376759	0.575
CCNA_00867	0.354542	0.572
CCNA_01340	-0.525958	0.572
CCNA_00342	0.261359	0.571
CCNA_01132	0.201414	0.57
CCNA_03537	0.238113	0.57
CCNA_01603	0.216855	0.569
CCNA_01650	0.223092	0.569
CCNA_03087	0.39855	0.569
CCNA_03126	0.295951	0.569
CCNA_00556	-0.294372	0.568
CCNA_01956	0.269361	0.568
CCNA_03973	0.298243	0.566
CCNA_00941	0.250508	0.566
CCNA_03750	0.261126	0.566
CCNA_03649	0.282704	0.565
CCNA_00449	-0.416643	0.564
CCNA_00124	0.198176	0.561
CCNA_03820	0.244332	0.56
CCNA_03124	-0.343056	0.558
CCNA_00002	0.293444	0.556
CCNA_03571	-0.433947	0.556
CCNA_00473	-0.559996	0.554
CCNA_03406	-0.54509	0.554
CCNA_00935	0.36376	0.554
CCNA_01004	-0.391262	0.554
CCNA_01012	-0.366152	0.554
CCNA_03905	-0.501591	0.552
CCNA_00569	0.332355	0.551
CCNA_00249	0.203307	0.55
CCNA_00356	0.269536	0.55
CCNA_01231	-0.558948	0.548
CCNA_03066	-0.326163	0.548
CCNA_R0087	0.868946	0.548
CCNA_00039	-0.259146	0.542
CCNA_01249	0.52111	0.542
CCNA_00368	0.241987	0.541
CCNA_01539	0.253702	0.541
CCNA_02368	-0.367345	0.541
CCNA_02915	0.270837	0.541
CCNA_02314	0.398414	0.541
CCNA_01548	-0.524843	0.539
CCNA_00625	-0.388768	0.539
CCNA_02088	0.243107	0.539
CCNA_02973	0.246803	0.537
CCNA_00605	0.223656	0.535
CCNA_02515	-0.435423	0.535
CCNA_00939	-0.393327	0.535
CCNA_01100	0.350499	0.535
CCNA_01470	0.203749	0.535
CCNA_01517	-0.372923	0.535
CCNA_02110	-0.426834	0.535
CCNA_01712	-0.6128	0.532
CCNA_03765	-0.294336	0.528
CCNA_00815	-0.437569	0.528
CCNA_03593	-0.248758	0.527
CCNA_00502	-0.289498	0.527
CCNA_02435	0.276878	0.526
CCNA_03107	-0.32823	0.526
CCNA_02727	0.215148	0.525
CCNA_01095	0.22897	0.523
CCNA_02012	0.232732	0.523
CCNA_02537	0.231593	0.523
CCNA_02642	0.289009	0.523
CCNA_03040	-0.428149	0.523
CCNA_03322	0.228985	0.523
CCNA_01927	-0.469278	0.522
CCNA_01874	-0.38422	0.52
CCNA_00117	0.271972	0.518
CCNA_01677	0.19702	0.515
CCNA_00624	-0.410754	0.515
CCNA_00876	0.388333	0.515
CCNA_02299	-0.351897	0.515
CCNA_02821	-0.327267	0.515
CCNA_03039	-0.495504	0.515
CCNA_02020	0.319763	0.515
CCNA_03183	0.276446	0.515
CCNA_R0190	-0.451053	0.515
CCNA_01083	-0.213099	0.515
CCNA_00259	-0.516443	0.514
CCNA_00508	-0.297083	0.514
CCNA_00896	0.265106	0.514
CCNA_01736	-0.474073	0.514
CCNA_01765	-0.500092	0.514
CCNA_02999	-0.238945	0.514
CCNA_03011	-0.311293	0.514
CCNA_03162	0.241299	0.514
CCNA_02855	-0.312365	0.512
CCNA_00669	0.473577	0.509
CCNA_03784	0.396944	0.509
CCNA_00901	-0.226413	0.509
CCNA_03667	0.288355	0.508
CCNA_03577	0.216478	0.507
CCNA_03227	0.195468	0.505
CCNA_01700	-0.424366	0.505
CCNA_02767	-0.344769	0.505
CCNA_02350	0.269949	0.504
CCNA_01022	-0.532302	0.504
CCNA_00529	-0.327521	0.504
CCNA_02311	-0.535859	0.503
CCNA_00985	0.223132	0.502
CCNA_02893	0.425585	0.502
CCNA_00240	-0.292906	0.502
CCNA_00962	-0.432694	0.502
CCNA_03466	0.343855	0.501
CCNA_03959	0.267868	0.501
CCNA_02774	-0.266631	0.5
CCNA_03104	0.31549	0.5
CCNA_01576	0.371327	0.499
CCNA_00504	-0.265272	0.498
CCNA_01006	-0.454429	0.497
CCNA_02050	0.234266	0.496
CCNA_01495	-0.358239	0.495
CCNA_03164	0.198791	0.494
CCNA_03679	-0.475169	0.494
CCNA_02852	-0.50015	0.494
CCNA_00421	-0.294103	0.494
CCNA_00263	0.225602	0.493
CCNA_01808	-0.550699	0.492
CCNA_03092	0.339575	0.492
CCNA_02031	0.249629	0.492
CCNA_01785	-0.246762	0.492
CCNA_01267	0.221485	0.491
CCNA_01778	-0.223166	0.489
CCNA_01989	-0.514564	0.489
CCNA_02210	-0.298952	0.489
CCNA_03601	0.182335	0.488
CCNA_01477	0.206018	0.481
CCNA_01925	-0.299712	0.479
CCNA_01212	-0.357894	0.479
CCNA_03221	-0.399509	0.479
CCNA_00692	-0.293989	0.478
CCNA_01788	0.42419	0.478
CCNA_01438	-0.202391	0.476
CCNA_00407	-0.212596	0.476
CCNA_02627	0.264286	0.476
CCNA_01299	-0.349025	0.475
CCNA_03326	0.372736	0.474
CCNA_01251	0.341346	0.473
CCNA_00047	0.314237	0.473
CCNA_02526	0.325192	0.473
CCNA_02891	-0.298624	0.473
CCNA_01235	-0.245246	0.473
CCNA_00794	0.321298	0.472
CCNA_00604	-0.433492	0.472
CCNA_01526	-0.399442	0.472
CCNA_01065	-0.448197	0.472
CCNA_01591	0.298022	0.471
CCNA_00499	-0.472396	0.47
CCNA_02265	-0.21056	0.47
CCNA_00209	-0.302124	0.468
CCNA_02167	0.449515	0.468
CCNA_R0050	-0.390742	0.468
CCNA_01944	-0.238488	0.465
CCNA_03076	0.23162	0.464
CCNA_00387	-0.506173	0.463
CCNA_00980	-0.541485	0.463
CCNA_03622	-0.42855	0.463
CCNA_03640	-0.342507	0.463
CCNA_00779	-0.511148	0.463
CCNA_01625	-0.327311	0.463
CCNA_03614	0.308067	0.463
CCNA_00766	-0.272223	0.463
CCNA_03094	-0.385409	0.463
CCNA_03526	-0.501609	0.463
CCNA_02344	0.35677	0.462
CCNA_01020	0.439649	0.462
CCNA_01943	0.260434	0.462
CCNA_03885	-0.317105	0.46
CCNA_02007	-0.261585	0.459
CCNA_00922	0.19726	0.457
CCNA_00040	0.275919	0.455
CCNA_01538	0.229897	0.454
CCNA_00803	0.244331	0.454
CCNA_01441	0.401541	0.453
CCNA_00746	0.289115	0.453
CCNA_02064	-0.290751	0.453
CCNA_02111	-0.374635	0.451
CCNA_01174	-0.33439	0.449
CCNA_01651	0.1753	0.449
CCNA_03410	-0.546693	0.448
CCNA_00680	0.496566	0.446
CCNA_00937	0.328567	0.446
CCNA_01011	-0.295891	0.446
CCNA_01326	0.175698	0.446
CCNA_01748	-0.30127	0.446
CCNA_03170	-0.657812	0.446
CCNA_03819	-0.475187	0.446
CCNA_R0076	-0.294036	0.446
CCNA_01960	-0.347734	0.444
CCNA_00936	0.326776	0.443
CCNA_03949	-0.308858	0.443
CCNA_00089	-0.285908	0.442
CCNA_00349	0.43346	0.442
CCNA_01082	0.489753	0.442
CCNA_02134	0.187281	0.442
CCNA_02340	0.286363	0.442
CCNA_02487	-0.435833	0.442
CCNA_03263	-0.294171	0.442
CCNA_03760	-0.250674	0.442
CCNA_02352	0.228994	0.442
CCNA_01424	-0.499527	0.442
CCNA_01995	0.365984	0.442
CCNA_00784	-0.204704	0.442
CCNA_01590	0.201966	0.442
CCNA_02784	0.3079	0.442
CCNA_00142	-0.313533	0.441
CCNA_02008	0.197411	0.441
CCNA_01693	-0.51245	0.441
CCNA_03888	0.381519	0.441
CCNA_00690	-0.185131	0.44
CCNA_00724	-0.512405	0.44
CCNA_01390	0.300675	0.44
CCNA_03284	0.23655	0.44
CCNA_02404	-0.283801	0.439
CCNA_03416	-0.397591	0.439
CCNA_03061	0.251249	0.438
CCNA_03381	-0.304938	0.437
CCNA_03844	0.232898	0.437
CCNA_01385	-0.447795	0.436
CCNA_01557	-0.191076	0.436
CCNA_00277	0.206511	0.434
CCNA_00035	0.222426	0.434
CCNA_03998	-0.180185	0.434
CCNA_R0081	0.304632	0.434
CCNA_01121	0.300453	0.433
CCNA_03125	-0.466012	0.433
CCNA_02255	-0.399964	0.43
CCNA_01013	-0.312267	0.429
CCNA_00862	0.248967	0.429
CCNA_02409	-0.495128	0.428
CCNA_03673	-0.204917	0.427
CCNA_02077	-0.236229	0.426
CCNA_00200	-0.177835	0.426
CCNA_03517	0.270281	0.426
CCNA_01533	-0.230331	0.426
CCNA_01525	-0.30656	0.426
CCNA_00034	0.282615	0.425
CCNA_01451	-0.277822	0.424
CCNA_01555	-0.237681	0.424
CCNA_02146	-0.311634	0.424
CCNA_03439	-0.297416	0.424
CCNA_00237	-0.239856	0.424
CCNA_03834	-0.534103	0.424
CCNA_00630	-0.405045	0.423
CCNA_00951	-0.511245	0.423
CCNA_02826	0.224951	0.423
CCNA_02629	0.189346	0.421
CCNA_01103	0.198095	0.421
CCNA_00979	-0.492557	0.421
CCNA_03691	-1.18754	0.418
CCNA_01046	0.216716	0.414
CCNA_01209	-0.396815	0.414
CCNA_02783	0.196224	0.414
CCNA_03552	-0.329709	0.414
CCNA_03731	0.389413	0.414
CCNA_03848	0.374907	0.414
CCNA_02186	0.295812	0.413
CCNA_00430	0.467566	0.412
CCNA_00550	-0.397942	0.411
CCNA_02877	0.357001	0.411
CCNA_02003	0.186057	0.411
CCNA_02099	0.215211	0.411
CCNA_02612	0.186665	0.41
CCNA_00894	-0.184569	0.41
CCNA_02447	0.178226	0.41
CCNA_01554	0.316048	0.409
CCNA_00138	0.206721	0.408
CCNA_02000	0.725607	0.408
CCNA_03293	-0.334274	0.408
CCNA_02191	0.381608	0.408
CCNA_03037	-0.434964	0.404
CCNA_02705	-0.286818	0.404
CCNA_03748	-0.341343	0.404
CCNA_02132	-0.237697	0.404
CCNA_01276	-0.500943	0.403
CCNA_02429	-0.450215	0.403
CCNA_02886	0.211186	0.403
CCNA_00526	-0.180586	0.403
CCNA_00731	0.161205	0.403
CCNA_01037	-0.213675	0.403
CCNA_01266	-0.202045	0.403
CCNA_01566	0.386957	0.403
CCNA_01629	-0.21349	0.403
CCNA_02174	0.298582	0.403
CCNA_02230	0.267288	0.403
CCNA_02635	-0.3925	0.403
CCNA_03004	-0.454792	0.403
CCNA_03598	0.18132	0.403
CCNA_01520	0.165376	0.403
CCNA_01817	0.206306	0.403
CCNA_02054	0.186346	0.403
CCNA_02407	-0.245911	0.403
CCNA_01387	0.339628	0.402
CCNA_02759	-0.16669	0.402
CCNA_03665	-0.219506	0.402
CCNA_02621	0.320695	0.401
CCNA_00006	0.208128	0.401
CCNA_01949	-0.413006	0.401
CCNA_00021	0.21987	0.4
CCNA_02365	0.445257	0.4
CCNA_02776	-0.403115	0.4
CCNA_02793	0.274456	0.4
CCNA_03088	-0.348677	0.4
CCNA_03422	0.220261	0.4
CCNA_03993	-0.446809	0.4
CCNA_00618	0.270788	0.4
CCNA_03494	0.183857	0.399
CCNA_03671	0.292394	0.399
CCNA_03866	-0.269526	0.398
CCNA_00339	-0.400653	0.398
CCNA_01379	0.175486	0.396
CCNA_02963	-0.270679	0.395
CCNA_00352	0.257752	0.394
CCNA_01657	-0.35721	0.394
CCNA_02562	-0.210294	0.394
CCNA_00075	0.190854	0.391
CCNA_00981	-0.440818	0.391
CCNA_01431	-0.192385	0.391
CCNA_01945	0.274859	0.391
CCNA_01155	0.192408	0.389
CCNA_01277	0.254447	0.389
CCNA_00344	-0.2139	0.388
CCNA_01181	-0.383446	0.388
CCNA_03152	-0.27351	0.388
CCNA_03282	0.240407	0.385
CCNA_01009	-0.325773	0.384
CCNA_00884	-0.481173	0.383
CCNA_02343	-0.367556	0.383
CCNA_01952	-0.355153	0.383
CCNA_02204	0.187596	0.383
CCNA_00224	-0.326969	0.382
CCNA_03367	-0.452852	0.382
CCNA_00790	0.165584	0.381
CCNA_00452	-0.309143	0.38
CCNA_03128	-0.48139	0.38
CCNA_03628	0.198049	0.38
CCNA_03398	0.336131	0.378
CCNA_01239	0.325863	0.378
CCNA_03285	0.230546	0.378
CCNA_02417	-0.189697	0.375
CCNA_03065	-0.297357	0.375
CCNA_03176	-0.406005	0.375
CCNA_03118	0.244617	0.375
CCNA_02262	-0.304191	0.373
CCNA_00475	-0.34757	0.371
CCNA_00044	-0.347808	0.37
CCNA_02158	-0.487672	0.37
CCNA_03532	0.251484	0.37
CCNA_03554	0.187216	0.37
CCNA_00441	0.339936	0.369
CCNA_01763	0.203548	0.369
CCNA_00470	-0.202276	0.367
CCNA_02816	-0.297495	0.367
CCNA_03977	0.488446	0.367
CCNA_02351	0.19224	0.367
CCNA_01505	0.188973	0.365
CCNA_02325	0.227959	0.365
CCNA_02811	-0.337143	0.365
CCNA_03429	0.350112	0.365
CCNA_03969	-0.446409	0.365
CCNA_00091	-0.393893	0.364
CCNA_00331	-0.230591	0.364
CCNA_00472	-0.298863	0.364
CCNA_00573	0.19816	0.364
CCNA_00828	0.24671	0.364
CCNA_01496	0.208896	0.364
CCNA_01884	-0.387695	0.364
CCNA_01972	0.19521	0.364
CCNA_02361	-0.433721	0.364
CCNA_02726	0.194904	0.364
CCNA_03432	0.226906	0.364
CCNA_03672	0.237051	0.364
CCNA_03716	-0.216532	0.363
CCNA_01827	-0.347176	0.362
CCNA_R0058	-0.42125	0.362
CCNA_00337	-0.380949	0.362
CCNA_03163	0.186414	0.362
CCNA_00888	0.277833	0.361
CCNA_01529	-0.337878	0.361
CCNA_01676	-0.245307	0.361
CCNA_01704	0.405098	0.361
CCNA_01843	0.226878	0.361
CCNA_02030	-0.2737	0.361
CCNA_02085	0.219297	0.361
CCNA_02229	0.485891	0.361
CCNA_02845	0.190553	0.361
CCNA_03397	-0.35303	0.361
CCNA_R0061	0.198304	0.361
CCNA_R0152	-0.19556	0.361
CCNA_02849	-0.184076	0.36
CCNA_03868	0.2921	0.36
CCNA_02284	-0.352488	0.36
CCNA_02394	0.369816	0.36
CCNA_00439	-0.249896	0.36
CCNA_00623	0.167234	0.36
CCNA_01111	-0.411102	0.36
CCNA_01354	-0.339285	0.36
CCNA_02121	-0.239954	0.36
CCNA_03617	0.248607	0.36
CCNA_03618	0.244639	0.36
CCNA_03922	-0.187457	0.36
CCNA_01595	-0.231181	0.359
CCNA_00897	-0.245968	0.356
CCNA_02116	0.383703	0.354
CCNA_02988	0.296931	0.354
CCNA_00491	0.181011	0.353
CCNA_01869	-0.221786	0.353
CCNA_00671	0.345444	0.352
CCNA_00909	0.238515	0.352
CCNA_03771	-0.302519	0.352
CCNA_03408	-0.268044	0.352
CCNA_00880	0.332404	0.352
CCNA_00613	0.402687	0.351
CCNA_01993	0.174475	0.351
CCNA_02858	-0.378972	0.351
CCNA_02747	0.181214	0.35
CCNA_03371	0.190488	0.35
CCNA_01497	-0.285035	0.35
CCNA_01834	-0.31026	0.347
CCNA_00043	0.223326	0.346
CCNA_00515	0.309854	0.346
CCNA_03001	-0.235857	0.346
CCNA_03314	0.187282	0.346
CCNA_R0146	-0.316388	0.346
CCNA_00187	-0.312177	0.345
CCNA_02715	-0.184453	0.343
CCNA_02611	0.299625	0.341
CCNA_03291	0.195654	0.341
CCNA_01770	0.202293	0.34
CCNA_01892	0.371843	0.34
CCNA_00063	0.194036	0.338
CCNA_00357	0.167335	0.338
CCNA_00488	-0.347117	0.338
CCNA_00855	0.478973	0.338
CCNA_00864	-0.354694	0.338
CCNA_01679	0.18563	0.338
CCNA_03377	-0.404914	0.338
CCNA_03694	-0.217187	0.338
CCNA_03801	0.223046	0.338
CCNA_01806	-0.220534	0.337
CCNA_01157	-0.378414	0.336
CCNA_03058	-0.33571	0.336
CCNA_01406	0.209105	0.333
CCNA_00092	-0.231251	0.331
CCNA_02567	-0.181667	0.331
CCNA_00369	0.156355	0.331
CCNA_02126	-0.189198	0.331
CCNA_02850	0.1601	0.331
CCNA_00359	0.191751	0.331
CCNA_00993	-0.39976	0.331
CCNA_01775	0.210611	0.331
CCNA_03331	-0.177568	0.331
CCNA_00572	-0.469962	0.33
CCNA_03246	-0.310645	0.33
CCNA_00480	-0.213647	0.329
CCNA_01617	-0.364829	0.329
CCNA_03298	-0.24048	0.329
CCNA_01089	-0.237265	0.327
CCNA_01990	-0.25547	0.327
CCNA_02270	-0.302267	0.327
CCNA_00328	-0.250623	0.326
CCNA_01223	0.184902	0.326
CCNA_01805	0.216597	0.326
CCNA_03390	-0.223182	0.325
CCNA_00881	-0.310724	0.321
CCNA_00464	-0.356653	0.321
CCNA_01110	0.157028	0.321
CCNA_01382	-0.248773	0.321
CCNA_02260	-0.159502	0.321
CCNA_03072	-0.243701	0.321
CCNA_03773	0.197822	0.321
CCNA_03833	0.230118	0.321
CCNA_01120	-0.504698	0.321
CCNA_01904	0.410472	0.321
CCNA_03524	0.181053	0.321
CCNA_03945	0.398312	0.321
CCNA_01636	0.161976	0.32
CCNA_02317	-0.379803	0.32
CCNA_02888	0.247096	0.318
CCNA_03113	0.233817	0.318
CCNA_03843	0.209221	0.318
CCNA_02926	0.318998	0.318
CCNA_00299	0.263646	0.317
CCNA_01423	-0.173607	0.317
CCNA_02392	-0.289962	0.317
CCNA_00284	-0.461112	0.316
CCNA_01218	-0.277249	0.315
CCNA_02604	0.155795	0.315
CCNA_03184	-0.197527	0.315
CCNA_00051	0.199607	0.314
CCNA_03053	0.418787	0.314
CCNA_02137	-0.311692	0.314
CCNA_03804	0.279352	0.314
CCNA_00273	0.162542	0.313
CCNA_01552	-0.157609	0.312
CCNA_00534	-0.287521	0.312
CCNA_01072	-0.259704	0.311
CCNA_01140	-0.299952	0.311
CCNA_02136	-0.156827	0.311
CCNA_02626	-0.194096	0.311
CCNA_03010	0.375367	0.311
CCNA_03082	-0.339771	0.311
CCNA_03874	0.277654	0.311
CCNA_00693	-0.375265	0.31
CCNA_02710	-0.191801	0.309
CCNA_02616	0.457159	0.309
CCNA_00907	0.276231	0.307
CCNA_00926	0.39936	0.307
CCNA_01476	0.164216	0.307
CCNA_00080	-0.642946	0.306
CCNA_01964	-0.179151	0.306
CCNA_02384	0.169032	0.306
CCNA_02479	0.366602	0.306
CCNA_02782	-0.173411	0.306
CCNA_00834	-0.622433	0.306
CCNA_00392	0.16167	0.304
CCNA_02100	-0.178835	0.304
CCNA_02701	-0.279214	0.304
CCNA_02065	0.166603	0.304
CCNA_02889	-0.183171	0.304
CCNA_00820	0.251198	0.304
CCNA_03208	-0.33999	0.304
CCNA_01863	0.215295	0.303
CCNA_03670	-0.24197	0.303
CCNA_03007	0.275938	0.302
CCNA_01035	-0.283052	0.301
CCNA_02676	-0.157787	0.301
CCNA_R0120	0.460667	0.301
CCNA_00422	-0.270668	0.299
CCNA_01522	-0.237112	0.296
CCNA_00294	0.1964	0.295
CCNA_00230	0.197375	0.294
CCNA_00900	-0.477318	0.293
CCNA_02357	0.16408	0.292
CCNA_02216	-0.262975	0.291
CCNA_03906	-0.476816	0.291
CCNA_00116	-0.173721	0.29
CCNA_00920	0.167217	0.29
CCNA_00959	-0.36225	0.29
CCNA_01207	0.250082	0.29
CCNA_02256	0.188127	0.29
CCNA_00083	0.200481	0.289
CCNA_00166	-0.37753	0.289
CCNA_01213	-0.321702	0.289
CCNA_01386	0.165464	0.289
CCNA_01683	0.179498	0.289
CCNA_02052	0.148665	0.289
CCNA_02092	0.183842	0.289
CCNA_02426	-0.317057	0.289
CCNA_02838	0.177973	0.289
CCNA_02955	0.334631	0.289
CCNA_02987	0.195775	0.289
CCNA_03091	-0.213102	0.289
CCNA_03568	-0.172527	0.289
CCNA_R0159	-0.291228	0.289
CCNA_00689	-0.256715	0.289
CCNA_03701	-0.265421	0.289
CCNA_00886	0.203619	0.288
CCNA_01861	-0.240138	0.288
CCNA_01585	0.238555	0.288
CCNA_02024	0.176344	0.288
CCNA_02272	-0.263888	0.287
CCNA_02316	0.393837	0.287
CCNA_01562	0.235802	0.286
CCNA_03115	0.182437	0.286
CCNA_03573	-0.17561	0.285
CCNA_01942	-0.320422	0.285
CCNA_02413	-0.199973	0.285
CCNA_03169	-0.568736	0.285
CCNA_03752	0.179201	0.285
CCNA_03366	0.149746	0.285
CCNA_03478	0.333529	0.285
CCNA_R0168	-0.183882	0.285
CCNA_02181	0.371777	0.285
CCNA_03349	0.383313	0.285
CCNA_00121	-0.262463	0.284
CCNA_02442	-0.226572	0.284
CCNA_01202	0.158388	0.283
CCNA_02342	-0.201392	0.283
CCNA_01877	-0.397668	0.283
CCNA_01030	0.176685	0.282
CCNA_01812	0.195261	0.282
CCNA_02112	0.229337	0.282
CCNA_02880	0.378462	0.282
CCNA_03788	-0.222203	0.282
CCNA_00081	-0.577492	0.281
CCNA_01062	-0.222556	0.281
CCNA_01847	0.214835	0.281
CCNA_03722	0.243036	0.279
CCNA_02346	-0.179448	0.279
CCNA_02511	0.165768	0.277
CCNA_03166	-0.323661	0.277
CCNA_01836	-0.231887	0.274
CCNA_03201	0.150867	0.274
CCNA_01189	-0.22215	0.27
CCNA_03309	0.176928	0.27
CCNA_00752	-0.140652	0.27
CCNA_00991	-0.427898	0.27
CCNA_03662	0.301144	0.269
CCNA_01364	-0.260739	0.269
CCNA_02336	-0.339276	0.269
CCNA_01416	-0.249961	0.268
CCNA_02743	0.270423	0.267
CCNA_00186	-0.165078	0.266
CCNA_00360	-0.186118	0.266
CCNA_01194	0.14004	0.265
CCNA_00807	-0.286268	0.263
CCNA_01295	0.155535	0.263
CCNA_01307	0.420307	0.263
CCNA_02180	0.169412	0.263
CCNA_02294	0.152138	0.263
CCNA_02452	0.129883	0.263
CCNA_02966	-0.155563	0.263
CCNA_01811	0.205891	0.263
CCNA_00358	-0.166118	0.263
CCNA_00912	0.239299	0.263
CCNA_02659	-0.153672	0.263
CCNA_03313	-0.291321	0.263
CCNA_01911	-0.284212	0.262
CCNA_00165	-0.183162	0.262
CCNA_00540	-0.180588	0.261
CCNA_00869	-0.130015	0.261
CCNA_01465	-0.176412	0.261
CCNA_01551	-0.261888	0.261
CCNA_02095	-0.221622	0.261
CCNA_00376	-0.213975	0.261
CCNA_03510	0.1881	0.261
CCNA_01375	-0.193754	0.261
CCNA_00789	-0.423613	0.259
CCNA_00811	-0.15879	0.259
CCNA_00908	-0.349727	0.259
CCNA_01335	0.158688	0.259
CCNA_03132	0.189489	0.259
CCNA_01258	-0.361322	0.259
CCNA_01309	0.462841	0.259
CCNA_01471	0.143164	0.259
CCNA_01568	-0.229944	0.259
CCNA_02808	0.272634	0.259
CCNA_02874	-0.39558	0.259
CCNA_03740	0.13683	0.259
CCNA_03991	-0.260508	0.259
CCNA_02650	-0.200827	0.259
CCNA_00256	0.154231	0.259
CCNA_00989	0.192567	0.258
CCNA_01783	-0.313328	0.258
CCNA_01656	0.214951	0.258
CCNA_03529	-0.184295	0.258
CCNA_03071	-0.316257	0.258
CCNA_03222	-0.331188	0.258
CCNA_02633	-0.160395	0.258
CCNA_02056	-0.367925	0.257
CCNA_00313	0.193584	0.257
CCNA_00367	0.159372	0.256
CCNA_03351	0.207809	0.255
CCNA_03706	0.20343	0.255
CCNA_00651	-0.307104	0.252
CCNA_00636	0.27806	0.252
CCNA_03254	-0.308151	0.252
CCNA_03297	-0.154357	0.252
CCNA_01822	-0.228715	0.252
CCNA_00503	-0.220017	0.252
CCNA_00419	-0.167732	0.251
CCNA_01224	-0.265238	0.251
CCNA_00119	-0.318782	0.251
CCNA_01341	-0.155988	0.251
CCNA_02437	-0.260367	0.251
CCNA_02492	-0.389007	0.251
CCNA_03488	0.149294	0.251
CCNA_03513	0.131156	0.251
CCNA_00776	-0.190526	0.25
CCNA_01241	-0.162699	0.25
CCNA_03379	0.269206	0.25
CCNA_02199	-0.178425	0.249
CCNA_01426	-0.234148	0.249
CCNA_03758	0.245681	0.248
CCNA_01691	0.210054	0.248
CCNA_02196	-0.204552	0.248
CCNA_02639	-0.161544	0.248
CCNA_00390	0.120084	0.248
CCNA_00107	-0.299992	0.247
CCNA_00245	-0.252074	0.247
CCNA_02654	-0.32936	0.246
CCNA_02354	-0.160745	0.245
CCNA_01711	0.170216	0.244
CCNA_00403	-0.219947	0.244
CCNA_03372	0.153316	0.244
CCNA_01866	-0.194905	0.244
CCNA_02439	0.280336	0.244
CCNA_02979	0.158083	0.244
CCNA_00087	-0.142634	0.242
CCNA_00281	0.184577	0.242
CCNA_00295	0.229077	0.242
CCNA_00482	-0.264345	0.242
CCNA_00734	-0.232202	0.242
CCNA_00801	0.149515	0.242
CCNA_01195	-0.134689	0.242
CCNA_01403	0.168321	0.242
CCNA_01891	0.428365	0.242
CCNA_02259	-0.281069	0.242
CCNA_02307	0.314219	0.242
CCNA_03793	-0.160974	0.242
CCNA_00570	0.231494	0.242
CCNA_01596	0.125052	0.242
CCNA_01638	-0.156066	0.242
CCNA_01766	0.156254	0.242
CCNA_02198	-0.14329	0.242
CCNA_00453	0.269445	0.241
CCNA_02248	0.232096	0.241
CCNA_01033	-0.201385	0.241
CCNA_03553	0.23313	0.24
CCNA_R0049	0.168471	0.24
CCNA_R0049	0.168471	0.24
CCNA_00332	-0.322594	0.24
CCNA_01059	0.131869	0.24
CCNA_01238	-0.35371	0.24
CCNA_01494	-0.189154	0.24
CCNA_02579	-0.352996	0.24
CCNA_02938	-0.298665	0.24
CCNA_02961	0.209986	0.24
CCNA_00413	0.156369	0.24
CCNA_01582	0.347521	0.24
CCNA_00055	-0.143193	0.24
CCNA_01002	-0.379005	0.239
CCNA_02338	-0.215297	0.239
CCNA_03110	-0.150705	0.237
CCNA_01620	-0.31677	0.237
CCNA_03374	-0.240185	0.237
CCNA_00747	0.116144	0.237
CCNA_00800	0.154229	0.235
CCNA_00304	0.239791	0.235
CCNA_01768	-0.192748	0.235
CCNA_02975	-0.133006	0.234
CCNA_R0165	-0.195181	0.234
CCNA_02962	-0.160418	0.234
CCNA_03273	-0.228182	0.234
CCNA_03726	0.163777	0.234
CCNA_00016	-0.297108	0.234
CCNA_01680	-0.180919	0.234
CCNA_03892	-0.422464	0.234
CCNA_00361	-0.155029	0.232
CCNA_00379	0.128134	0.232
CCNA_00478	0.195241	0.232
CCNA_01039	-0.353044	0.232
CCNA_01937	0.255368	0.232
CCNA_01971	0.132192	0.232
CCNA_02714	0.179152	0.232
CCNA_01028	0.143675	0.232
CCNA_02246	0.14295	0.232
CCNA_00218	-0.129691	0.231
CCNA_00520	0.156073	0.231
CCNA_01930	0.391335	0.23
CCNA_00072	-0.17362	0.23
CCNA_02459	0.133978	0.23
CCNA_03008	-0.193397	0.23
CCNA_03086	-0.154859	0.23
CCNA_03171	-0.23963	0.23
CCNA_01203	0.186629	0.23
CCNA_00486	-0.231449	0.23
CCNA_03749	0.210769	0.23
CCNA_00354	-0.167288	0.229
CCNA_00046	0.326248	0.228
CCNA_00431	0.305996	0.228
CCNA_01308	0.401148	0.228
CCNA_02163	0.209969	0.228
CCNA_02202	-0.184882	0.228
CCNA_03031	0.226334	0.228
CCNA_03549	-0.283753	0.228
CCNA_03893	0.192541	0.228
CCNA_03380	0.15106	0.228
CCNA_02885	-0.217225	0.228
CCNA_02366	-0.344286	0.228
CCNA_03718	0.163981	0.226
CCNA_00642	-0.264996	0.225
CCNA_00990	-0.156158	0.225
CCNA_01473	0.122614	0.225
CCNA_00468	-0.350972	0.224
CCNA_00833	0.177088	0.224
CCNA_02913	0.201189	0.224
CCNA_03565	0.147122	0.224
CCNA_00824	-0.186359	0.224
CCNA_03786	-0.144398	0.221
CCNA_01051	-0.18712	0.22
CCNA_00054	0.139998	0.22
CCNA_00919	0.246343	0.22
CCNA_03328	-0.255827	0.22
CCNA_R0202	-0.202041	0.219
CCNA_01363	-0.272657	0.217
CCNA_00197	0.200366	0.215
CCNA_02636	-0.239345	0.215
CCNA_03269	-0.185678	0.215
CCNA_R0105	-0.287817	0.215
CCNA_02542	0.211155	0.215
CCNA_01211	-0.350627	0.215
CCNA_02749	-0.278585	0.215
CCNA_03370	0.177863	0.214
CCNA_02150	-0.152171	0.213
CCNA_01145	-0.260317	0.212
CCNA_02347	0.22051	0.212
CCNA_02731	-0.156749	0.212
CCNA_02001	0.239787	0.212
CCNA_02737	-0.16933	0.212
CCNA_02748	-0.228007	0.211
CCNA_01018	-0.237067	0.21
CCNA_00201	0.115381	0.21
CCNA_00615	-0.202866	0.21
CCNA_01457	-0.259756	0.21
CCNA_02282	0.170285	0.21
CCNA_03860	0.225469	0.21
CCNA_01047	-0.158658	0.209
CCNA_00030	0.146168	0.209
CCNA_00552	0.184407	0.208
CCNA_00972	-0.247797	0.208
CCNA_01074	0.257481	0.208
CCNA_02263	0.308961	0.208
CCNA_02954	0.19497	0.208
CCNA_00135	0.134877	0.207
CCNA_00164	0.132476	0.207
CCNA_00172	0.172576	0.207
CCNA_01113	-0.375535	0.207
CCNA_01210	0.154577	0.207
CCNA_01632	-0.246556	0.207
CCNA_03348	-0.145508	0.207
CCNA_00288	0.18251	0.206
CCNA_02084	0.143964	0.206
CCNA_03434	-0.188838	0.206
CCNA_03502	0.132803	0.206
CCNA_02935	0.273107	0.206
CCNA_00885	-0.281035	0.205
CCNA_03149	0.207686	0.205
CCNA_02873	-0.283888	0.205
CCNA_01142	-0.194624	0.205
CCNA_03129	-0.146133	0.205
CCNA_01559	0.148076	0.205
CCNA_02942	0.148465	0.205
CCNA_02522	-0.233658	0.204
CCNA_02330	-0.164698	0.204
CCNA_02207	0.127144	0.204
CCNA_00293	0.163708	0.204
CCNA_00327	0.198179	0.204
CCNA_00494	-0.307468	0.204
CCNA_00793	-0.295012	0.204
CCNA_01107	0.233462	0.204
CCNA_01535	0.167336	0.204
CCNA_03187	0.224204	0.204
CCNA_03751	-0.223014	0.204
CCNA_00466	0.109544	0.203
CCNA_R0034	0.319157	0.203
CCNA_01957	-0.128789	0.202
CCNA_03168	-0.243995	0.202
CCNA_01245	0.259202	0.202
CCNA_01091	0.135502	0.202
CCNA_02240	0.164437	0.202
CCNA_02994	0.202642	0.202
CCNA_03607	-0.148999	0.202
CCNA_03807	-0.138046	0.202
CCNA_00835	-0.299066	0.202
CCNA_01408	0.170694	0.202
CCNA_03953	-0.306385	0.202
CCNA_00052	-0.245082	0.201
CCNA_00150	-0.138972	0.201
CCNA_00330	-0.306782	0.201
CCNA_01152	0.272866	0.201
CCNA_01814	-0.179886	0.201
CCNA_02383	0.216356	0.201
CCNA_02608	-0.26531	0.201
CCNA_03242	0.137669	0.201
CCNA_03744	-0.211678	0.201
CCNA_02102	0.151736	0.2
CCNA_00140	0.116544	0.199
CCNA_02805	0.105474	0.199
CCNA_03133	-0.239568	0.199
CCNA_00874	0.195479	0.199
CCNA_00183	-0.205613	0.198
CCNA_01931	0.188678	0.198
CCNA_02802	-0.235954	0.198
CCNA_03347	-0.141743	0.198
CCNA_03891	-0.231593	0.198
CCNA_02917	-0.306251	0.197
CCNA_01899	-0.226452	0.197
CCNA_00064	0.208447	0.196
CCNA_01527	-0.202847	0.196
CCNA_02335	0.156214	0.196
CCNA_03560	0.170612	0.196
CCNA_00238	-0.14226	0.196
CCNA_00265	0.121771	0.196
CCNA_01580	0.161556	0.196
CCNA_02615	0.178519	0.196
CCNA_02673	-0.116294	0.196
CCNA_03147	-0.247587	0.196
CCNA_03563	0.131653	0.196
CCNA_03764	-0.153353	0.196
CCNA_00997	-0.269608	0.194
CCNA_02173	0.185946	0.194
CCNA_R0145	-0.313247	0.191
CCNA_00406	-0.194875	0.191
CCNA_01061	-0.150672	0.191
CCNA_02560	-0.157447	0.19
CCNA_00103	0.136562	0.19
CCNA_00322	-0.163015	0.19
CCNA_00712	0.168037	0.19
CCNA_01807	-0.14104	0.19
CCNA_02549	0.140317	0.19
CCNA_03753	0.186462	0.19
CCNA_02200	-0.155743	0.189
CCNA_00312	0.143775	0.189
CCNA_00554	0.130756	0.189
CCNA_00759	-0.165391	0.189
CCNA_02443	-0.143843	0.189
CCNA_02606	0.136521	0.189
CCNA_02689	-0.338107	0.189
CCNA_02693	-0.149344	0.189
CCNA_02844	-0.227096	0.189
CCNA_02847	-0.17449	0.189
CCNA_00153	0.12741	0.188
CCNA_01999	0.415185	0.188
CCNA_03146	0.145959	0.188
CCNA_01417	-0.123073	0.188
CCNA_00112	0.282225	0.188
CCNA_01646	0.234324	0.188
CCNA_02269	0.163622	0.188
CCNA_01355	-0.190011	0.188
CCNA_02692	-0.173092	0.188
CCNA_03538	0.108375	0.187
CCNA_02959	0.248496	0.185
CCNA_01577	-0.152336	0.185
CCNA_03256	-0.16307	0.185
CCNA_02032	0.116499	0.184
CCNA_03743	0.195816	0.184
CCNA_01377	0.198567	0.183
CCNA_00547	0.184213	0.183
CCNA_00479	-0.305386	0.182
CCNA_00777	-0.331625	0.182
CCNA_03167	0.168037	0.182
CCNA_00366	0.150698	0.182
CCNA_00524	-0.269567	0.182
CCNA_00992	-0.235379	0.182
CCNA_02133	0.125067	0.182
CCNA_02698	-0.17512	0.182
CCNA_02815	0.138532	0.182
CCNA_02983	-0.169153	0.182
CCNA_03900	-0.132721	0.182
CCNA_03970	-0.176709	0.182
CCNA_00887	-0.244307	0.182
CCNA_02984	-0.271386	0.182
CCNA_00067	0.261378	0.182
CCNA_03106	-0.237936	0.181
CCNA_01954	-0.115479	0.181
CCNA_03803	-0.222344	0.181
CCNA_02588	0.12666	0.18
CCNA_03210	-0.19791	0.18
CCNA_00839	-0.181006	0.18
CCNA_02422	-0.209807	0.18
CCNA_02300	0.148252	0.179
CCNA_00758	0.123006	0.178
CCNA_02438	-0.213498	0.178
CCNA_01630	-0.252185	0.178
CCNA_01754	-0.151073	0.178
CCNA_01670	0.264548	0.178
CCNA_02895	-0.203358	0.177
CCNA_01624	0.113381	0.176
CCNA_02993	0.227709	0.176
CCNA_03181	-0.207977	0.176
CCNA_01066	-0.198634	0.176
CCNA_01605	-0.213759	0.176
CCNA_02416	-0.0974691	0.176
CCNA_03778	0.109755	0.176
CCNA_00105	0.230994	0.176
CCNA_01298	0.142419	0.176
CCNA_02602	-0.242225	0.176
CCNA_03435	0.10999	0.176
CCNA_01519	0.100549	0.174
CCNA_01821	0.180078	0.174
CCNA_03591	-0.113095	0.174
CCNA_R0109	0.159805	0.174
CCNA_00844	-0.311481	0.173
CCNA_01699	-0.201237	0.173
CCNA_00188	-0.112931	0.172
CCNA_00058	-0.142314	0.172
CCNA_00195	0.186821	0.172
CCNA_03112	0.133942	0.172
CCNA_03810	-0.189828	0.172
CCNA_01607	-0.272139	0.172
CCNA_01903	0.221483	0.171
CCNA_03849	0.155766	0.171
CCNA_00160	0.145695	0.17
CCNA_01418	-0.117347	0.17
CCNA_01820	-0.137871	0.17
CCNA_02013	-0.206476	0.17
CCNA_02700	-0.206732	0.17
CCNA_03225	0.265905	0.17
CCNA_03511	0.199155	0.17
CCNA_00279	0.0997084	0.169
CCNA_00425	-0.155901	0.169
CCNA_00877	0.202179	0.169
CCNA_01397	-0.195987	0.169
CCNA_01604	-0.268643	0.169
CCNA_01882	0.290701	0.169
CCNA_02400	-0.275658	0.169
CCNA_02424	-0.122388	0.169
CCNA_00318	-0.149446	0.169
CCNA_00929	0.120199	0.169
CCNA_01412	0.122553	0.169
CCNA_01951	-0.121904	0.169
CCNA_02053	0.22567	0.169
CCNA_03206	-0.200713	0.169
CCNA_01761	-0.152967	0.169
CCNA_03768	0.420688	0.169
CCNA_03899	-0.159501	0.169
CCNA_03484	0.130668	0.167
CCNA_00660	0.26581	0.167
CCNA_00757	0.137841	0.167
CCNA_01342	0.159598	0.167
CCNA_01516	0.270902	0.167
CCNA_02069	0.114409	0.167
CCNA_03038	-0.347948	0.167
CCNA_03158	-0.124681	0.167
CCNA_03516	-0.200684	0.167
CCNA_03633	-0.132216	0.167
CCNA_01305	0.0964567	0.167
CCNA_00598	0.132912	0.167
CCNA_01732	0.161229	0.167
CCNA_01388	-0.142783	0.166
CCNA_02091	0.0994408	0.166
CCNA_01292	0.143708	0.165
CCNA_01437	-0.213876	0.165
CCNA_01044	0.222819	0.165
CCNA_01186	-0.315599	0.165
CCNA_01330	0.120413	0.165
CCNA_R0194	0.133814	0.165
CCNA_03271	0.138909	0.164
CCNA_R0124	0.154645	0.162
CCNA_00126	0.156776	0.162
CCNA_00384	-0.139598	0.162
CCNA_02402	0.112196	0.162
CCNA_02251	0.10166	0.161
CCNA_00696	-0.155987	0.161
CCNA_01005	-0.275179	0.161
CCNA_00858	0.14031	0.161
CCNA_00157	0.153618	0.16
CCNA_02577	0.113899	0.16
CCNA_02834	-0.141428	0.16
CCNA_03286	0.13711	0.16
CCNA_02066	0.322209	0.16
CCNA_03101	0.187932	0.16
CCNA_03383	-0.14341	0.16
CCNA_00428	-0.286291	0.16
CCNA_01429	-0.205138	0.16
CCNA_02247	0.166789	0.16
CCNA_03780	-0.121691	0.16
CCNA_R0090	-0.192058	0.16
CCNA_01173	-0.127192	0.159
CCNA_00706	0.211847	0.158
CCNA_01420	-0.131035	0.158
CCNA_02341	-0.101764	0.158
CCNA_02818	0.0967113	0.158
CCNA_03666	-0.148638	0.158
CCNA_03761	0.138957	0.158
CCNA_00612	0.30324	0.158
CCNA_01634	0.124643	0.158
CCNA_02663	-0.0971052	0.158
CCNA_02902	-0.160271	0.158
CCNA_03191	-0.198943	0.158
CCNA_03448	0.151413	0.158
CCNA_00751	-0.178702	0.158
CCNA_00617	-0.138228	0.158
CCNA_00635	0.184976	0.158
CCNA_03690	-0.173687	0.158
CCNA_00383	-0.129822	0.156
CCNA_03504	0.117864	0.156
CCNA_01583	0.0941004	0.155
CCNA_01077	-0.242916	0.154
CCNA_01786	-0.145026	0.154
CCNA_00074	0.121397	0.153
CCNA_03300	0.158695	0.153
CCNA_02124	-0.16266	0.153
CCNA_03626	0.144399	0.153
CCNA_00514	-0.259098	0.153
CCNA_02457	0.128463	0.152
CCNA_00069	0.23295	0.152
CCNA_01199	0.158456	0.152
CCNA_03541	0.141027	0.151
CCNA_02156	0.159232	0.151
CCNA_00001	0.103916	0.151
CCNA_00009	-0.286382	0.151
CCNA_03060	0.119826	0.151
CCNA_03444	-0.147946	0.151
CCNA_03467	0.150361	0.151
CCNA_02061	-0.243473	0.15
CCNA_03054	0.241743	0.15
CCNA_01916	-0.157897	0.15
CCNA_02605	0.268377	0.15
CCNA_00120	-0.244617	0.149
CCNA_03555	-0.107857	0.149
CCNA_00971	0.151402	0.148
CCNA_00655	0.148559	0.147
CCNA_01144	-0.144135	0.147
CCNA_01886	-0.15718	0.146
CCNA_03236	0.25856	0.146
CCNA_R0026	-0.256795	0.146
CCNA_00260	-0.215528	0.146
CCNA_00947	-0.245981	0.146
CCNA_01198	-0.128154	0.146
CCNA_01351	0.139788	0.146
CCNA_03334	0.108172	0.146
CCNA_R0070	-0.153117	0.146
CCNA_01383	-0.17508	0.146
CCNA_00169	-0.193626	0.146
CCNA_02114	-0.25905	0.146
CCNA_03861	-0.184339	0.146
CCNA_03030	-0.0879762	0.144
CCNA_03373	0.112361	0.144
CCNA_02736	0.119563	0.143
CCNA_03412	-0.208519	0.143
CCNA_00662	0.116711	0.142
CCNA_01139	0.107179	0.142
CCNA_00214	-0.258441	0.142
CCNA_R0185	-0.215936	0.142
CCNA_00654	0.219208	0.142
CCNA_01706	-0.107208	0.142
CCNA_02319	-0.204341	0.142
CCNA_02851	-0.154094	0.141
CCNA_00986	0.151064	0.141
CCNA_01147	-0.264865	0.141
CCNA_03289	-0.112998	0.141
CCNA_03335	-0.225502	0.141
CCNA_02768	-0.202202	0.14
CCNA_02603	-0.108732	0.14
CCNA_01338	0.166449	0.139
CCNA_01741	0.0918386	0.139
CCNA_02203	0.145316	0.139
CCNA_00774	0.143002	0.139
CCNA_03241	-0.167681	0.139
CCNA_01575	0.111135	0.139
CCNA_00517	0.207563	0.139
CCNA_00587	-0.182268	0.139
CCNA_03567	-0.143858	0.138
CCNA_01723	-0.192291	0.138
CCNA_00125	-0.172403	0.138
CCNA_00394	0.256767	0.138
CCNA_02081	0.0985685	0.138
CCNA_02463	-0.171275	0.138
CCNA_03755	0.166513	0.138
CCNA_00303	-0.243214	0.137
CCNA_01237	-0.134764	0.137
CCNA_01643	-0.105179	0.137
CCNA_01782	0.0986292	0.137
CCNA_00753	-0.162233	0.136
CCNA_02591	0.116298	0.136
CCNA_02600	-0.149525	0.135
CCNA_00843	-0.151894	0.135
CCNA_03719	-0.192532	0.135
CCNA_01698	0.175183	0.134
CCNA_01010	-0.117444	0.132
CCNA_02476	-0.18527	0.131
CCNA_03695	-0.283154	0.131
CCNA_00423	0.188525	0.131
CCNA_00106	-0.110762	0.13
CCNA_00255	0.11189	0.13
CCNA_00324	0.0859218	0.13
CCNA_01069	-0.111792	0.13
CCNA_00207	0.131426	0.13
CCNA_03500	-0.108132	0.13
CCNA_00924	-0.150007	0.13
CCNA_02093	-0.0950635	0.13
CCNA_02298	-0.136525	0.13
CCNA_03339	-0.178358	0.129
CCNA_01848	0.273807	0.128
CCNA_02140	-0.191204	0.128
CCNA_02593	0.222236	0.128
CCNA_03320	-0.180938	0.128
CCNA_03542	-0.186087	0.128
CCNA_03727	0.115602	0.128
CCNA_00254	0.158565	0.128
CCNA_01760	-0.10919	0.128
CCNA_02209	0.0975383	0.128
[truncated: 2,100 more rows]

## Sheet: Fig. 6e
Fig. 6e. Proportion of ghost cells
Biological repeat	C. crescentus strain
	WT	ΔrogA	ΔcdxB	ΔrogAΔcdxB	ΔrogAΔcdxB xylX::PcdxB-cdxB	ΔrogAΔcdxB xylX::Pxyl-cdxB
Repeat 1	0	42.25	0.5	84.25	54.75	2.5
Repeat 2	0	41.75	0	77.5	37	1
Repeat 3	0	36	0.75	72.75	33.25	1
Mean	0	40	0.416667	78.1667	41.6667	1.5
Standard deviation	0	3.47311	0.381881	5.77891	11.4846	0.866025
Measurement: Proportion of ghost cells
