# Supplementary material for: A bacterial CARD–NLR-like immune system controls the release of gene transfer agents
Source: Nat Microbiol. 2026 Apr 16;11(6):1511–30. doi: 10.1038/s41564-026-02316-4 (PMC13236601; doi:10.1038/s41564-026-02316-4)
Supplement: Supplementary file 16 — Immunoblots of LypA protein variants (Extended Data Fig. 4a), immunoblots of LypB protein variants (Extended Data Fig. 4b) and immunoblots of LypC protein variants (Extended Data Fig. 4c). [file 41564_2026_2316_MOESM16_ESM.xlsx]

## Sheet: Extended Data Fig. 4a
Extended Data Fig. 4a. Immunoblots of LypA protein variants
	Left immunoblot								Right immunoblot
	Left SDS-PAGE loading control								Right SDS-PAGE loading control
	Dashed boxes: Region cropped and presented as extended data figure
	Excluded samples are not relevant to this manuscript

## Sheet: Extended Data Fig. 4b
Extended Data Fig. 4b. Immunoblots of LypB protein variants
	Left immunoblot								Right immunoblot
	Left SDS-PAGE loading control								Right SDS-PAGE loading control
	Dashed boxes: Region cropped and presented as extended data figure
	Excluded samples are not relevant to this manuscript

## Sheet: Extended Data Fig. 4c
Extended Data Fig. 4c. Immunoblots of LypC protein variants
	Left immunoblot								Right immunoblot
	Left SDS-PAGE loading control								Right SDS-PAGE loading control
	Dashed boxes: Region cropped and presented as extended data figure
	Excluded samples are not relevant to this manuscript
