# Supplementary material for: A bacterial CARD–NLR-like immune system controls the release of gene transfer agents
Source: Nat Microbiol. 2026 Apr 16;11(6):1511–30. doi: 10.1038/s41564-026-02316-4 (PMC13236601; doi:10.1038/s41564-026-02316-4)
Supplement: Supplementary file 17 — Surface plasmon resonance data for CdxB binding to the lypABC promoter (Extended Data Fig. 9b) and surface plasmon resonance data for CdxB binding to the gafYZ promoter (Extended Data Fig. 9c). [file 41564_2026_2316_MOESM17_ESM.xlsx]

## Sheet: Extended Data Fig. 9b
Extended Data Fig. 9b. Surface plasmon resonance data for CdxB binding to the lypABC promoter
Left graph:
CdxB concentration (nM)	Response units
	Repeat 1	Repeat 2	Repeat 3	Repeat 4	Mean	Standard deviation
0.976	5.6383	6.3722	7.18175	7.49125	6.67087	0.834551
1.95	13.2191	13.8658	15.6907	16.054	14.7074	1.37883
3.91	25.4672	25.9837	30.0029	30.2537	27.9269	2.55277
7.81	39.358	40.3814	46.3727	46.4181	43.1325	3.79075
15.6	53.4584	54.1998	61.6585	61.8901	57.8017	4.5981
31.3	67.1462	67.9699	76.4467	76.8414	72.1011	5.25902
62.5	81.3478	81.9468	92.121	92.5315	86.9868	6.17263
125	95.9782	96.7825	107.908	107.781	102.112	6.62717
250	111.298	112.493	125.142	124.827	118.44	7.57379
500	125.835	126.833	141.664	141.38	133.928	8.77877
Right graph:
Time (s)	CdxB concentration (nM)
	0.976	1.95	3.91	7.81	15.6	31.3	62.5	125	250	500
-59.9	0.0664009	-0.0951991	-0.0150996	0.0705001	0.0677001	0.101	-0.0289996	0.0388004	-0.0396996	0.2444
-59.8	0.0697997	-0.0778003	-0.00190026	0.0638999	0.0720999	0.1131	-0.0129003	0.0403997	-0.0346003	0.2293
-59.7	0.0756004	-0.0820996	-0.0181001	0.0581	0.0851	0.1141	-0.0278996	0.0301999	-0.0384001	0.23
-59.6	0.0732515	-0.0820485	-0.0142492	0.0392999	0.0909999	0.102752	-0.0395485	0.0243508	-0.0376492	0.2198
-59.5	0.0725504	-0.0774496	-0.0172498	0.0271501	0.0793501	0.0921502	-0.0550498	0.0330502	-0.0459498	0.20665
-59.4	0.0752004	-0.0831996	-0.0203998	0.01605	0.06765	0.1018	-0.0456998	0.0309002	-0.0398998	0.19435
-59.3	0.0824002	-0.0909998	-0.0373998	0.0187	0.0702	0.0998002	-0.0449999	0.0368001	-0.0533998	0.1886
-59.2	0.0808498	-0.10375	-0.0464499	0.0292999	0.0719999	0.0960498	-0.0411502	0.0412501	-0.0542499	0.1843
-59.1	0.0909995	-0.102001	-0.0399003	0.0281501	0.0648501	0.0998995	-0.0223005	0.0510997	-0.0551003	0.18995
-59	0.0971495	-0.113451	-0.0412503	0.0344	0.0583	0.10105	-0.0165503	0.0570497	-0.0513503	0.1966
-58.9	0.0856005	-0.120899	-0.0439997	0.03525	0.05665	0.0977003	-0.0184997	0.0428003	-0.0528997	0.19925
-58.8	0.0812502	-0.12675	-0.0561498	0.0390001	0.0454001	0.0919502	-0.00944983	0.0337502	-0.0627498	0.1955
-58.7	0.0824501	-0.12875	-0.0564501	0.0449499	0.0311499	0.0898501	-0.0109499	0.0438499	-0.0588501	0.19155
-58.6	0.0801001	-0.1264	-0.0569999	0.0445499	0.0291499	0.0928001	-0.00679986	0.0414001	-0.0614999	0.17835
-58.5	0.0771499	-0.12565	-0.0604501	0.0464999	0.0257999	0.0919499	-0.00935013	0.0351499	-0.0635501	0.1653
-58.4	0.0630507	-0.125449	-0.0675496	0.0474501	0.0314501	0.0864504	-0.00704956	0.0220504	-0.0711496	0.17215
-58.3	0.0662998	-0.1218	-0.0631002	0.03755	0.02905	0.0863998	-0.00270022	0.0165998	-0.0703002	0.16905
-58.2	0.0630002	-0.1205	-0.0671001	0.0384	0.029	0.0826002	-0.00659983	0.00949993	-0.0780001	0.1737
-58.1	0.0592509	-0.127049	-0.0646496	0.0327999	0.0237999	0.0790509	-0.00964909	0.00235043	-0.0874496	0.1741
-58	0.0491512	-0.124449	-0.0792493	0.02495	0.01635	0.0722507	-0.0170493	-0.00574929	-0.0944493	0.17755
-57.9	0.0414003	-0.116	-0.0986999	0.01515	0.01055	0.0725001	-0.0172999	-0.00489994	-0.0917999	0.17135
-57.8	0.0530494	-0.112351	-0.0936506	0.0106001	0.0101001	0.0805494	-0.00635055	0.00354945	-0.0810506	0.1664
-57.7	0.0674498	-0.11315	-0.09125	0.0151499	0.0180499	0.0826498	-0.00545022	0.00665002	-0.08125	0.17175
-57.6	0.0609997	-0.1099	-0.0794001	0.02335	0.02645	0.0828997	-0.00750033	0.00769991	-0.0784001	0.17765
-57.5	0.0533507	-0.121349	-0.0804495	0.0384999	0.0199999	0.0794505	-0.00564952	-0.00834953	-0.0836495	0.1809
-57.4	0.0520502	-0.12315	-0.0735498	0.03565	0.01085	0.0735502	-0.00104975	-0.0104498	-0.0869498	0.17465
-57.3	0.0480502	-0.12415	-0.0773498	0.02815	0.00675001	0.0718502	-0.00484978	-0.00624978	-0.0996498	0.17185
-57.2	0.0421499	-0.12135	-0.0759501	0.02035	0.00814998	0.0691499	0.00354994	-0.0132501	-0.0842501	0.17215
-57.1	0.0372	-0.118	-0.0738	0.0209499	0.00784994	0.0697	-0.00999999	-0.0118	-0.0706	0.17445
-57	0.0368999	-0.1138	-0.0633001	0.00900001	0.00930001	0.0718999	-0.0175001	-0.00280006	-0.0703001	0.174
-56.9	0.0366001	-0.1129	-0.0629999	-0.00290006	0.0121999	0.0749001	-0.0269999	0.00950011	-0.0705999	0.1743
-56.8	0.0361001	-0.1111	-0.0623999	-0.0103999	0.0117001	0.0763001	-0.0226999	0.0158001	-0.0677999	0.174
-56.7	0.0344502	-0.11475	-0.0634501	-0.00769989	0.000600114	0.0703502	-0.0230498	0.0167499	-0.0687501	0.1741
-56.6	0.0329002	-0.1132	-0.0648001	-0.00955008	-0.00185008	0.0734002	-0.0218998	0.0191999	-0.0669001	0.17265
-56.5	0.0281505	-0.11595	-0.0662498	-0.0100001	-0.00610008	0.0660502	-0.0239498	0.0152502	-0.0649498	0.1746
-56.4	0.0270502	-0.11235	-0.06435	-0.01615	-0.01155	0.06545	-0.02605	0.01505	-0.06665	0.17085
-56.3	0.02935	-0.11015	-0.06535	-0.01645	-0.01455	0.06505	-0.02705	0.01535	-0.06185	0.17095
-56.2	0.0312001	-0.1084	-0.0657001	-0.01735	-0.01325	0.0651001	-0.0305999	0.0116999	-0.0616001	0.17695
-56.1	0.0273002	-0.109	-0.0651998	-0.0170001	-0.0164001	0.0614002	-0.0324998	0.00880015	-0.0629998	0.18
-56	0.0271501	-0.10565	-0.0664499	-0.0185001	-0.0161001	0.0609501	-0.0339499	0.00815008	-0.0643499	0.1797
-55.9	0.0243005	-0.104999	-0.0681997	-0.0194499	-0.0156499	0.0554003	-0.0376997	0.00530027	-0.0685997	0.17535
-55.8	0.0223002	-0.1049	-0.0676998	-0.0227	-0.0185	0.0530002	-0.0403998	0.00310021	-0.0693998	0.1693
-55.7	0.0277998	-0.1011	-0.0649999	-0.0227	-0.0203	0.0571998	-0.0378002	0.00510006	-0.0632999	0.1677
-55.6	0.0261503	-0.10455	-0.06655	-0.0194999	-0.0169999	0.0552503	-0.0408497	0.00295003	-0.06535	0.1735
-55.5	0.0238507	-0.108049	-0.0665498	-0.02275	-0.01765	0.0514502	-0.0428498	0.00215022	-0.0681498	0.16935
-55.4	0.0233504	-0.11305	-0.0643498	-0.02425	-0.02145	0.0493502	-0.0426498	-0.00244981	-0.0708498	0.16735
-55.3	0.0223001	-0.112	-0.0657999	-0.03025	-0.02655	0.0489001	-0.0436999	-0.0016999	-0.0729999	0.16975
-55.2	0.0226499	-0.11115	-0.0630499	-0.0359999	-0.0263999	0.0522499	-0.0412501	-0.00304991	-0.0749499	0.1704
-55.1	0.0220504	-0.11475	-0.0660499	-0.0340499	-0.0283499	0.0517504	-0.0450496	-0.00634986	-0.0771499	0.17335
-55	0.0240501	-0.11085	-0.0645499	-0.0332501	-0.0326501	0.0529501	-0.0505499	-0.0049499	-0.0758499	0.16725
-54.9	0.0246001	-0.1111	-0.0647999	-0.0363499	-0.0360499	0.0541001	-0.0543999	-0.00669992	-0.0771999	0.17015
-54.8	0.0236501	-0.10755	-0.0647499	-0.0373999	-0.0395999	0.0525501	-0.0527499	-0.00914992	-0.0768499	0.1638
-54.7	0.01805	-0.10885	-0.06795	-0.0372499	-0.0414499	0.05305	-0.05875	-0.01035	-0.07735	0.16245
-54.6	0.0198003	-0.1129	-0.0664999	-0.04145	-0.04355	0.0534003	-0.0603997	-0.00989991	-0.0786999	0.16015
-54.5	0.0197003	-0.1164	-0.0668999	-0.0407999	-0.0463999	0.0510001	-0.0643999	-0.0120999	-0.0768999	0.1553
-54.4	0.0184002	-0.1189	-0.0678	-0.0425999	-0.0505999	0.0484	-0.0642	-0.0118	-0.0771	0.1535
-54.3	0.0179499	-0.11935	-0.0655501	-0.0469	-0.052	0.0497499	-0.0637501	-0.0114501	-0.0692501	0.1549
-54.2	0.0150502	-0.12075	-0.07105	-0.0436501	-0.0483501	0.0443502	-0.0665498	-0.01575	-0.07275	0.15805
-54.1	0.0169999	-0.1195	-0.0675001	-0.04615	-0.04865	0.0478999	-0.0676001	-0.0155001	-0.0698001	0.15705
-54	0.0174497	-0.11475	-0.0612503	-0.0455999	-0.0459999	0.0538497	-0.0633503	-0.0139503	-0.0670503	0.159
-53.9	0.0176497	-0.10935	-0.05745	-0.0431501	-0.0403501	0.05355	-0.06565	-0.01505	-0.06545	0.16035
-53.8	0.0156	-0.1101	-0.0547	-0.04435	-0.03605	0.0519	-0.0716	-0.0169	-0.0657	0.16565
-53.7	0.0154	-0.1091	-0.05	-0.0426	-0.0372	0.0519	-0.0712	-0.0186	-0.0611	0.1649
-53.6	0.0109503	-0.10665	-0.0492497	-0.0411	-0.0387	0.0473503	-0.0733497	-0.0243497	-0.0641497	0.1633
-53.5	0.00870009	-0.1028	-0.0511999	-0.04475	-0.04055	0.0437001	-0.0773999	-0.0256999	-0.0638999	0.16275
-53.4	0.00534998	-0.09995	-0.05025	-0.0415999	-0.0406999	0.04365	-0.07795	-0.02905	-0.05885	0.1614
-53.3	0.00719984	-0.0989002	-0.0500002	-0.04135	-0.04495	0.0463998	-0.0775002	-0.0266002	-0.0538002	0.16165
-53.2	0.00749994	-0.0975001	-0.0489001	-0.0385999	-0.0437999	0.0492999	-0.0757001	-0.0305001	-0.0550001	0.1623
-53.1	0.00625	-0.09845	-0.04585	-0.0364001	-0.0439001	0.04965	-0.07325	-0.03145	-0.05385	0.1628
-53	0.0107998	-0.0939002	-0.0430002	-0.03565	-0.04515	0.0483998	-0.0754002	-0.0287002	-0.0522002	0.16025
-52.9	0.0137997	-0.0911003	-0.0417	-0.0353	-0.0452	0.0495	-0.0771	-0.0318	-0.0496	0.163
-52.8	0.0177499	-0.0881501	-0.0395501	-0.0337	-0.0464	0.0473499	-0.0786501	-0.0342501	-0.0473501	0.1646
-52.7	0.0203499	-0.0874501	-0.0361499	-0.0339501	-0.0434501	0.0527499	-0.0756501	-0.0366499	-0.0427499	0.16505
-52.6	0.0201496	-0.0866504	-0.0293502	-0.0326499	-0.0399499	0.0546496	-0.0705504	-0.0352502	-0.0398502	0.16715
-52.5	0.0221998	-0.0854002	-0.0263002	-0.0272499	-0.0361499	0.0534998	-0.0681002	-0.0345002	-0.0393002	0.17305
-52.4	0.0198501	-0.0874499	-0.0229499	-0.0234	-0.0336	0.0511501	-0.0693499	-0.0356499	-0.0385499	0.1791
-52.3	0.0171	-0.0851	-0.0239	-0.0230499	-0.0341499	0.0492	-0.0719	-0.0386	-0.0399	0.18015
-52.2	0.01615	-0.08455	-0.02345	-0.0246	-0.0389	0.04695	-0.07345	-0.03815	-0.04475	0.1823
-52.1	0.0202994	-0.0820006	-0.0203003	-0.02225	-0.04075	0.0467994	-0.0709006	-0.0378003	-0.0413003	0.18495
-52	0.0189002	-0.0825998	-0.0187001	-0.0197001	-0.0375001	0.0464999	-0.0705001	-0.0422001	-0.0434001	0.1839
-51.9	0.0173001	-0.0823999	-0.0153999	-0.0234001	-0.0377001	0.0445001	-0.0696999	-0.0452999	-0.0437999	0.1815
-51.8	0.01625	-0.07695	-0.01495	-0.0210001	-0.0395001	0.04455	-0.07005	-0.04435	-0.04505	0.1827
-51.7	0.0173002	-0.0728998	-0.0151	-0.01885	-0.04105	0.0381002	-0.0723998	-0.0473	-0.0469	0.18225
-51.6	0.0182496	-0.0725504	-0.0102502	-0.0217	-0.046	0.0374496	-0.0658504	-0.0516502	-0.0445502	0.1811
-51.5	0.0155499	-0.0701501	-0.00775009	-0.0205499	-0.0467499	0.0388499	-0.0679501	-0.0512501	-0.0437501	0.18195
-51.4	0.0199999	-0.0694001	-0.00880005	-0.0172501	-0.0453501	0.0371999	-0.0686001	-0.0531001	-0.0448001	0.18345
-51.3	0.0294498	-0.0679502	-0.00545023	-0.0172001	-0.0428001	0.0374498	-0.0650502	-0.0504502	-0.0449502	0.1814
-51.2	0.0298999	-0.0645001	-0.00309989	-0.01415	-0.04295	0.0381999	-0.0630001	-0.0476999	-0.0469999	0.18565
-51.1	0.0296501	-0.0632499	-0.00484989	-0.0130999	-0.0405999	0.0360501	-0.0623499	-0.0485499	-0.0466499	0.1841
-51	0.0352498	-0.0652502	-5.02e-05	-0.0123499	-0.0438499	0.0349498	-0.0602502	-0.0485502	-0.0493502	0.18375
-50.9	0.0341501	-0.0695499	-0.000249932	-0.00774994	-0.0449499	0.0354501	-0.0606499	-0.0482499	-0.0475499	0.18525
-50.8	0.03375	-0.06935	0.000349965	-0.00814993	-0.0428499	0.03295	-0.05865	-0.04995	-0.04695	0.18485
-50.7	0.0361998	-0.0693002	0.00170006	-0.00615003	-0.03975	0.0390998	-0.0611002	-0.0489999	-0.0455999	0.18475
-50.6	0.0389498	-0.0657502	0.00284978	-0.00789994	-0.0344999	0.0393498	-0.0590502	-0.0501502	-0.0429502	0.1885
-50.5	0.0406499	-0.0612501	0.00524991	-0.00594998	-0.03355	0.0387499	-0.0568501	-0.0539501	-0.0451501	0.18785
-50.4	0.0439999	-0.0592001	0.00369988	-0.00595009	-0.0308501	0.0406999	-0.0559001	-0.0549001	-0.0484001	0.18525
-50.3	0.0468	-0.0604	0.0001	-0.00319989	-0.0267999	0.04	-0.0513	-0.0533	-0.0477	0.1824
-50.2	0.0468499	-0.0573501	0.00114993	-2.75e-08	-0.0246	0.0415499	-0.0474501	-0.0510501	-0.0496501	0.1838
-50.1	0.0428501	-0.0564499	0.00105014	0.00434994	-0.0225501	0.0398501	-0.0464499	-0.0516499	-0.0479499	0.18295
-50	0.0449499	-0.0556501	0.0011499	0.0057499	-0.0238501	0.0424499	-0.0443501	-0.0550501	-0.0495501	0.18095
-49.9	0.0455999	-0.0527001	0.00089987	0.0054499	-0.0263501	0.0454999	-0.0433001	-0.0595001	-0.0481001	0.18005
-49.8	0.0446001	-0.0539999	-0.00349992	0.00600011	-0.0267999	0.0446001	-0.0433999	-0.0615999	-0.0492999	0.1849
-49.7	0.0449499	-0.0537501	-0.00215006	0.00470008	-0.0270999	0.0433499	-0.0416501	-0.0608501	-0.0487501	0.1869
-49.6	0.0433003	-0.0560997	-0.00469995	0.00404994	-0.0273501	0.0420003	-0.0407997	-0.0630999	-0.0537999	0.18515
-49.5	0.0448	-0.0567	-0.00439998	0.00390005	-0.0311999	0.041	-0.0409	-0.0644	-0.053	0.181
-49.4	0.0453495	-0.0536505	-0.0032503	0.00370002	-0.031	0.0452497	-0.0409503	-0.0639503	-0.0482503	0.1832
-49.3	0.0449	-0.0492	-0.00330004	0.00604994	-0.0261501	0.0498	-0.0398	-0.0663	-0.0474	0.18485
-49.2	0.0447999	-0.0496001	-0.00410008	0.00649996	-0.0224	0.0498999	-0.0381001	-0.0693001	-0.0461001	0.1856
-49.1	0.046	-0.046	-0.00540001	0.00579992	-0.0224001	0.0483	-0.0402	-0.0706	-0.0426	0.1835
-49	0.0500993	-0.0415007	-0.00110023	0.00799999	-0.0199	0.0506998	-0.0369002	-0.0635002	-0.0394002	0.1807
-48.9	0.0486	-0.0419	-0.000499995	0.0103	-0.0152	0.0517	-0.0318	-0.0657	-0.0422	0.1888
-48.8	0.04825	-0.04185	-0.00365003	0.0126	-0.0106	0.05065	-0.02825	-0.07075	-0.04115	0.1875
-48.7	0.0495501	-0.0453499	-0.00424989	0.01355	-0.00875003	0.0496501	-0.0285499	-0.0723499	-0.0427499	0.18605
-48.6	0.0510499	-0.0457501	-0.00265014	0.0155501	-0.00894989	0.0489499	-0.0253501	-0.0740501	-0.0451501	0.18695
-48.5	0.0497498	-0.0433502	-0.00215017	0.0158501	-0.0078499	0.0476498	-0.0250502	-0.0747502	-0.0438502	0.19005
-48.4	0.0523496	-0.0408504	-0.00095015	0.0156501	-0.00514994	0.0519498	-0.0215502	-0.0702501	-0.0414501	0.19405
-48.3	0.0524998	-0.0399002	-0.00100015	0.0166501	-0.00534991	0.0512998	-0.0205002	-0.0698002	-0.0390002	0.19665
-48.2	0.059	-0.0349	0.00180001	0.0185001	-0.00269992	0.0521	-0.022	-0.0692	-0.0405	0.1986
-48.1	0.0617494	-0.0321506	0.00754962	0.0175	-0.00249999	0.0545494	-0.0150506	-0.0648504	-0.0362504	0.2013
-48	0.0610999	-0.0306001	0.00229985	0.0220501	0.0015501	0.0550999	-0.0120001	-0.0621001	-0.0357001	0.20355
-47.9	0.0650499	-0.0267501	0.00424992	0.0253001	0.00320009	0.0557499	-0.0137501	-0.0637501	-0.0352501	0.2069
-47.8	0.0683	-0.0253	0.00260002	0.0295499	-0.00195008	0.0525	-0.00969998	-0.0638	-0.0324	0.20835
-47.7	0.0697499	-0.0221501	0.00135012	0.0325	-0.00529998	0.0544499	-0.00895012	-0.0600499	-0.0313499	0.2066
-47.6	0.0729001	-0.0201999	0.00100008	0.0353501	-0.00344989	0.0550001	-0.0111999	-0.0586999	-0.0344999	0.20725
-47.5	0.0751002	-0.0190998	-0.000900086	0.0354001	-0.00159992	0.0564999	-0.0137001	-0.0590001	-0.0373001	0.2085
-47.4	0.0779998	-0.0202002	-0.00209995	0.0367999	-0.00460009	0.0618	-0.0108	-0.0582	-0.0383	0.2077
-47.3	0.0783998	-0.0218002	-0.00250016	0.0387	-0.00319995	0.0640998	-0.0112002	-0.0554002	-0.0383002	0.2081
-47.2	0.0777	-0.0223	-0.00489996	0.0377001	0.00110008	0.0579	-0.0111	-0.0554	-0.0388	0.2117
-47.1	0.0763003	-0.0214997	-0.00679974	0.0396	0.00220004	0.0540003	-0.0122997	-0.0543997	-0.0407997	0.2115
-47	0.0762001	-0.0214999	-0.00679991	0.0362	0.00140002	0.0541001	-0.0138999	-0.0566999	-0.0403999	0.2071
-46.9	0.0747998	-0.0197002	-0.00739994	0.0338001	0.00120009	0.0538001	-0.0116999	-0.0567999	-0.0387999	0.2105
-46.8	0.0753499	-0.0184501	-0.00995008	0.0361001	0.00370006	0.0538499	-0.0117501	-0.0594501	-0.0417501	0.2092
-46.7	0.0728502	-0.0194498	-0.0138501	0.0364499	0.00704992	0.0526502	-0.0123498	-0.0558501	-0.0406501	0.20735
-46.6	0.0749	-0.0173	-0.0152	0.0369499	0.00304993	0.0514	-0.0113	-0.0527	-0.0448	0.20545
-46.5	0.0710004	-0.0179996	-0.0220999	0.0378	0.00329999	0.0492001	-0.0168999	-0.0548999	-0.0446999	0.2062
-46.4	0.0706497	-0.0183503	-0.0186501	0.0335999	0.0022999	0.0522499	-0.0174501	-0.0553501	-0.0418501	0.198
-46.3	0.07355	-0.01395	-0.01785	0.0334499	0.00624989	0.05085	-0.01795	-0.05215	-0.03985	0.19885
-46.2	0.0650499	-0.0167501	-0.0184501	0.03335	0.00744999	0.0515499	-0.0159501	-0.0474501	-0.0395501	0.19835
-46.1	0.0681995	-0.0135005	-0.0148002	0.0358499	0.00944995	0.0569995	-0.0174005	-0.0429002	-0.0372002	0.20205
-46	0.0645999	-0.0169001	-0.0161001	0.037	0.015	0.0584999	-0.0211001	-0.0428001	-0.0372001	0.2057
-45.9	0.0673997	-0.0172003	-0.0134001	0.0265999	0.0051999	0.0466999	-0.0222001	-0.0384001	-0.0352001	0.2056
-45.8	0.06675	-0.01925	-0.01735	0.0274999	0.0107999	0.05025	-0.02525	-0.04055	-0.03605	0.2121
-45.7	0.0574002	-0.0237998	-0.0209	0.02505	0.01405	0.0486002	-0.0337998	-0.0406	-0.041	0.20635
-45.6	0.0558001	-0.0225999	-0.0243999	0.0234	0.012	0.0471001	-0.0331999	-0.0389999	-0.0418999	0.2035
-45.5	0.0537	-0.0201	-0.0306	0.0212001	0.0113001	0.0488	-0.0329	-0.0447	-0.042	0.1991
-45.4	0.0521	-0.0222	-0.0316	0.0263	0.00999998	0.0462	-0.0369	-0.0482	-0.0401	0.1967
-45.3	0.0517999	-0.0248001	-0.0320001	0.0246	0.00649998	0.0440999	-0.0340001	-0.0498001	-0.0395001	0.18
-45.2	0.039551	-0.034649	-0.04205	0.0267999	0.00309994	0.032251	-0.051249	-0.06375	-0.05545	0.1588
-45.1	0.0455491	-0.0313509	-0.0312504	0.01025	-0.01025	0.0373491	-0.0509509	-0.0541504	-0.0461504	0.14245
-45	0.0597981	-0.0220019	-0.0228009	0.01225	-0.00554997	0.0444991	-0.0412009	-0.0443009	-0.0445009	0.15075
-44.9	0.00205408	-0.0460459	-0.0498478	0.0225	-0.00939996	0.0147522	-0.0734478	-0.0673478	-0.0786478	0.187
-44.8	0.0191001	-0.0116999	-0.0933999	-0.02265	-0.02185	0.0292001	-0.0786999	-0.0677999	-0.0805999	0.19055
-44.7	0.0674983	0.0094983	-0.0721	0.000200066	-0.00279993	0.0497983	-0.0795017	-0.0468	-0.0404	0.1893
-44.6	0.0851486	-0.0076514	-0.0224507	0.044	0.0308	0.0575486	-0.0718514	-0.0381507	-0.0294507	0.2142
-44.5	0.09015	-0.01585	-0.02225	0.06045	0.04005	0.05575	-0.04795	-0.02905	-0.02465	0.22495
-44.4	0.0813008	-0.0245992	-0.0207997	0.05665	0.02875	0.0524003	-0.0518997	0.00770033	-0.0311997	0.22395
-44.3	0.0805999	-0.0229001	-0.0143001	0.0464001	0.0274001	0.0497999	-0.0509001	-0.0324001	-0.0315001	0.2237
-44.2	0.07565	-0.02695	-0.01235	0.0555999	0.0323999	0.05005	-0.05105	-0.02755	-0.03195	0.2214
-44.1	0.0748494	-0.0162506	-0.00805038	0.05375	0.02785	0.0558494	-0.0503506	-0.0192504	-0.0306504	0.22225
-44	0.0848996	-0.0141004	-0.0106001	0.0617501	0.0294501	0.0598999	-0.0538001	-0.0109001	-0.0302001	0.23125
-43.9	0.0828005	-0.0212995	-0.00849976	0.0611999	0.0317999	0.0527002	-0.0550998	-0.0152998	-0.0278998	0.223
-43.8	0.0902495	-0.0143505	0.00334955	0.0544	0.023	0.0577495	-0.0561505	-0.0118505	-0.0286505	0.2215
-43.7	0.0916501	-0.0176499	0.00045006	0.0534498	0.0254498	0.0573501	-0.0528499	-0.0150499	-0.0262499	0.22235
-43.6	0.0870502	-0.0154498	-0.00805004	0.0545501	0.0198501	0.0562502	-0.0541498	-0.01645	-0.02335	0.22395
-43.5	0.0822499	-0.0138501	-0.00645012	0.05175	0.01655	0.0635499	-0.0465501	-0.0169501	-0.0208501	0.23965
-43.4	0.0870983	-0.00500174	0.00509993	0.0542508	0.0148508	0.070699	-0.034201	-0.00440007	-0.00510007	0.24095
-43.3	0.0788512	-0.0209488	0.00415122	0.0624999	0.0308999	0.0664512	-0.0460488	-0.0112488	0.00355122	0.2516
-43.2	0.126997	-0.00620281	0.0254001	0.05895	0.03955	0.0856001	-0.0262999	0.00400005	0.0166001	0.24205
-43.1	0.127949	-0.00965051	0.0586495	0.0984001	0.0626001	0.0957495	-0.0249505	0.0126495	0.0140495	0.2178
-43	0.0753499	-0.0651501	0.0353499	0.10105	0.04275	0.0700499	-0.0397501	-0.0151501	-0.0307501	0.21775
-42.9	0.0714993	-0.0358007	0.0116	0.0597499	0.00634992	0.0674993	-0.0193007	-0.0117	-0.0255	0.19685
-42.8	0.0720493	-0.0326507	0.0118493	0.0567	0.019	0.0728493	-0.0409507	-0.00615073	-0.0199507	0.1975
-42.7	0.0769494	-0.0247506	0.0151499	0.05605	0.02255	0.0732499	-0.0395501	-0.0346501	-0.0129501	0.20245
-42.6	0.0831993	-0.0254007	0.0259993	0.0590499	0.0289499	0.0825993	-0.0341007	-0.00430073	-0.00540073	0.20735
-42.5	0.0893999	-0.0277001	0.0290999	0.0625	0.0341	0.0795999	-0.0244001	-0.0060001	-0.0075001	0.2014
-42.4	0.103399	-0.0288011	0.0450999	0.0635999	0.0378999	0.0819989	-0.0199011	-0.0011001	-0.0013001	0.206
-42.3	0.108948	-0.0230521	0.0619479	0.0705999	0.0426999	0.0892479	-0.0205521	0.0198479	0.00754794	0.2011
-42.2	0.110299	-0.0255013	0.0679001	0.0778501	0.0590501	0.0971001	-0.0127999	0.0324001	0.00860008	0.20855
-42.1	0.115049	-0.0280514	0.0624486	0.0791001	0.0644001	0.105749	-0.0133514	0.0322486	0.0148486	0.2087
-42	0.1168	-0.0398001	0.0625999	0.08385	0.06285	0.1051	-0.0143001	0.0287999	0.0122999	0.21785
-41.9	0.0820544	-0.0776456	0.0310501	0.0858999	0.0604999	0.0770544	-0.0469456	-0.00264993	-0.0263499	0.2135
-41.8	0.109998	-0.0713021	0.0307979	0.0545501	0.0320501	0.0848979	-0.0328021	0.0107979	-0.0163021	0.17725
-41.7	0.152047	-0.0639533	0.0445501	0.0651	0.0391	0.10155	-0.0153499	0.0228501	-0.00534991	0.1784
-41.6	0.160297	-0.0234034	0.117597	0.0840501	0.0496501	0.109397	-3.38e-06	0.0341966	0.0161966	0.19155
-41.5	0.14465	-0.0210499	0.12745	0.1033	0.0611	0.11125	-0.00134992	0.0424501	0.0126501	0.1966
-41.4	0.112948	-0.0422522	0.0827499	0.10335	0.0603501	0.117248	0.0063478	0.0520499	0.0235499	0.19805
-41.3	0.116398	-0.0428019	0.0807981	0.11305	0.0723499	0.124198	0.0127981	0.0669981	0.0299981	0.20145
-41.2	0.118497	-0.031703	0.0887001	0.1144	0.0953	0.1289	0.0426001	0.1165	0.0376001	0.1966
-41.1	0.110999	-0.0317015	0.0843985	0.116	0.1012	0.147299	0.0702985	0.0882985	0.0375985	0.2035
-41	0.11205	-0.03595	0.07915	0.1306	0.0864	0.17625	0.07955	0.09655	0.03755	0.1923
-40.9	0.119547	-0.0321529	0.08665	0.15425	0.07895	0.185247	0.0667471	0.09685	0.0583499	0.19215
-40.8	0.129347	-0.022653	0.093847	0.14005	0.08275	0.198047	0.044947	0.107447	0.083947	0.19615
-40.7	0.126398	-0.0275025	0.0858999	0.13275	0.0953501	0.185	0.0480999	0.1119	0.0941999	0.20425
-40.6	0.114947	-0.021653	0.073747	0.1328	0.0995999	0.171347	0.052247	0.104347	0.081347	0.2053
-40.5	0.0947999	-0.0232001	0.0694999	0.13885	0.10245	0.1619	0.0477999	0.0974999	0.0538999	0.20675
-40.4	0.0943467	-0.0100533	0.07815	0.1356	0.0983999	0.161547	0.0417467	0.10605	0.05585	0.1997
-40.3	0.091147	-0.00665298	0.073247	0.13975	0.10395	0.160047	0.036947	0.106047	0.053847	0.20835
-40.2	0.108745	0.0071454	0.0824501	0.14405	0.10595	0.16715	0.0518501	0.12165	0.0634501	0.21615
-40.1	0.0884487	0.00224865	0.0651487	0.15365	0.11835	0.155149	0.0432487	0.121449	0.0620487	0.22955
-40	0.04685	0.00104996	0.05225	0.14875	0.11185	0.14835	0.03575	0.12215	0.05555	0.23635
-39.9	0.023699	-0.00480102	0.00410005	0.14965	0.11645	0.131099	0.022799	0.113	0.0448001	0.23695
-39.8	0.0133484	-0.0385516	-0.00615157	0.1387	0.1102	0.119248	0.0102484	0.101748	0.0327484	0.225
-39.7	0.0240501	-0.0294499	0.01105	0.12745	0.10955	0.09855	-0.00205	0.09445	0.01225	0.22135
-39.6	0.00820091	-0.0427991	-0.0107991	0.11095	0.08895	0.0726009	-0.0283991	0.0686009	-0.00809909	0.20075
-39.5	0.0529	-0.0167	0.0159	0.0922	0.0684	0.0859	-0.0139	0.0593	0.0131	0.1829
-39.4	0.0893463	-0.00875373	0.04865	0.1027	0.067	0.0884463	-0.0306537	0.08955	0.01815	0.1618
-39.3	0.123747	0.0269471	0.0721471	0.10555	0.09895	0.0739471	-0.0278529	0.0973471	0.0404471	0.16875
-39.2	0.0756975	-0.0120025	0.0777	0.08555	0.10915	0.0955	-0.0204	0.0997	0.0197	0.17955
-39.1	0.0711973	-0.0292027	0.0386973	0.1085	0.1147	0.116197	0.0189973	0.108297	0.0338973	0.1692
-39	0.0674	-0.0315	0.033	0.1099	0.0931	0.103	0.0227	0.1279	0.0129	0.1645
-38.9	0.0305508	-0.0421492	0.00784995	0.0789	0.0655	0.0845508	-0.00394922	0.0686499	-0.0183501	0.1606
-38.8	0.00605238	-0.0733476	-0.0205476	0.0539499	0.0396499	0.0470524	-0.0357476	0.0362524	-0.0430476	0.14015
-38.7	-0.0363437	-0.113444	-0.08605	0.01875	0.01105	-0.02255	-0.08085	-0.02875	-0.09745	0.11935
-38.6	-0.0844915	-0.164492	-0.154092	-0.04415	-0.04795	-0.0939915	-0.164492	-0.104392	-0.167992	0.09815
-38.5	-0.1557	-0.2159	-0.2317	-0.1343	-0.1342	-0.1736	-0.2569	-0.2142	-0.2617	0.0844
-38.4	-0.193137	-0.249837	-0.28945	-0.1991	-0.187	-0.252037	-0.347737	-0.31525	-0.35775	0.0513999
-38.3	-0.193891	-0.247791	-0.303791	-0.28115	-0.27115	-0.292991	-0.385091	-0.375391	-0.416591	0.0409499
-38.2	-0.202487	-0.257387	-0.3396	-0.3126	-0.3192	-0.3152	-0.4191	-0.4634	-0.4814	0.0687
-38.1	-0.158994	-0.201894	-0.307094	-0.3838	-0.3666	-0.313094	-0.407894	-0.490694	-0.473294	0.0641001
-38	-0.03065	-0.08475	-0.18235	-0.3602	-0.3496	-0.21825	-0.30505	-0.41755	-0.38795	0.0674
-37.9	0.168631	0.128031	0.01295	-0.27025	-0.24185	-0.0211688	-0.111769	-0.23795	-0.18985	0.15265
-37.8	0.408519	0.399519	0.312719	-0.08885	-0.02385	0.259119	0.182219	0.0604189	0.0991189	0.18235
-37.7	0.599314	0.730414	0.60805	0.18245	0.25755	0.57965	0.52225	0.37295	0.42445	0.13805
-37.6	0.770356	0.919256	1.00666	0.49995	0.57905	0.983456	0.906556	0.771756	0.819756	0.0961501
-37.5	0.8689	0.9562	1.1924	0.852	0.9067	1.3175	1.223	1.11	1.2203	0.0903
-37.4	0.859465	0.863465	1.2192	1.1775	1.2383	1.61966	1.52686	1.4267	1.4287	-0.0213
-37.3	0.735078	0.648278	1.06338	1.3269	1.3978	1.66108	1.52098	1.45278	1.45208	0.0094
-37.2	0.561531	0.399331	0.83865	1.2605	1.3191	1.55425	1.38775	1.36495	1.32835	0.0658
-37.1	0.360742	0.216242	0.470242	1.07645	1.15115	1.26284	1.13124	1.11934	1.01994	0.13485
-37	0.2191	0.141	0.2735	0.82305	0.90135	0.9933	0.8524	0.8397	0.7716	0.12455
-36.9	0.124094	0.060494	0.2142	0.4786	0.5358	0.636894	0.502494	0.5941	0.4399	0.1482
-36.8	0.0671491	-0.00205095	0.0671491	0.2978	0.3343	0.372349	0.276549	0.271649	0.170349	0.1732
-36.7	0.0249034	-0.0461966	-0.0038	0.15005	0.26075	0.2241	0.14	0.1263	0.0247	0.17525
-36.6	-0.0337953	-0.109895	-0.0512953	0.0884	0.1393	0.0876047	0.0541047	-0.0300953	-0.0573953	0.1996
-36.5	-0.07645	-0.18505	-0.14385	0.0252	-0.0141	-0.02825	-0.03995	-0.11875	-0.15075	0.2176
-36.4	-0.115794	-0.215094	-0.1821	-0.03335	-0.07945	-0.0924944	-0.101294	-0.181	-0.1888	0.22265
-36.3	-0.113795	-0.240095	-0.198095	-0.1026	-0.1184	-0.187095	-0.182595	-0.262595	-0.240595	0.219
-36.2	-0.0901965	-0.236596	-0.1769	-0.1559	-0.1883	-0.2419	-0.2061	-0.3015	-0.2726	0.1953
-36.1	-0.0694472	-0.222847	-0.157447	-0.156	-0.1941	-0.252147	-0.247947	-0.289947	-0.265547	0.1639
-36	-0.05315	-0.21065	-0.13075	-0.14495	-0.16365	-0.25925	-0.24235	-0.27705	-0.25155	0.16565
-35.9	-0.0517975	-0.189897	-0.1147	-0.11355	-0.12725	-0.240697	-0.210797	-0.2452	-0.2187	0.14415
-35.8	-0.0399475	-0.185248	-0.0976475	-0.0913	-0.0977	-0.224548	-0.191448	-0.236348	-0.185748	0.1265
-35.7	-0.00700062	-0.147501	-0.0629	-0.07005	-0.06715	-0.2066	-0.1507	-0.1964	-0.1411	0.11895
-35.6	-0.00184958	-0.12235	-0.0341496	-0.0361	-0.0395	-0.17335	-0.12145	-0.16895	-0.13735	0.117
-35.5	0.00555002	-0.09895	-0.03105	-0.02965	-0.02645	-0.14605	-0.09815	-0.15375	-0.12485	0.10835
-35.4	0.0237497	-0.0855503	-0.01555	-0.01255	-0.02515	-0.10835	-0.0746503	-0.12995	-0.11005	0.10845
-35.3	0.0301499	-0.0799501	-0.0189501	-0.00915003	-0.00345002	-0.0832501	-0.0607501	-0.13185	-0.0859501	0.11815
-35.2	0.0305503	-0.0674497	-0.01675	-0.000849995	-0.01425	-0.06815	-0.06225	-0.12805	-0.08915	0.11415
-35.1	0.0383003	-0.0735997	-0.0107997	-0.00344999	-0.01465	-0.0455997	-0.0485997	-0.1177	-0.0720997	0.11025
-35	0.0472	-0.0697	-0.00450002	0.00540002	-0.00279998	-0.0308	-0.0417	-0.1007	-0.0661	0.1067
-34.9	0.0481997	-0.0638003	0.00420002	0.00129998	0.0121	-0.0138003	-0.0473003	-0.0899	-0.0632	0.1046
-34.8	0.0455496	-0.0610504	0.00324957	0.00570002	0.00740002	-0.0144504	-0.0422504	-0.0822504	-0.0542504	0.1042
-34.7	0.0416003	-0.0630997	-0.0109	0.01505	0.01825	-0.00780003	-0.0558	-0.0794	-0.0582	0.10375
-34.6	0.0443997	-0.0575003	-0.0152003	0.0122	0.0166	-0.00580034	-0.0577003	-0.0762003	-0.0542003	0.0953
-34.5	0.0534	-0.0528	-0.0152	0.00930002	0.0167	0.00409997	-0.0567	-0.0767	-0.0407	0.0885
-34.4	0.0512995	-0.0529005	-0.0129	0.0128	0.0193	9.95e-05	-0.0509005	-0.067	-0.0372	0.0917
-34.3	0.0530496	-0.0560504	-0.0162504	0.0151	0.0278	0.00454961	-0.0487504	-0.0624504	-0.0406504	0.0929
-34.2	0.0551997	-0.0539003	-0.0168	0.01285	0.02875	0.00200002	-0.0492	-0.0651	-0.0404	0.09415
-34.1	0.0526993	-0.0524007	-0.0191007	0.0112	0.0259	0.00739935	-0.0464007	-0.0593007	-0.0389007	0.0944
-34	0.0479	-0.0526	-0.0232	0.0093	0.0266	0.00599999	-0.0487	-0.0593	-0.0436	0.0979
-33.9	0.04665	-0.05435	-0.02735	0.011	0.0214	0.00334997	-0.04725	-0.06325	-0.04185	0.0987
-33.8	0.0424001	-0.0558999	-0.0339999	0.01055	0.02055	0.00020014	-0.0466999	-0.0646999	-0.0467999	0.09585
-33.7	0.0401997	-0.0577003	-0.0377	0.00560002	0.0204	-0.000900021	-0.0433	-0.0634	-0.0499	0.0939
-33.6	0.0394995	-0.0547005	-0.0360005	0.00939998	0.0172	0.00119955	-0.0419005	-0.0599005	-0.0472005	0.0953
-33.5	0.04085	-0.05355	-0.03705	0.0111	0.0184	0.000949981	-0.04215	-0.06525	-0.04585	0.0984
-33.4	0.0433	-0.0519	-0.036	0.00924998	0.01645	-0.000900037	-0.0471	-0.0635	-0.0456	0.09635
-33.3	0.04475	-0.04955	-0.03845	0.00300002	0.0172	-0.000850038	-0.05305	-0.06265	-0.04065	0.0939
-33.2	0.0451999	-0.0508001	-0.0387	0.00135002	0.02285	0.000899984	-0.0533	-0.0602	-0.0394	0.08835
-33.1	0.0442498	-0.0473502	-0.0380502	0.00129998	0.0234	0.00504983	-0.0543502	-0.0551502	-0.0409502	0.0868
-33	0.04335	-0.04775	-0.04125	-5e-05	0.02235	0.00715003	-0.05185	-0.05295	-0.03835	0.08515
-32.9	0.0451995	-0.0482005	-0.0397	-0.00034997	0.02145	0.00899952	-0.0499005	-0.0481	-0.0375	0.08315
-32.8	0.0438997	-0.0471003	-0.0409003	0.000899999	0.0194	0.00939974	-0.0490003	-0.0437003	-0.0359003	0.0843
-32.7	0.0489494	-0.0423506	-0.03715	0.000199983	0.0204	0.01245	-0.04715	-0.03815	-0.02935	0.0862
-32.6	0.0516993	-0.0332007	-0.0346007	0.00365003	0.02665	0.0141993	-0.0460007	-0.0335007	-0.0239007	0.08415
-32.5	0.05565	-0.02895	-0.03015	0.0051	0.0328	0.01435	-0.04195	-0.02855	-0.02025	0.0881
-32.4	0.0544997	-0.0272003	-0.0329	0.00815002	0.03575	0.0103997	-0.0408003	-0.0278	-0.0193	0.08895
-32.3	0.0542498	-0.0274502	-0.0318502	0.00629997	0.0312	0.0125498	-0.0447502	-0.0251502	-0.0155502	0.0868
-32.2	0.0532996	-0.0273004	-0.0332	0.00554999	0.02605	0.0124	-0.0437	-0.0229	-0.0117	0.08535
-32.1	0.0518995	-0.0238005	-0.0336005	0.00449999	0.0215	0.0108995	-0.0426005	-0.0203005	-0.00760045	0.0877
-32	0.05025	-0.02455	-0.03605	0.00120002	0.02	0.01395	-0.04615	-0.02365	-0.00954999	0.0873
-31.9	0.0467997	-0.0223003	-0.0381	0.00195001	0.01675	0.0136997	-0.0482003	-0.0251	-0.00929999	0.08825
-31.8	0.0428994	-0.0223006	-0.0343006	0.00200001	0.00940001	0.0147994	-0.0481006	-0.0220006	-0.00820059	0.0864
-31.7	0.0454993	-0.0169007	-0.031	0.00400001	0.00900001	0.0158	-0.0456	-0.0142	-0.00240002	0.0875
-31.6	0.0452492	-0.0124508	-0.0293508	0.0122	0.00739998	0.0150492	-0.0436508	-0.0116508	-0.000950751	0.0888
-31.5	0.0436	-0.0119	-0.0243	0.01375	0.01255	0.0146	-0.0389	-0.00649999	0.00410001	0.08855
-31.4	0.0419994	-0.0121006	-0.0244	0.0211	0.0137	0.0168994	-0.0358006	-0.00709999	0.00450001	0.091
-31.3	0.0449993	-0.0106007	-0.0253007	0.0225	0.0125	0.0160993	-0.0356007	-0.00540067	0.00739933	0.0902
-31.2	0.0445993	-0.00650075	-0.0273	0.0219	0.0144	0.0186	-0.0332	-0.00239997	0.00990003	0.0905
-31.1	0.0436498	-0.0076502	-0.0307502	0.0233	0.0139	0.0131498	-0.0363502	-0.0054502	0.0067498	0.0921
-31	0.03845	-0.00654998	-0.03125	0.02265	0.01095	0.01005	-0.03905	-0.00674998	0.00855002	0.09065
-30.9	0.0358996	-0.00660041	-0.0313	0.02515	0.00865003	0.00879959	-0.0401004	-0.00939999	0.00950001	0.08905
-30.8	0.0348995	-0.00250048	-0.0317005	0.0251	0.0068	0.00919952	-0.0388005	-0.0104005	0.00959952	0.0854
-30.7	0.0314997	-0.00270027	-0.033	0.0235	0.0028	0.00770003	-0.0436	-0.0134	0.00830003	0.0812
-30.6	0.0305999	-0.0103001	-0.0391001	0.0233	-0.00149997	0.00669985	-0.0443001	-0.0123001	0.00949985	0.0768
-30.5	0.03	-0.0123	-0.0393	0.0237	-0.00900003	0.0045	-0.0445	-0.0105	0.0103	0.0758
-30.4	0.0277496	-0.0138504	-0.04255	0.0205	-0.007	0.00214961	-0.0467504	-0.01485	0.00885002	0.0769
-30.3	0.0238995	-0.0145005	-0.0434005	0.01925	-0.01035	0.00199949	-0.0500005	-0.0156005	0.0135995	0.07755
-30.2	0.01565	-0.01715	-0.04795	0.0192	-0.0101	-0.000249971	-0.05265	-0.01965	0.00965003	0.0785
-30.1	0.0137993	-0.0139007	-0.0469007	0.01435	-0.01255	0.00429927	-0.0477007	-0.0201007	0.0133993	0.07385
-30	0.0145	-0.0119	-0.0447	0.0159	-0.0184	0.00749997	-0.0433	-0.0209	0.0166	0.0746
-29.9	0.0138996	-0.0138004	-0.047	0.0127	-0.0181	0.0061996	-0.0415004	-0.0224	0.0198	0.0753
-29.8	0.0135994	-0.0117006	-0.0435006	0.0101	-0.0188	0.00679944	-0.0403006	-0.0187006	0.0223994	0.0766
-29.7	0.0160995	-0.0112005	-0.0397	0.011	-0.0202	0.00950001	-0.0372	-0.0156	0.0234	0.0748
-29.6	0.0182494	-0.0103506	-0.0375506	0.0104	-0.0198	0.00924944	-0.0354506	-0.0168506	0.0274494	0.0724
-29.5	0.01995	-0.01055	-0.03555	0.01335	-0.01715	0.00715	-0.03515	-0.01715	0.02775	0.07525
-29.4	0.0155497	-0.0146503	-0.03545	0.01665	-0.02045	0.00664969	-0.0361503	-0.01915	0.02585	0.07645
-29.3	0.0155993	-0.0123007	-0.0334007	0.01245	-0.02155	0.00739927	-0.0340007	-0.0163007	0.0246993	0.07985
-29.2	0.0115996	-0.0122004	-0.0338	0.0118	-0.022	0.00640001	-0.0364	-0.0171	0.0244	0.0838
-29.1	0.00674998	-0.01625	-0.03375	0.00810001	-0.022	0.00194998	-0.04215	-0.01935	0.02645	0.0834
-29	0.00980002	-0.0113	-0.0299	0.00604998	-0.02395	0.00500002	-0.0395	-0.0132	0.0299	0.08555
-28.9	0.0104994	-0.00620061	-0.0286	0.0121	-0.0195	0.00789939	-0.0363006	-0.0107	0.0317	0.0837
-28.8	0.0090997	-0.0044003	-0.0314003	0.0118	-0.0182	0.0077997	-0.0355003	-0.0101003	0.0318997	0.0843
-28.7	0.00774943	-0.00425057	-0.02985	0.0112	-0.0185	0.00415003	-0.03745	-0.00944997	0.03125	0.0809
-28.6	0.00499969	-0.00450031	-0.0300003	0.01245	-0.01775	0.000699686	-0.0387003	-0.0125003	0.0297997	0.08375
-28.5	0.00550003	-0.00439997	-0.0295	0.0147	-0.0163	0.000400027	-0.0383	-0.0131	0.0277	0.0819
-28.4	0.00609957	-0.00430043	-0.0283	0.0157	-0.015	-0.000400429	-0.0349004	-0.0127	0.0296	0.0802
-28.3	0.0105495	-0.00235054	-0.0266505	0.0124	-0.0133	0.00424946	-0.0386505	-0.0121505	0.0257495	0.0787
-28.2	0.0103493	-0.00155066	-0.02315	0.01075	-0.01265	0.00625	-0.03915	-0.01415	0.02775	0.07965
-28.1	0.00729963	0.000199628	-0.0246004	0.01235	-0.01295	0.00449963	-0.0412004	-0.0156004	0.0291996	0.07895
-28	0.00865002	-0.00114998	-0.02325	0.0116	-0.0149	0.00475002	-0.04205	-0.01465	0.03215	0.0751
-27.9	0.00969922	0.00129922	-0.0203	0.01215	-0.01205	0.00749922	-0.0407008	-0.0136	0.0373	0.07145
-27.8	0.00994928	0.000849277	-0.0158507	0.0132	-0.0094	0.00794928	-0.0393507	-0.0133507	0.0401493	0.0716
-27.7	0.0116992	0.00659922	-0.0143	0.01465	-0.01005	0.0091	-0.0394	-0.0084	0.0436	0.07535
-27.6	0.0123496	0.0088496	-0.0152504	0.0174	-0.0097	0.0076496	-0.0400504	-0.0051504	0.0456496	0.0754
-27.5	0.01535	0.00725001	-0.01595	0.01655	-0.00945001	0.00745001	-0.04125	-0.00404999	0.04485	0.07435
-27.4	0.0185995	0.00419948	-0.016	0.01715	-0.01205	0.00799948	-0.0380005	-0.00160001	0.0456	0.07365
-27.3	0.0198994	0.00659937	-0.0157006	0.0181	-0.0115	0.00809937	-0.0369006	-0.00280063	0.0436994	0.0741
-27.2	0.0205494	0.00634941	-0.01265	0.0212	-0.0072	0.00715001	-0.03195	-0.00414999	0.04235	0.0752
-27.1	0.0204493	0.00804927	-0.00915073	0.02125	-0.00534999	0.00964927	-0.0299507	-0.00315073	0.0428493	0.07715
-27	0.0214	0.00890001	-0.00799999	0.02065	-0.00305001	0.0103	-0.0301	-0.00339999	0.0426	0.07835
-26.9	0.0209498	0.00624984	-0.00725001	0.0202	-0.0047	0.00714984	-0.0355502	-0.00635001	0.03815	0.0759
-26.8	0.0195497	0.00534973	-0.00785027	0.01665	-0.00185001	0.00594973	-0.0364503	-0.00805027	0.0364497	0.07685
-26.7	0.0242495	0.00574948	-0.00885001	0.01345	-0.000449999	0.00624999	-0.03885	-0.01015	0.03465	0.07535
-26.6	0.0214998	0.00519975	-0.0143002	0.01265	-0.00215001	0.00579975	-0.0412002	-0.0119002	0.0297998	0.07305
-26.5	0.017	2.2e-09	-0.0201	0.0112	-0.00260001	0.0034	-0.0401	-0.0152	0.0292	0.0737
-26.4	0.0143498	-0.00235015	-0.02185	0.0104	-0.0065	0.00244985	-0.0423502	-0.01575	0.02925	0.0708
-26.3	0.0123996	-0.00210044	-0.0202004	0.01035	-0.00755	0.00489956	-0.0414004	-0.0148004	0.0301996	0.06925
-26.2	0.0129493	0.000249279	-0.01775	0.0139	-0.00399999	0.00654999	-0.03805	-0.01385	0.02945	0.073
-26.1	0.0144996	-0.000500441	-0.0155004	0.01745	0.00224999	0.00549956	-0.0362004	-0.0137004	0.0237996	0.07885
-26	0.01615	-0.000449997	-0.01775	0.0173	0.00180001	0.00455	-0.03625	-0.01245	0.02435	0.0786
-25.9	0.0179497	4.97e-05	-0.02045	0.02035	0.00145	0.00194965	-0.0365503	-0.00854999	0.02515	0.07675
-25.8	0.0185498	-0.00195017	-0.0212502	0.01955	0.00475001	0.000549835	-0.0372502	-0.00965017	0.0236498	0.07495
-25.7	0.0182994	0.00119941	-0.0206	0.02135	0.00325001	-0.00119999	-0.0345	-0.0117	0.0235	0.07215
-25.6	0.0168996	-0.00350037	-0.0212004	0.0218	0.00770001	0.000299634	-0.0337004	-0.0146004	0.0218996	0.0733
-25.5	0.01755	-0.00675	-0.02405	0.0154	0.00539999	-0.000650003	-0.03195	-0.01645	0.01855	0.0721
-25.4	0.0203997	-0.00640028	-0.025	0.01475	0.00635	-0.000600279	-0.0326003	-0.0215	0.0148	0.07065
-25.3	0.0221001	-0.00889989	-0.0288999	0.00969999	0.00739999	-0.00549989	-0.0349999	-0.0208999	0.0130001	0.0702
-25.2	0.0191999	-0.00930007	-0.0334	0.00879999	0.00429999	-0.00620001	-0.0354	-0.0212	0.0116	0.0693
-25.1	0.0221496	-0.0131504	-0.0304504	0.00969999	0.00289999	-0.0080504	-0.0350504	-0.0194504	0.0109496	0.0668
-25	0.0182	-0.0147	-0.0301	0.01025	0.00284999	-0.0063	-0.0298	-0.0166	0.0119	0.06585
-24.9	0.0165997	-0.0184003	-0.0297	0.0084	0.0075	-0.00450035	-0.0285003	-0.0156	0.0104	0.0648
-24.8	0.0198495	-0.0175505	-0.0288505	0.00710001	0.0101	-0.00315048	-0.0250505	-0.0116505	0.00804952	0.0654
-24.7	0.0163497	-0.0206503	-0.03115	0.01035	0.01305	-0.00205	-0.02445	-0.01285	0.00775	0.06955
-24.6	0.0166493	-0.0156507	-0.0266507	0.01225	0.01225	0.00124927	-0.0202507	-0.0109507	0.0135493	0.07345
-24.5	0.01395	-0.00934999	-0.02135	0.01515	0.01815	0.00285001	-0.01885	-0.00985	0.01455	0.07415
-24.4	0.0145498	-0.00935016	-0.02565	0.01575	0.01935	-0.000150156	-0.0214502	-0.01185	0.01235	0.07325
-24.3	0.0176995	-0.00760052	-0.0252005	0.01415	0.01735	-0.000400524	-0.0189005	-0.0112005	0.0135995	0.07275
-24.2	0.0172497	-0.00925029	-0.02745	0.014	0.0193	0.00165001	-0.01875	-0.00884999	0.00895001	0.0715
-24.1	0.0238494	-0.0064506	-0.0270506	0.01555	0.01815	0.0050494	-0.0155506	-0.0068506	0.0121494	0.07085
-24	0.02345	-0.01015	-0.02805	0.01895	0.01985	0.00285	-0.01745	-0.00555	0.00655	0.07455
-23.9	0.0211997	-0.00820028	-0.0284	0.01765	0.01585	-0.00030028	-0.0203003	-0.00400001	0.00609999	0.07295
-23.8	0.0219995	-0.00820049	-0.0274005	0.0202	0.0156	-4.94e-07	-0.0214005	-0.00340049	0.00439951	0.0726
-23.7	0.0228497	-0.0081503	-0.02955	0.0224	0.0148	-0.00245	-0.02025	-0.00585	0.00395	0.0723
-23.6	0.0221497	-0.00945027	-0.0295503	0.01755	0.01055	-0.00465027	-0.0213503	-0.00625027	0.00164973	0.07355
-23.5	0.02085	-0.01135	-0.02845	0.01885	0.00545	-0.00684999	-0.02365	-0.00564999	-0.00164999	0.07555
-23.4	0.0159997	-0.0121003	-0.0305	0.01765	0.00515001	-0.00890026	-0.0218003	-0.00809999	-0.000699988	0.07455
-23.3	0.0165992	-0.00660075	-0.0292008	0.0149	0.00620001	-0.00650075	-0.0201008	-0.00730075	0.00119925	0.0751
-23.2	0.0179496	-0.00325042	-0.02985	0.0187	0.00989999	-0.00605	-0.01765	-0.00805	0.00405	0.0764
-23.1	0.0190495	-0.00405052	-0.0269505	0.02435	0.00955	-0.00605052	-0.0139505	-0.0111505	0.00464948	0.07705
-23	0.02255	-0.000849993	-0.02615	0.02695	0.00785002	-0.00494999	-0.01085	-0.01025	0.00805001	0.08115
-22.9	0.0200993	-0.00450067	-0.0247	0.02945	0.00995001	-0.00520067	-0.0128007	-0.0123	0.00840001	0.08315
-22.8	0.0184998	-0.0056002	-0.0252002	0.0302	0.00800001	-0.0075002	-0.0166002	-0.0150002	0.0063998	0.0826
-22.7	0.0161499	-0.00545011	-0.02625	0.0282	0.00450001	-0.01035	-0.02095	-0.01775	0.00675001	0.0816
-22.6	0.0138005	-0.00569951	-0.0279995	0.02815	0.00235001	-0.0127995	-0.0209995	-0.0195995	0.00860049	0.08505
-22.5	0.01975	-0.00354999	-0.02725	0.0244	0.00240001	-0.00924999	-0.01755	-0.01585	0.01285	0.0844
-22.4	0.0221001	0.00200006	-0.0228	0.02385	0.00405001	-0.00729994	-0.0160999	-0.0144	0.0183	0.08655
-22.3	0.0222002	-0.00179977	-0.0227998	0.0251	0.0035	-0.00599977	-0.0182998	-0.0130998	0.0177002	0.0886
-22.2	0.0216001	-0.00389985	-0.023	0.0294	-0.00100001	-0.007	-0.0179	-0.0133	0.0198	0.0864
-22.1	0.0239498	-0.000850193	-0.0216502	0.0304	-0.0034	-0.00535019	-0.0165502	-0.00895019	0.0222498	0.0855
-22	0.0243	-0.002	-0.0234	0.03035	-0.00175001	-0.0051	-0.0191	-0.0105	0.0232	0.09055
-21.9	0.0225506	-0.00324939	-0.02265	0.0299	-0.000899996	-0.00924939	-0.0214494	-0.01245	0.01925	0.0974
-21.8	0.019851	-0.00844895	-0.024249	0.02855	-0.00395001	-0.014549	-0.021049	-0.014849	0.013251	0.09775
-21.7	0.0204504	-0.00854958	-0.02175	0.02355	-0.01135	-0.01485	-0.01915	-0.01675	0.00895	0.09465
-21.6	0.0136012	-0.00829885	-0.0252988	0.02575	-0.00845	-0.0192988	-0.0200988	-0.0232988	0.00360115	0.09215
-21.5	0.00785	-0.00765	-0.03175	0.0218	-0.0152	-0.02045	-0.03225	-0.02665	-0.00105	0.0861
-21.4	0.0106507	-0.0136493	-0.03405	0.01745	-0.02305	-0.0184493	-0.0388493	-0.02625	-0.000749988	0.08455
-21.3	0.0144006	-0.0229994	-0.0298994	0.02245	-0.02005	-0.0149994	-0.0423994	-0.0273994	-0.0107994	0.08145
-21.2	0.00875051	-0.0285495	-0.02145	0.0277	-0.019	-0.01065	-0.04155	-0.03655	-0.01545	0.0822
-21.1	0.0239993	-0.0261007	-0.0105007	0.02585	-0.01885	0.0023993	-0.0361007	-0.0335007	-0.0094007	0.08465
-21	0.0387	-0.0297	0.00220001	0.0298	-0.0197	0.017	-0.0351	-0.0277	-0.00679999	0.0875
-20.9	0.0329999	-0.0257001	0.0162	0.0348	-0.0282	0.0319999	-0.0249001	-0.0246	-0.0136	0.0939
-20.8	0.0333003	-0.0242997	0.0142003	0.0258	-0.0341	0.0358003	-0.0176997	-0.0241997	-0.0102997	0.1009
-20.7	0.0339001	-0.0175999	0.0089	0.0268	-0.0325	0.0381	-0.0144	-0.0232	-0.0077	0.0917
-20.6	0.0367998	-0.00990016	0.00899984	0.027	-0.0292	0.0439998	-0.0107002	-0.0208002	-0.00680016	0.0856
-20.5	0.0469	-0.0066	0.0108	0.0318	-0.0261	0.0385	-0.0119	-0.0253	-0.000100003	0.0764
-20.4	0.0456	-0.00779998	0.0102	0.0269	-0.0302	0.0389	-0.00739998	-0.0262	0.00279999	0.0828
-20.3	0.0454999	-0.0081001	0.0096999	0.026	-0.0359	0.0381999	0.000799901	-0.0307001	0.0071999	0.086
-20.2	0.0421498	-0.00545018	0.01295	0.0193	-0.0408	0.03745	0.00525	-0.03375	0.00665	0.0911
-20.1	0.0399494	-0.00515058	0.0125494	0.01535	-0.04115	0.0381494	0.00674942	-0.0303506	0.0129494	0.09465
-20	0.03765	-5e-05	0.01255	0.01015	-0.03705	0.04005	0.00975	-0.03005	0.01255	0.10505
-19.9	0.0349495	-0.000150468	0.01605	0.00175	-0.03805	0.0420495	0.00814953	-0.02525	0.02145	0.11165
-19.8	0.03555	-0.00155002	0.00304998	0.00215001	-0.03555	0.04265	0.00194998	-0.02125	0.02785	0.10975
-19.7	0.0378001	-0.00469989	-0.00930001	0.00155001	-0.03635	0.0297	-0.00680001	-0.0272	0.0357	0.10395
-19.6	0.0306996	-0.00210041	-0.0208004	0.00239999	-0.0355	0.0256996	-0.0234004	-0.0273004	0.0455996	0.1057
-19.5	0.018	0.00119999	-0.036	0.0109	-0.0342	0.0191	-0.039	-0.0345	0.0526	0.0981
-19.4	0.0207002	0.00660023	-0.0452	0.0136	-0.0315	0.0235002	-0.0473998	-0.0266	0.059	0.0926
-19.3	0.0233008	0.00780083	-0.0577992	0.00949999	-0.0248	0.0250008	-0.0528992	-0.0208992	0.0622008	0.09
-19.2	0.0212512	0.00775117	-0.05785	0.00649999	-0.0221	0.02175	-0.06545	-0.02125	0.07025	0.0864
-19.1	0.0225007	0.0139007	-0.0496993	0.00305	-0.02335	0.0195007	-0.0675993	-0.0168993	0.0712007	0.08295
-19	0.0302	0.0262	-0.0411	0.00629999	-0.0231	0.0256	-0.0515	-0.0082	0.0742	0.0881
-18.9	0.0335502	0.0383502	-0.03365	0.0094	-0.0156	0.0257502	-0.0386498	-0.01135	0.07255	0.0981
-18.8	0.0359998	0.0492998	-0.0217002	0.00834999	-0.00875001	0.0263998	-0.0239002	-0.0134002	0.0708998	0.10485
-18.7	0.0289997	0.0576997	-0.0159	0.00739999	0.0001	0.0249	-0.0074	-0.0127	0.0754	0.1111
-18.6	0.0288492	0.0648492	-0.00965081	0.00500001	0.00500001	0.0287492	0.00834919	-0.0104508	0.0779492	0.1109
-18.5	0.0287	0.0633	-0.0058	0.00625	0.00535	0.0287	0.0241	-0.0049	0.0852	0.11855
-18.4	0.0258495	0.0649495	-0.00545001	0.0129	0.0083	0.0250495	0.0303495	-0.00175001	0.09085	0.1218
-18.3	0.0273998	0.0627998	-0.00510023	0.01355	0.000249989	0.0259998	0.0279998	0.000599769	0.0996998	0.11815
-18.2	0.0311493	0.0674493	-0.01015	0.0187	-0.00359999	0.02505	0.02965	0.01085	0.11385	0.1163
-18.1	0.03445	0.05725	-0.02145	0.02375	-0.00205001	0.02665	0.00724998	0.01815	0.11875	0.11825
-18	0.03345	0.03915	-0.03485	0.02405	-0.00504999	0.02495	-0.02685	0.01845	0.12075	0.11535
-17.9	0.0357499	0.0266499	-0.04155	0.01985	0.00284999	0.0257499	-0.0464501	0.01895	0.12525	0.11725
-17.8	0.0391999	0.0102999	-0.0548001	0.01625	0.01475	0.0303999	-0.0572001	0.0163999	0.1284	0.11675
-17.7	0.0382487	0.0110487	-0.05625	0.00740002	0.024	0.03485	-0.05835	0.02145	0.13145	0.1132
-17.6	0.0299976	0.0187976	-0.0387024	0.00774999	0.02385	0.0461976	-0.0444024	0.0294976	0.144798	0.11115
-17.5	0.0331	0.0389	-0.0196	0.0104	0.0395	0.051	-0.0198	0.042	0.16	0.1088
-17.4	0.040497	0.053997	-0.00370001	0.00849999	0.0618	0.045497	0.00379704	0.0559	0.1657	0.113
-17.3	0.0494476	0.0619476	0.0121476	0.013	0.0757	0.0413476	0.0328476	0.0635476	0.171748	0.1227
-17.2	0.0557475	0.0618475	0.02085	0.00975001	0.07595	0.04085	0.05635	0.07055	0.17975	0.11595
-17.1	0.0514987	0.0492987	0.0165987	0.01225	0.07135	0.0350987	0.0691987	0.0759987	0.184499	0.10965
-17	0.04195	0.02775	0.00085	0.0131	0.0544	0.03225	0.06775	0.07185	0.18495	0.1091
-16.9	0.0228995	0.00669948	-0.0128	0.01315	0.04405	0.0291995	0.0557995	0.0705	0.1888	0.10675
-16.8	-0.00925026	-0.0105503	-0.0245503	0.0144	0.0399	0.0249497	0.0356497	0.0683497	0.19305	0.1194
-16.7	-0.0326495	-0.0319495	-0.03985	0.01275	0.03905	0.01955	0.01105	0.06445	0.18535	0.12655
-16.6	-0.0431502	-0.0385502	-0.0497502	0.00794999	0.03045	0.0141498	-0.0148502	0.0614498	0.17825	0.12205
-16.5	-0.0412	-0.0308	-0.0529	0.00355	0.03955	0.0156	-0.0298	0.0602	0.1698	0.11635
-16.4	-0.0387008	-0.0144008	-0.0479	-0.00359999	0.049	0.0121992	-0.0306008	0.0607	0.1604	0.108
-16.3	-0.0236013	-0.00550129	-0.0385013	-0.0144	0.06	0.0072987	-0.0189013	0.0592987	0.161299	0.1063
-16.2	-0.00955178	0.00744822	-0.02205	-0.0216	0.0788	0.01075	-0.00664999	0.06125	0.16055	0.1081
-16.1	0.00204901	0.010549	-0.012951	-0.02485	0.09535	0.00244901	0.000149005	0.058349	0.156449	0.11375
-16	0.00464999	0.01225	-0.01355	-0.02805	0.09475	-0.000350013	-0.00645001	0.05235	0.15545	0.11285
-15.9	0.00254892	-0.00515108	-0.01105	-0.02815	0.08545	-0.00275108	-0.0140511	0.05465	0.15815	0.11255
-15.8	0.0033488	-0.0081512	-0.0146512	-0.02755	0.07575	-0.0045512	-0.0280512	0.0616488	0.148049	0.11455
-15.7	-0.0185501	-0.0173501	-0.02925	-0.02925	0.06515	-0.01225	-0.05995	0.06145	0.13085	0.11795
-15.6	-0.0429503	-0.0282503	-0.0377503	-0.02905	0.04805	-0.0102503	-0.0898503	0.0556497	0.11185	0.09875
-15.5	-0.058	-0.0371	-0.0472	-0.03145	0.03855	-0.0088	-0.1058	0.06	0.1123	0.10105
-15.4	-0.0689509	-0.0422509	-0.05615	-0.0274	0.0378	-0.00635088	-0.112951	0.06345	0.11505	0.0983
-15.3	-0.0779001	-0.0534001	-0.0722001	-0.02155	0.03305	-0.00950014	-0.1115	0.0586999	0.1104	0.10045
-15.2	-0.0808506	-0.0530506	-0.07265	-0.0221	0.0252	-0.01285	-0.10045	0.05715	0.11005	0.0922
-15.1	-0.0707007	-0.0535007	-0.0715007	-0.02205	0.02515	-0.0142007	-0.0741007	0.0567993	0.105899	0.08905
-15	-0.06155	-0.02895	-0.06475	-0.0259	0.019	-0.01915	-0.06595	0.06075	0.10165	0.0821
-14.9	-0.0546499	-0.0123499	-0.05355	-0.02865	0.02065	-0.0263499	-0.0500499	0.05695	0.09115	0.07925
-14.8	-0.0452499	-0.0105499	-0.0420499	-0.03265	0.02075	-0.0322499	-0.0556499	0.0545501	0.0828501	0.06955
-14.7	-0.0424001	0.0100999	-0.0284	-0.04095	0.02555	-0.0293	-0.0532	0.0513	0.0736	0.06365
-14.6	-0.0413483	0.0103517	-0.0339482	-0.0475	0.0287	-0.0272483	-0.0663482	0.0380518	0.0587517	0.065
-14.5	-0.0407	0.0251	-0.0396	-0.06485	0.01705	-0.0146	-0.0637	0.0333	0.0566	0.05565
-14.4	-0.0427999	0.0371001	-0.0381	-0.0624	0.0138	-0.00949993	-0.0655999	0.0299	0.0673	0.0559
-14.3	-0.0485495	0.0398505	-0.0473495	-0.0473	0.00539999	-0.0113495	-0.0689495	0.0278505	0.0762505	0.0556
-14.2	-0.0519496	0.0390504	-0.05395	-0.04875	-0.00615	-0.01625	-0.07415	0.01615	0.07695	0.04445
-14.1	-0.0432499	0.0361501	-0.0625499	-0.04725	-0.01455	-0.0144499	-0.0833499	0.0119501	0.0794501	0.03765
-14	-0.0313	0.0361	-0.0607	-0.04805	-0.01675	-0.007	-0.082	0.0134	0.0785	0.03095
-13.9	-0.0182502	0.0349498	-0.05845	-0.0528	-0.0118	-0.000150207	-0.0841502	0.01045	0.08005	0.0291
-13.8	-0.00325095	0.038849	-0.046551	-0.04875	-0.00795	0.00644905	-0.073851	0.013349	0.083349	0.03315
-13.7	0.00624936	0.0413494	-0.03285	-0.04435	0.00155	0.01285	-0.06535	0.01025	0.08345	0.04065
-13.6	0.00919959	0.0516996	-0.0224004	-0.04495	0.00675	0.0121996	-0.0509004	0.00709959	0.0765996	0.04055
-13.5	0.0226	0.0689	-0.0174	-0.0545	0.00690001	0.00960001	-0.0358	0.00480001	0.0733	0.04
-13.4	0.03195	0.08235	-0.01485	-0.0559	0.0201	0.00605004	-0.03555	0.00525	0.06555	0.0457
-13.3	0.0402	0.0908	-0.0201	-0.05535	0.03045	-0.0077	-0.0368	0.0056	0.0499	0.04135
-13.2	0.050049	0.098549	-0.02015	-0.0592	0.0336	-0.01575	-0.02645	-0.01145	0.04665	0.0393
-13.1	0.0481493	0.100549	-0.0358507	-0.06155	0.03715	-0.0229507	-0.0223507	-0.0123507	0.0428493	0.04305
-13	0.0432	0.098	-0.0383	-0.06265	0.03245	-0.0187	-0.0254	-0.0124	0.0396	0.03585
-12.9	0.0385487	0.0720487	-0.03035	-0.051	0.0349	-0.00725128	-0.0301513	-0.00444999	0.05155	0.0367
-12.8	0.0276493	0.0561493	-0.0266507	-0.04485	0.02045	-0.00205071	-0.0410507	0.000549293	0.0548493	0.04015
-12.7	0.0306993	0.0520993	-0.0257	-0.03765	-0.00595001	0.004	-0.0442	0.0051	0.057	0.04145
-12.6	0.035299	0.052199	-0.019101	-0.0332	-0.0179	0.012099	-0.042601	0.013399	0.058499	0.0407
-12.5	0.0332	0.0518	-0.0166	-0.0344	-0.029	0.0189	-0.0402	0.0163	0.0577	0.0404
-12.4	0.0320989	0.0534989	-0.0113	-0.0352	-0.0379	0.0242989	-0.0387011	0.0202	0.0638	0.0416
-12.3	0.0302984	0.0622984	-0.00470162	-0.0348	-0.0309	0.0287984	-0.0278016	0.0250984	0.0696984	0.0471
-12.2	0.0310984	0.0675984	0.0012	-0.0313	-0.0238	0.0311	-0.0183	0.03	0.072	0.0503
-12.1	0.0306989	0.0697989	-0.00350111	-0.0287	-0.0138	0.0326989	-0.00790111	0.0291989	0.0703989	0.0524
-12	0.03065	0.07165	-0.00305001	-0.0254	-0.00689999	0.03505	0.00114999	0.02815	0.07005	0.0569
-11.9	0.0277499	0.0662499	-0.00285	-0.02045	0.000749993	0.0301499	0.0107499	0.02475	0.06665	0.05365
-11.8	0.0257003	0.0613003	-0.00469973	-0.01925	-0.000249999	0.0234003	0.0100003	0.0213003	0.0613003	0.04745
-11.7	0.0194501	0.0587501	-0.00915001	-0.0217	-0.0056	0.01775	0.00944999	0.01515	0.06175	0.0434
-11.6	0.0159504	0.0547504	-0.0125496	-0.02235	-0.00225001	0.0159504	0.00365042	0.00665042	0.0559504	0.04455
-11.5	0.0166	0.0544	-0.0171	-0.02275	0.00205001	0.0186	0.0056	0.0033	0.0561	0.03965
-11.4	0.0189491	0.0582491	-0.01315	-0.0183	0.0057	0.0264491	0.00794911	0.00795	0.05745	0.0378
-11.3	0.0192992	0.0635992	-0.0109008	-0.00885	0.01215	0.0333992	0.0074992	0.0146992	0.0614992	0.04275
-11.2	0.0254991	0.0716991	-0.0077	-0.0046	0.0179	0.0394	0.0121	0.0179	0.0682	0.0471
-11.1	0.0300995	0.0701995	-0.00390047	-0.0025	0.0188	0.0442995	0.0132995	0.0198995	0.0710995	0.0523
-11	0.0411	0.073	0.0013	0.000899997	0.0178	0.0514	0.0141	0.026	0.0747	0.0561
-10.9	0.0481994	0.0765994	0.0034	0.0065	0.0183	0.0574994	0.00979936	0.0267	0.0813	0.0567
-10.8	0.0518492	0.0795492	0.0072492	0.0053	0.0172	0.0621492	0.0101492	0.0291492	0.0868492	0.054
-10.7	0.055099	0.083799	0.0136	0.00625	0.02065	0.0651	0.0119	0.0335	0.0911	0.05595
-10.6	0.0615492	0.0856492	0.0183492	0.0082	0.0227	0.0698492	0.0140492	0.0350492	0.0962492	0.0576
-10.5	0.06495	0.07995	0.02115	0.00665	0.02155	0.06905	0.01315	0.03675	0.09945	0.05685
-10.4	0.0638994	0.0780994	0.0224	0.00555	0.02215	0.0715994	0.0117994	0.0403	0.0995	0.05515
-10.3	0.0645997	0.0801997	0.0216997	0.0113	0.0264	0.0691997	0.0127997	0.0410997	0.1034	0.0571
-10.2	0.0591503	0.0767503	0.01785	0.0143	0.0249	0.06725	0.00915	0.03635	0.09825	0.0588
-10.1	0.0578002	0.0708002	0.0156002	0.01305	0.01725	0.0629002	0.00660022	0.0316002	0.0950002	0.05695
-10	0.0553	0.0641	0.0095	0.0084	0.0122	0.0588	0.0028	0.0275	0.0887	0.0506
-9.90001	0.0523497	0.0618497	0.00865	0.0026	0.0086	0.0558497	0.00304975	0.02635	0.08775	0.0405
-9.8	0.0480999	0.0577999	0.0072999	0.00265	0.00635	0.0511999	0.0029999	0.0267999	0.0815999	0.03725
-9.70001	0.0469499	0.0531499	0.00635	0.000599996	0.0048	0.05095	0.00255	0.02415	0.07765	0.0318
-9.60001	0.04255	0.04805	0.00335002	0.00325	0.00255	0.04845	0.00315002	0.02285	0.07545	0.02825
-9.5	0.03885	0.04335	0.00175	0.00165	-0.00145	0.04425	-0.00285	0.01975	0.06955	0.02395
-9.40001	0.0351497	0.0409497	0.00285	-0.00435	-0.00325	0.0423497	-0.00155034	0.01365	0.06935	0.02075
-9.3	0.0351493	0.0401493	0.00464933	-0.00265	-0.00705	0.0432493	0.00494933	0.0130493	0.0699493	0.01595
-9.20001	0.0322999	0.0389999	0.0081	0.000249996	-0.00545	0.0416	0.0044	0.0078	0.0695	0.01625
-9.10001	0.0286	0.0346	0.00279996	-0.0042	-0.0059	0.0398	0.00569996	0.000699957	0.0647	0.012
-9	0.0225	0.0294	0.0031	-0.0077	-0.0075	0.0369	0.0053	-0.0048	0.0611	0.0041
-8.90001	0.0185499	0.0284499	0.00115	-0.0108	-0.0063	0.0357499	0.00854987	-0.00385	0.05325	-0.0023
-8.8	0.0161999	0.0253999	-0.00150013	-0.01035	-0.00605	0.0368999	0.0101999	-0.00360013	0.0492999	-0.00705
-8.70001	0.0148996	0.0234996	-0.0035	-0.0094	-0.0063	0.0384	0.0152	-0.0054	0.0473	-0.0074
-8.60001	0.0150499	0.0234499	-0.00485015	-0.0029	-0.0017	0.0370499	0.0278499	-0.00875015	0.0424499	-0.0096
-8.5	0.00405	0.01475	-0.01175	0.000150001	-0.00505	0.02985	0.02885	-0.01375	0.03045	-0.01065
-8.40001	-0.00449933	0.00260067	-0.0155	-0.00895	-0.01465	0.0226007	0.0295007	-0.018	0.0182	-0.01875
-8.3	-0.00809962	-0.00239962	-0.0159996	-0.0117	-0.0246	0.0183004	0.0296004	-0.0249996	0.00860038	-0.0282
-8.20001	-0.0136499	-0.00364995	-0.01845	-0.018	-0.0281	0.01485	0.02235	-0.03015	0.00205	-0.0252
-8.10001	-0.0154004	-0.000500436	-0.0183004	-0.01235	-0.03195	0.0191996	0.0140996	-0.0238004	0.00189956	-0.01915
-8	-0.01045	0.01375	-0.01425	-0.0041	-0.0343	0.03095	0.01095	-0.01145	0.00365	-0.0139
-7.90001	-0.00885093	0.0185491	-0.00885	-0.00185	-0.02635	0.0359491	0.00634907	-0.00545	0.00565	-0.01165
-7.8	0.000398651	0.0245987	-0.000101349	0.00185	-0.01455	0.0400987	0.00639865	-0.00320135	0.0193987	-0.00985
-7.70001	0.0111488	0.0259488	0.01075	0.0035	-0.0134	0.03995	0.00625	-0.00095	0.02895	-0.0077
-7.60001	0.0140496	0.0277496	0.0127496	0.00575	-0.00675	0.0362496	0.00584963	-0.00465037	0.0291496	-0.00285
-7.5	0.0178	0.0304	0.0212	0.00355	-0.00445	0.0409	0.0107	0.0049	0.033	-0.00475
-7.40001	0.0217992	0.0344992	0.0261	0.0057	0.0026	0.0443992	0.0124992	0.0116	0.0376	0.003
-7.3	0.0189499	0.0369499	0.0222499	0.0121	0.0037	0.0403499	0.0107499	0.00954992	0.0377499	0.0071
-7.20001	0.0164497	0.0375497	0.02265	0.01355	0.00035	0.03975	0.00845	0.01135	0.03675	0.00605
-7.10001	0.0203495	0.0380495	0.0223495	0.01665	0.00235	0.0421495	0.00814948	0.0123495	0.0389495	0.00545
-7	0.0195	0.0379	0.0222	0.01835	0.00515	0.0406	0.0063	0.0135	0.0352	0.00815
-6.90001	0.0210497	0.0399497	0.02335	0.0156	0.0042	0.0375497	0.00564967	0.01545	0.03595	0.0058
-6.8	0.0211998	0.0383998	0.0233998	0.01555	0.00585	0.0362998	0.00529978	0.0124998	0.0356998	0.00695
-6.70001	0.0212497	0.0361497	0.02425	0.0133	0.0047	0.03395	0.00485	0.01595	0.03325	0.0056
-6.60001	0.0171003	0.0313003	0.0194003	0.01305	0.00275	0.0304003	0.000700283	0.00990028	0.0270003	0.00775
-6.5	0.01465	0.02905	0.01995	0.0081	-5.75e-10	0.02715	-0.00145	0.00805	0.02545	0.0073
-6.40001	0.0142998	0.0292998	0.0169	0.00625	-5e-05	0.0257998	-0.00110024	0.0094	0.0263	0.00395
-6.3	0.0116999	0.0274999	0.0172999	0.0059	0.0019	0.0232999	-0.00130014	0.00969986	0.0263999	0.0019
-6.20001	0.0102998	0.0241998	0.0205	0.0037	0.001	0.0223	-0.0009	0.0099	0.0263	0.0002
-6.10001	0.0129498	0.0255498	0.0260498	0.0046	0.0056	0.0200498	-0.00155021	0.00964979	0.0242498	0.0009
-6	0.0118	0.0238	0.0242	0.00675	0.00565	0.0188	-0.0032	0.0083	0.0235	-0.00085
-5.90001	0.00854999	0.02045	0.01955	0.005	0.0063	0.01655	-0.00605001	0.00835	0.01865	-0.0024
-5.8	0.00764992	0.0173499	0.0175499	0.00325	0.00505	0.0135499	-0.00825008	0.00854992	0.0135499	-0.00235
-5.70001	0.00554974	0.0140497	0.01645	0.00245	0.00105	0.01505	-0.00545	0.00755	0.01465	-0.00235
-5.60001	0.00239998	0.00989998	0.0147	-0.00115	-0.00195	0.0111	-0.00420002	0.00619998	0.0126	0.00075
-5.5	-0.0004	0.0086	0.0092	-0.0009	0.0011	0.009	-0.0051	0.0043	0.0105	-0.0005
-5.40001	-0.00020029	0.00729971	0.0081	0.0005	-0.0004	0.00899971	-0.00320029	0.0048	0.0053	-0.0017
-5.3	0.00114976	0.00614976	0.00244976	0.0009	-0.0004	0.00714976	-0.00155024	0.00304976	0.00354976	-0.0002
-5.20001	0.000849863	0.00554986	0.00225	0.00025	-0.00035	0.00405	-0.00105	0.00165	-0.00095	-0.00065
-5.10001	-0.000950321	0.00304968	0.00194968	-0.00185	-0.00045	0.000749679	-0.000750321	0.00214968	-0.00115032	-0.00055
-5	-0.0004	-0.0004	-0.0004	-0.00165	-0.00075	-0.0004	-0.0008	-0.0004	-0.0004	-0.00065
-4.90001	-0.00115034	-0.00105034	-0.00015	-0.0015	-0.0004	-0.000450343	-0.000550343	-0.00195	-0.00025	-0.0016
-4.8	-0.00555032	-0.00225032	0.000649679	0.00185	-0.00185	-0.000650321	0.00394968	0.000449679	-0.00195032	0.00155
-4.70001	-0.00755021	-0.00255021	-0.00175	0.00315	-0.00475	-0.00255	0.00405	0.00235	-0.00315	0.00395
-4.60001	-0.00755029	0.00094971	-0.00225029	0.00015	-0.00725	-0.00505029	0.00634971	0.00344971	-0.00065029	0.00355
-4.5	-0.0098	0.0014	-0.0027	0.00135	-0.00625	-0.0059	0.0034	0.0032	-0.0041	0.00275
-4.40001	-0.0106004	-0.000500427	-0.0018	0.0037	-0.0061	-0.00920043	0.00279957	0.0038	-0.0057	0.0018
-4.3	-0.00850032	-0.00110032	-0.00120032	0.0052	-0.004	-0.0127003	0.00289968	0.00639968	-0.00740032	0.0033
-4.20001	-0.00480049	0.000299511	-0.000400001	0.0059	-0.0017	-0.0117	0.0043	0.0081	-0.0069	0.0065
-4.10001	-0.00300027	-0.00340027	-0.00350027	0.0062	-0.001	-0.0102003	0.00689973	0.00949973	-0.00730027	0.0063
-4	-0.0043	-0.0049	-0.0057	0.0082	-0.0018	-0.0081	0.0066	0.0053	-0.0082	0.0069
-3.90001	-0.00545048	-0.00455048	-0.00495	0.004	-0.0031	-0.00755048	0.00684952	0.00605	-0.00545	0.0081
-3.8	-0.00130057	-0.00170057	-0.00310057	0.00575	-0.00215	-0.00510057	0.00549943	0.00439943	-0.00420057	0.01055
-3.70001	-0.00480002	-0.00440002	-0.0092	0.009	-0.0042	-0.0079	-0.0028	-0.002	-0.0039	0.0082
-3.60001	-0.00145044	0.00234956	-0.00815044	0.0064	-0.0036	-0.00765044	0.00184956	0.00344956	0.00234956	0.0093
-3.5	0.0055	0.0055	-0.002	0.01015	0.00325	-0.0123	-0.0037	0.008	-0.000299999	0.01675
-3.40001	0.00389902	0.00529902	-0.005	0.0067	-0.0012	-0.013701	0.000999022	0.015	-0.0016	0.0162
-3.3	-0.000300411	0.000599589	-0.0123004	0.0102	-0.0099	-0.0187004	-0.000300411	0.0175996	-0.00920041	0.0184
-3.20001	0.00944868	0.00614868	-0.01005	0.0056	-0.0159	-0.01625	0.00045	0.01915	-0.00555	0.0144
-3.10001	0.0134993	0.00249926	-0.00390074	0.00635	-0.01445	-0.00740074	-0.00260074	0.0162993	-0.00580074	0.01515
-3	0.01695	0.00335	-0.00245	0.0048	-0.016	-0.000749998	-0.00735	0.00905	0.00605	0.0103
-2.90001	0.0188491	0.00254912	0.00195	0.00155	-0.01615	0.00614912	-0.00785088	0.00495	0.01415	0.00995
-2.8	0.0272491	0.0112491	0.0108491	0.01465	-0.01445	0.0223491	-0.00515086	0.0222491	0.0199491	0.01265
-2.70001	0.0228508	0.00535084	-0.00145	0.03415	0.00435	0.01385	-0.01495	0.01165	0.01145	0.01395
-2.60001	0.0173005	-0.0034995	-0.0122995	0.03265	0.00695	0.0079005	-0.0054995	0.0100005	0.0093005	0.00555
-2.5	0.0143	-0.0118	-0.0185	0.0293	0.0045	0.002	-0.0143	0.0061	0.0073	-0.0052
-2.40001	0.00905075	-0.0207492	-0.02555	0.0226	-0.000900001	-0.00504925	-0.0217492	0.00205	0.000450001	-0.0109
-2.3	0.0108001	-0.0262999	-0.0310999	0.01765	-0.01205	-0.0113999	-0.0230999	-0.00139989	-0.00309989	-0.01565
-2.20001	0.0141998	-0.0311002	-0.0322	0.0142	-0.0141	-0.0149	-0.0241	-0.0029	0.0035	-0.0198
-2.10001	0.0119998	-0.0325002	-0.0358002	0.0079	-0.0209	-0.0213002	-0.0247002	-0.0103002	0.00409983	-0.0218
-2	0.01065	-0.04025	-0.03885	0.0121	-0.023	-0.02225	-0.02825	-0.02165	0.00265	-0.027
-1.90001	0.0083999	-0.0427001	-0.0427	0.01415	-0.02345	-0.0240001	-0.0292001	-0.0214	-0.002	-0.02765
-1.8	0.00214981	-0.0461502	-0.0407502	0.0141	-0.0288	-0.0235502	-0.0322502	-0.0235502	-0.00555019	-0.0302
-1.70001	0.00180021	-0.0452998	-0.0479	0.01295	-0.02365	-0.0273	-0.0281	-0.03	-0.0076	-0.03505
-1.60001	-0.0102993	-0.0521993	-0.0572993	0.0109	-0.0247	-0.0341993	-0.0386993	-0.0315993	-0.0191993	-0.0482
-1.5	-0.0165	-0.0563	-0.0651	0.0046	-0.0245	-0.0389	-0.045	-0.0342	-0.0278	-0.0627
-1.40001	-0.00875075	-0.0487508	-0.0581499	0.0034	-0.0207	-0.0288508	-0.0407499	-0.02925	-0.01635	-0.0736
-1.3	-0.00875075	-0.0463499	-0.0581499	0.01615	-0.0207	-0.0285	-0.0407499	-0.0218499	-0.0115	-0.07025
-1.20001	-0.00814989	-0.0463499	-0.05745	0.01625	-0.0183	-0.0281499	-0.0393	-0.0178	-0.0115	-0.07025
-1.10001	-0.00480002	-0.04605	-0.05395	0.0252	-0.01765	-0.0169492	-0.03785	-0.01435	-0.011751	-0.069
-1	-0.00480002	-0.0459997	-0.05395	0.03395	-0.00955	-0.01685	-0.03735	-0.0165488	-0.0115	-0.06865
-0.900009	-0.00284921	-0.0447	-0.0537	0.0354	-0.0057	-0.0166	-0.0368508	-0.01745	-0.0104	-0.03795
-0.800003	-0.000350001	-0.0437499	-0.05195	0.03895	-0.00515	0.00344901	-0.0265488	-0.01745	-0.00964989	-0.01725
-0.700012	-0.000350001	-0.042951	-0.0492996	0.06125	-0.00515	0.0266512	-0.017851	-0.0165488	-0.00254879	-0.01075
-0.600006	-0.00284921	-0.0437499	-0.05195	0.06135	-0.00515	0.02875	-0.00995	-0.01435	-0.00035	0.03015
-0.5	-0.000350001	-0.042951	-0.0492996	0.06125	-0.0057	0.02905	-0.00624921	-0.01195	0.02405	0.03085
-0.400009	0.000150123	-0.0395488	-0.04865	0.06135	-0.00515	0.0375591	0.00325078	-0.01145	0.02615	0.03155
-0.300003	0.00364901	-0.0379409	-0.04825	0.06185	-0.00375	0.0430508	0.0364004	-0.010651	0.0365014	0.03935
-0.200012	0.00730039	-0.03665	-0.047451	0.06205	-0.0036	0.0462	0.062	-0.00480002	0.0422	0.0725
-0.100006	0.00880139	-0.0327996	-0.04425	0.07575	-0.00235	0.0472004	0.0779591	0.0134014	0.0422004	0.0815
0	0.00945078	-0.0306492	-0.0417	0.09435	-0.0021	0.0594014	0.0890014	0.01505	0.06155	0.0903
0.0999908	0.01015	-0.0298986	-0.0312986	0.0956	0.00135	0.06345	0.13305	0.01705	0.51585	0.11815
0.199997	0.0113004	-0.0222996	-0.02835	0.0967	0.00365	0.0636064	0.147506	0.265706	0.805806	1.15615
0.299988	0.01245	0.02015	0.02755	0.1052	0.00495	0.11975	0.20255	0.27595	1.79885	1.3954
0.399994	0.09515	0.03055	0.02945	0.11485	0.01295	0.39005	0.80485	1.23755	3.60565	3.69835
0.5	0.108456	0.11735	0.44645	0.28885	0.38195	0.71395	1.29475	2.06945	5.30845	6.95715
0.599991	0.11085	0.27325	0.44845	0.53895	0.55365	1.10905	1.91745	2.99025	7.66005	10.4634
0.699997	0.11875	0.28595	0.49985	0.71785	0.81445	1.36335	2.60375	4.46455	10.347	14.9449
0.799988	0.11885	0.289556	0.52245	0.85395	1.01885	1.66835	3.16545	6.02095	13.1649	20.4936
0.899994	0.12535	0.30265	0.53005	0.87875	1.20785	2.07465	4.08325	7.78355	17.1537	26.9484
1	0.13645	0.30515	0.576	0.88355	1.42905	2.6167	5.2551	9.6932	21.2704	34.1446
1.09999	0.14425	0.31535	0.6111	0.9218	1.6537	3.0862	6.4602	11.7788	25.729	42.1831
1.2	0.146502	0.328402	0.625656	1.0505	1.7572	3.6636	7.6468	13.8854	30.3291	50.5509
1.29999	0.146801	0.335701	0.63395	1.217	2.119	4.1651	8.8907	16.2933	35.0314	59.3053
1.39999	0.146901	0.336501	0.664301	1.28775	2.3083	4.78306	10.0653	18.5986	39.8478	68.0208
1.5	0.1528	0.3393	0.6653	1.3027	2.60265	5.43595	11.2396	21.1445	44.9301	76.3064
1.59999	0.155343	0.360443	0.71855	1.46645	2.98805	6.20014	12.6029	23.7042	50.0635	84.2948
1.7	0.183845	0.380545	0.838245	1.63855	3.34855	6.85405	14.0686	26.4768	55.2727	91.5237
1.79999	0.197246	0.414446	0.88795	1.81325	3.70145	7.59855	15.4978	29.2116	60.2728	98.4001
1.89999	0.209898	0.432698	0.956398	1.97675	4.13025	8.3217	16.9138	32.114	65.1503	104.361
2	0.2467	0.4697	1.0532	2.1215	4.5078	9.0672	18.4411	34.8555	69.8141	109.425
2.09999	0.277896	0.518396	1.1621	2.2775	4.8987	9.8233	19.8659	37.6739	74.4512	113.788
2.2	0.308595	0.581095	1.267	2.5125	5.2878	10.6293	21.3874	40.4157	78.6873	117.591
2.29999	0.332997	0.623997	1.3632	2.7173	5.69	11.3856	22.9091	43.1809	82.728	120.565
2.39999	0.365146	0.694946	1.46315	2.9133	6.0689	12.1553	24.3963	45.846	86.4879	123.121
2.5	0.3676	0.7319	1.5377	3.09915	6.45365	12.8901	25.8738	48.5768	90.0406	125.334
2.59999	0.3549	0.8019	1.6129	3.2616	6.8324	13.633	27.3309	51.1761	93.2544	127.026
2.7	0.422396	0.870296	1.7077	3.4547	7.2053	14.4163	28.8156	53.8701	96.2661	128.399
2.79999	0.443497	0.945797	1.8093	3.6661	7.6214	15.1776	30.2914	56.5143	98.9467	129.678
2.89999	0.455099	0.989399	1.9082	3.8716	8.0256	15.9298	31.7519	58.9402	101.379	130.852
3	0.48995	1.06855	2.03115	4.0739	8.4183	16.7132	33.2171	61.447	103.439	131.64
3.09999	0.48635	1.11645	2.12775	4.29335	8.81085	17.4514	34.658	63.7494	105.424	132.322
3.2	0.503649	1.16495	2.22465	4.47625	9.19235	18.2147	36.0916	66.0707	107.086	133.025
3.29999	0.518951	1.19735	2.31045	4.68515	9.57835	18.9473	37.5219	68.2072	108.642	133.574
3.39999	0.548198	1.2475	2.4041	4.85365	9.95245	19.7317	38.9608	70.4097	109.912	134.163
3.5	0.59705	1.30915	2.51085	5.0584	10.3608	20.4896	40.3661	72.4488	111.162	134.548
3.59999	0.6067	1.3527	2.6115	5.25345	10.7598	21.2517	41.7631	74.5012	112.278	134.867
3.7	0.621049	1.39885	2.68985	5.4594	11.156	22.0091	43.1535	76.3468	113.257	135.255
3.79999	0.638749	1.43485	2.77985	5.65525	11.5459	22.7512	44.5192	78.2163	114.152	135.53
3.89999	0.661849	1.47315	2.88095	5.83465	11.9359	23.5076	45.8685	79.9259	114.854	135.752
4	0.6839	1.5166	2.9594	6.03905	12.3316	24.2581	47.2054	81.6479	115.623	136.002
4.09999	0.697799	1.568	3.061	6.2354	12.7124	25.0093	48.5245	83.1542	116.176	136.191
4.2	0.723749	1.59655	3.15445	6.4379	13.1135	25.7548	49.8267	84.7061	116.677	136.402
4.29999	0.743799	1.6471	3.2519	6.63095	13.5122	26.5063	51.1022	86.0143	117.211	136.599
4.39999	0.772099	1.681	3.3517	6.8121	13.9096	27.2622	52.3519	87.3631	117.638	136.792
4.5	0.8077	1.7323	3.4584	7.0139	14.2928	28.0095	53.6043	88.535	118.078	136.961
4.59999	0.827	1.767	3.5495	7.2228	14.671	28.7487	54.8085	89.6526	118.467	137.121
4.7	0.84205	1.80365	3.64065	7.4125	15.0476	29.4822	56.006	90.7272	118.749	137.265
4.79999	0.8546	1.8342	3.7243	7.60965	15.4256	30.2018	57.1698	91.7068	119.064	137.393
4.89999	0.8733	1.8753	3.8205	7.804	15.7974	30.9284	58.3239	92.6126	119.313	137.51
5	0.8938	1.9125	3.916	7.9964	16.1689	31.6521	59.4511	93.3999	119.572	137.615
5.09999	0.91005	1.94975	4.00235	8.1817	16.5316	32.3632	60.5604	94.2232	119.834	137.737
5.2	0.934899	1.9888	4.0882	8.35945	16.9054	33.0739	61.6413	95.0256	120.062	137.844
5.29999	0.964499	2.0291	4.1776	8.5389	17.2692	33.7836	62.6957	95.7166	120.271	137.933
5.39999	0.990348	2.06565	4.27265	8.7305	17.6365	34.4791	63.7273	96.3875	120.486	138.032
5.5	1.0105	2.1096	4.3688	8.91915	18.0233	35.16	64.7334	97.0139	120.681	138.119
5.59999	1.0383	2.1485	4.4555	9.1013	18.4024	35.8553	65.7097	97.6551	120.854	138.207
5.7	1.063	2.1845	4.5495	9.284	18.7744	36.5349	66.6602	98.1338	121.025	138.275
5.79999	1.08385	2.21295	4.63655	9.4618	19.1519	37.1961	67.5843	98.5859	121.181	138.341
5.89999	1.1066	2.2503	4.7342	9.62615	19.5149	37.8589	68.491	99.0592	121.328	138.418
6	1.12775	2.28325	4.82135	9.7977	19.8957	38.5182	69.3476	99.448	121.452	138.478
6.09999	1.14445	2.31695	4.91065	9.97065	20.269	39.1629	70.195	99.8655	121.564	138.545
6.2	1.16045	2.35295	4.99715	10.1575	20.635	39.8068	71.0143	100.246	121.666	138.611
6.29999	1.18285	2.39015	5.07985	10.3376	20.992	40.4543	71.8101	100.607	121.766	138.663
6.39999	1.20905	2.42285	5.17015	10.5155	21.3527	41.0956	72.5761	100.952	121.84	138.712
6.5	1.23965	2.46455	5.26415	10.6883	21.7124	41.7405	73.326	101.286	121.934	138.748
6.59999	1.26035	2.50305	5.35205	10.8719	22.0775	42.3766	74.0453	101.599	122.014	138.804
6.7	1.28	2.5436	5.4354	11.066	22.4535	43.0094	74.7457	101.88	122.096	138.85
6.79999	1.29835	2.57895	5.52365	11.2597	22.825	43.6424	75.404	102.136	122.179	138.884
6.89999	1.3183	2.6202	5.6101	11.4421	23.1912	44.2538	76.0301	102.37	122.245	138.926
7	1.3423	2.6637	5.7005	11.6246	23.5451	44.8551	76.6414	102.592	122.326	138.963
7.09999	1.3614	2.7047	5.7963	11.812	23.9004	45.4625	77.238	102.808	122.389	139.015
7.2	1.3797	2.7426	5.8784	11.9929	24.252	46.0565	77.8079	102.998	122.452	139.057
7.29999	1.3995	2.7793	5.9633	12.1733	24.6043	46.6436	78.3507	103.173	122.506	139.087
7.39999	1.42165	2.81965	6.05315	12.3505	24.958	47.2296	78.8672	103.346	122.563	139.131
7.5	1.4433	2.8556	6.1381	12.5304	25.3078	47.8055	79.3722	103.503	122.608	139.151
7.59999	1.4601	2.8927	6.2173	12.7121	25.6528	48.3675	79.8551	103.659	122.664	139.186
7.7	1.4815	2.9353	6.3042	12.8957	25.9953	48.9284	80.3236	103.806	122.719	139.226
7.79999	1.503	2.9685	6.3827	13.0796	26.3314	49.4776	80.7646	103.945	122.767	139.241
7.89999	1.51815	3.00465	6.46445	13.2598	26.6605	50.0083	81.1873	104.09	122.813	139.268
8	1.53685	3.04565	6.55135	13.4338	26.9929	50.5464	81.6074	104.225	122.844	139.292
8.09999	1.55475	3.07565	6.63975	13.6044	27.3286	51.0831	82.0138	104.331	122.889	139.312
8.2	1.568	3.1046	6.7235	13.7696	27.6567	51.6115	82.4031	104.452	122.919	139.336
8.29999	1.57895	3.13465	6.80765	13.9342	27.988	52.1333	82.7739	104.544	122.961	139.347
8.39999	1.58965	3.17165	6.89235	14.1002	28.3111	52.643	83.1263	104.644	123	139.366
8.5	1.6058	3.206	6.976	14.272	28.6294	53.1392	83.4703	104.746	123.035	139.386
8.59999	1.62005	3.24365	7.05545	14.4452	28.9574	53.6343	83.802	104.825	123.075	139.4
8.7	1.63565	3.28395	7.13065	14.6154	29.2844	54.1145	84.1194	104.915	123.099	139.414
8.79999	1.6532	3.3304	7.2125	14.7637	29.6029	54.5841	84.4172	104.987	123.136	139.432
8.89999	1.67085	3.36825	7.29305	14.9316	29.9221	55.0415	84.6942	105.072	123.165	139.448
9	1.69055	3.40845	7.38355	15.0948	30.2355	55.5055	84.9651	105.133	123.186	139.46
9.09999	1.70745	3.44235	7.46585	15.2608	30.5538	55.9623	85.2185	105.205	123.219	139.481
9.2	1.72745	3.48355	7.54755	15.4186	30.8633	56.4173	85.4594	105.269	123.239	139.488
9.29999	1.74275	3.52175	7.62925	15.5759	31.1693	56.8526	85.6817	105.321	123.27	139.504
9.39999	1.76345	3.55875	7.71355	15.7314	31.4704	57.2736	85.8994	105.384	123.302	139.514
9.5	1.7834	3.5927	7.7898	15.8979	31.7749	57.6889	86.1157	105.428	123.319	139.533
9.59999	1.80025	3.62905	7.86815	16.0649	32.0863	58.1005	86.3208	105.482	123.332	139.553
9.7	1.81395	3.66685	7.94415	16.2316	32.3884	58.5061	86.5077	105.533	123.354	139.567
9.79999	1.82935	3.70065	8.02015	16.3972	32.681	58.9115	86.6833	105.574	123.37	139.578
9.89999	1.8438	3.7386	8.0962	16.5575	32.9733	59.303	86.8634	105.623	123.391	139.589
10	1.8616	3.779	8.1728	16.7149	33.2693	59.6862	87.0478	105.662	123.415	139.605
10.1	1.8777	3.8168	8.2457	16.8742	33.5668	60.0589	87.2174	105.708	123.438	139.621
10.2	1.89155	3.84935	8.31935	17.0325	33.8729	60.4194	87.3693	105.742	123.465	139.633
10.3	1.90555	3.88015	8.40135	17.1891	34.1788	60.7754	87.5186	105.79	123.488	139.647
10.4	1.9217	3.9178	8.4835	17.361	34.4882	61.1268	87.6554	105.834	123.5	139.659
10.5	1.9397	3.962	8.5643	17.533	34.7954	61.4728	87.7999	105.871	123.522	139.667
10.6	1.9566	4.0009	8.6436	17.6952	35.0855	61.8087	87.9267	105.911	123.535	139.678
10.7	1.9686	4.0339	8.7244	17.8477	35.3636	62.1333	88.0499	105.94	123.554	139.693
10.8	1.9837	4.0698	8.8023	18.0079	35.6489	62.4518	88.1713	105.982	123.573	139.705
10.9	1.99805	4.10705	8.88165	18.1739	35.9404	62.7584	88.2739	106.012	123.591	139.715
11	2.01545	4.14185	8.96515	18.3315	36.2247	63.0732	88.3853	106.032	123.605	139.722
11.1	2.02515	4.17755	9.04495	18.4844	36.4975	63.3853	88.5009	106.065	123.614	139.729
11.2	2.044	4.2178	9.1222	18.6397	36.7668	63.675	88.6032	106.091	123.626	139.735
11.3	2.06115	4.25515	9.20065	18.7978	37.044	63.9526	88.7121	106.128	123.645	139.744
11.4	2.07955	4.29595	9.28405	18.9498	37.3115	64.2408	88.8172	106.166	123.663	139.755
11.5	2.0935	4.3306	9.3627	19.1157	37.5799	64.5197	88.9078	106.199	123.674	139.77
11.6	2.1075	4.3678	9.4407	19.2738	37.8461	64.7885	88.9987	106.231	123.689	139.78
11.7	2.1237	4.4064	9.5213	19.4283	38.1281	65.0597	89.088	106.255	123.705	139.792
11.8	2.13965	4.44285	9.59865	19.5862	38.4072	65.3265	89.1674	106.284	123.721	139.804
11.9	2.15445	4.47775	9.67675	19.7441	38.6676	65.5804	89.2573	106.309	123.736	139.814
12	2.1726	4.5137	9.7561	19.8975	38.92	65.8331	89.3452	106.331	123.748	139.824
12.1	2.1917	4.5498	9.8305	20.0465	39.1845	66.0792	89.4148	106.36	123.761	139.836
12.2	2.20275	4.58205	9.90065	20.1879	39.4555	66.3089	89.4946	106.375	123.768	139.843
12.3	2.2164	4.6209	9.9786	20.3391	39.7192	66.5495	89.5524	106.391	123.775	139.846
12.4	2.23385	4.65625	10.057	20.4928	39.969	66.7907	89.626	106.417	123.781	139.855
12.5	2.2542	4.6926	10.1352	20.6352	40.2185	67.0132	89.6938	106.441	123.793	139.861
12.6	2.26735	4.72445	10.2126	20.7813	40.4792	67.2282	89.7463	106.466	123.801	139.866
12.7	2.2857	4.7562	10.2869	20.929	40.7332	67.4535	89.8097	106.489	123.812	139.874
12.8	2.302	4.7898	10.3559	21.0755	40.9764	67.6726	89.8607	106.512	123.826	139.883
12.9	2.3193	4.8215	10.4291	21.2135	41.2191	67.8841	89.923	106.536	123.839	139.886
13	2.3339	4.8554	10.5018	21.3607	41.4636	68.0892	89.9847	106.55	123.852	139.895
13.1	2.34925	4.88955	10.5742	21.5035	41.7095	68.2771	90.0232	106.573	123.863	139.905
13.2	2.36955	4.92675	10.6478	21.648	41.9409	68.4654	90.078	106.594	123.873	139.911
13.3	2.3858	4.9635	10.7217	21.7913	42.1716	68.6425	90.1162	106.61	123.882	139.917
13.4	2.40145	4.99555	10.7993	21.935	42.4057	68.8128	90.1682	106.628	123.89	139.923
13.5	2.4152	5.0253	10.871	22.0786	42.635	68.9735	90.2157	106.645	123.893	139.927
13.6	2.42905	5.05435	10.9393	22.2182	42.8595	69.1437	90.2629	106.665	123.899	139.931
13.7	2.44785	5.09005	11.0171	22.3572	43.0774	69.3077	90.2988	106.684	123.909	139.938
13.8	2.46435	5.12705	11.0881	22.5047	43.3023	69.4692	90.3412	106.694	123.92	139.945
13.9	2.47765	5.16265	11.1618	22.6426	43.5299	69.6178	90.374	106.706	123.932	139.949
14	2.49745	5.19865	11.2341	22.7854	43.7557	69.7701	90.4133	106.725	123.946	139.955
14.1	2.513	5.2279	11.3049	22.9319	43.9771	69.9091	90.4357	106.737	123.954	139.962
14.2	2.53125	5.26165	11.3747	23.0713	44.19	70.0554	90.4782	106.751	123.964	139.968
14.3	2.54535	5.29435	11.4413	23.2116	44.4141	70.189	90.5048	106.766	123.969	139.967
14.4	2.55865	5.32815	11.5093	23.355	44.6299	70.3213	90.5321	106.778	123.974	139.972
14.5	2.57565	5.35795	11.5803	23.4992	44.8374	70.4561	90.5557	106.79	123.985	139.973
14.6	2.58945	5.39355	11.6438	23.6354	45.0424	70.5944	90.587	106.796	123.994	139.979
14.7	2.60825	5.42735	11.709	23.7719	45.2518	70.7157	90.6118	106.812	124	139.983
14.8	2.62455	5.45625	11.775	23.9111	45.4665	70.8468	90.647	106.826	124.011	139.992
14.9	2.63965	5.48785	11.839	24.0493	45.6784	70.9781	90.6806	106.839	124.022	139.996
15	2.65175	5.51635	11.9031	24.1877	45.897	71.0978	90.7123	106.85	124.028	140.001
15.1	2.6683	5.5487	11.9716	24.3229	46.0946	71.1973	90.7443	106.865	124.036	140.005
15.2	2.6795	5.5793	12.0402	24.4548	46.2938	71.3099	90.7738	106.877	124.042	140.01
15.3	2.69035	5.61295	12.1041	24.5845	46.4983	71.4203	90.8016	106.886	124.045	140.012
15.4	2.70675	5.64555	12.1682	24.7183	46.6961	71.5353	90.8319	106.894	124.051	140.012
15.5	2.71895	5.67705	12.2343	24.8521	46.8961	71.6259	90.8606	106.906	124.056	140.018
15.6	2.73305	5.70955	12.3057	24.9789	47.0875	71.7292	90.885	106.918	124.061	140.024
15.7	2.74395	5.74025	12.3703	25.1077	47.2826	71.8239	90.9006	106.924	124.066	140.029
15.8	2.75845	5.77195	12.4363	25.2354	47.474	71.9069	90.9217	106.934	124.072	140.029
15.9	2.7726	5.8064	12.5045	25.3669	47.6627	72.0026	90.9449	106.943	124.076	140.033
16	2.78885	5.83765	12.5695	25.5018	47.8491	72.0952	90.9638	106.958	124.079	140.036
16.1	2.80415	5.86665	12.6343	25.6315	48.0245	72.1853	90.9826	106.972	124.087	140.041
16.2	2.8228	5.8962	12.7026	25.7555	48.1928	72.2736	91.0053	106.987	124.092	140.048
16.3	2.84015	5.93115	12.7677	25.8831	48.3614	72.3528	91.032	107.001	124.097	140.055
16.4	2.85545	5.96555	12.8385	26.0071	48.5219	72.4367	91.0565	107.013	124.105	140.059
16.5	2.8738	6.0028	12.9104	26.1331	48.6952	72.5228	91.0818	107.028	124.11	140.066
16.6	2.88965	6.03275	12.9745	26.2651	48.8629	72.5893	91.1023	107.035	124.116	140.073
16.7	2.9035	6.0674	13.0458	26.3948	49.0244	72.6713	91.1221	107.045	124.123	140.076
16.8	2.9158	6.1004	13.1144	26.5227	49.1799	72.7498	91.1419	107.051	124.128	140.079
16.9	2.93065	6.12765	13.1844	26.6478	49.3385	72.8136	91.1598	107.055	124.13	140.082
17	2.9463	6.1574	13.2513	26.771	49.4938	72.8806	91.1793	107.064	124.135	140.088
17.1	2.96035	6.18725	13.3121	26.8966	49.6469	72.9467	91.1985	107.072	124.139	140.095
17.2	2.97255	6.21805	13.376	27.025	49.8054	73.0109	91.2155	107.079	124.142	140.096
17.3	2.9862	6.2473	13.4469	27.1538	49.9593	73.0819	91.2311	107.081	124.145	140.099
17.4	3.0019	6.278	13.5117	27.2725	50.1143	73.1376	91.2439	107.088	124.147	140.105
17.5	3.0138	6.3046	13.5728	27.3997	50.2696	73.2013	91.2572	107.089	124.153	140.111
17.6	3.0288	6.3352	13.6353	27.5228	50.4143	73.2605	91.2708	107.095	124.157	140.115
17.7	3.0417	6.3623	13.6982	27.6414	50.5624	73.3129	91.2835	107.098	124.157	140.115
17.8	3.0537	6.3915	13.7597	27.7613	50.7098	73.3708	91.2947	107.103	124.16	140.118
17.9	3.0668	6.4197	13.8179	27.8841	50.8627	73.4271	91.3083	107.108	124.16	140.119
18	3.07865	6.44965	13.8791	28.0038	51.0113	73.472	91.3233	107.11	124.161	140.123
18.1	3.0956	6.4817	13.9438	28.1212	51.1523	73.534	91.3361	107.117	124.167	140.126
18.2	3.1065	6.5118	14.0027	28.2434	51.2936	73.5879	91.3495	107.122	124.171	140.132
18.3	3.11955	6.54465	14.067	28.3605	51.4353	73.6403	91.3607	107.132	124.175	140.133
18.4	3.1303	6.571	14.1316	28.4733	51.5782	73.683	91.3728	107.136	124.178	140.136
18.5	3.1422	6.603	14.1946	28.5856	51.714	73.7239	91.3858	107.143	124.182	140.141
18.6	3.1517	6.6289	14.2565	28.7071	51.8533	73.7718	91.3967	107.147	124.183	140.15
18.7	3.1668	6.661	14.3171	28.8192	51.9831	73.8207	91.4103	107.151	124.188	140.151
18.8	3.17755	6.69045	14.3803	28.9354	52.1059	73.8688	91.4197	107.155	124.193	140.154
18.9	3.19085	6.71725	14.4428	29.0538	52.2353	73.9121	91.4299	107.158	124.194	140.157
19	3.20035	6.74705	14.5031	29.1662	52.3673	73.9594	91.4386	107.162	124.193	140.16
19.1	3.2152	6.7812	14.5678	29.2781	52.4941	74.0078	91.4508	107.168	124.196	140.163
19.2	3.2288	6.809	14.635	29.3884	52.6208	74.0495	91.4665	107.173	124.2	140.168
19.3	3.2387	6.8344	14.6968	29.4987	52.7506	74.0904	91.4749	107.179	124.203	140.169
19.4	3.2471	6.8647	14.7585	29.6053	52.8673	74.129	91.4864	107.183	124.204	140.17
19.5	3.2597	6.9006	14.8166	29.7109	52.9847	74.1612	91.496	107.185	124.206	140.174
19.6	3.27105	6.93235	14.8772	29.8201	53.1012	74.194	91.5059	107.188	124.212	140.178
19.7	3.28515	6.96385	14.9397	29.9283	53.2186	74.2357	91.5161	107.191	124.211	140.181
19.8	3.29195	6.98695	14.9993	30.0334	53.3353	74.2669	91.5264	107.194	124.21	140.184
19.9	3.30015	7.01225	15.0598	30.1334	53.4351	74.2919	91.5329	107.199	124.208	140.186
20	3.31355	7.03905	15.1216	30.2386	53.5442	74.3253	91.5393	107.203	124.207	140.187
20.1	3.32715	7.06765	15.1838	30.3476	53.6529	74.3565	91.5503	107.207	124.209	140.19
20.2	3.33745	7.09545	15.238	30.4583	53.7591	74.3899	91.5599	107.208	124.21	140.193
20.3	3.34965	7.12605	15.2986	30.5607	53.8666	74.4258	91.5685	107.212	124.21	140.196
20.4	3.3623	7.1538	15.3605	30.67	53.9749	74.4587	91.5793	107.218	124.217	140.202
20.5	3.37445	7.18435	15.4215	30.7778	54.0738	74.4909	91.5869	107.225	124.221	140.209
20.6	3.38675	7.21565	15.4805	30.8811	54.1731	74.526	91.5976	107.23	124.221	140.214
20.7	3.39965	7.24455	15.5373	30.9852	54.2685	74.5576	91.6058	107.235	124.226	140.216
20.8	3.4092	7.2763	15.5943	31.0919	54.3644	74.5804	91.6096	107.236	124.228	140.219
20.9	3.41775	7.30385	15.6514	31.1968	54.4522	74.6084	91.6126	107.235	124.227	140.218
21	3.4278	7.3343	15.7093	31.2995	54.5435	74.6392	91.6149	107.24	124.227	140.218
21.1	3.44005	7.36555	15.7697	31.4034	54.6337	74.6645	91.6188	107.243	124.23	140.22
21.2	3.4507	7.3955	15.8259	31.5144	54.7343	74.6833	91.6228	107.241	124.227	140.223
21.3	3.4652	7.4261	15.8884	31.6171	54.8323	74.7114	91.6306	107.245	124.231	140.224
21.4	3.47945	7.45125	15.949	31.7189	54.9315	74.7411	91.6399	107.249	124.235	140.232
21.5	3.488	7.4777	16.0073	31.8191	55.0232	74.7537	91.6445	107.253	124.235	140.235
21.6	3.5015	7.5044	16.0666	31.919	55.115	74.7682	91.6513	107.257	124.239	140.236
21.7	3.5122	7.5339	16.1231	32.0154	55.2022	74.7946	91.6562	107.257	124.242	140.236
21.8	3.5283	7.565	16.181	32.1135	55.289	74.8208	91.6634	107.265	124.242	140.239
21.9	3.54115	7.59255	16.2388	32.2127	55.3786	74.8411	91.6665	107.266	124.245	140.243
22	3.5571	7.6235	16.3026	32.3064	55.4544	74.8676	91.6726	107.272	124.253	140.244
22.1	3.5692	7.6506	16.3576	32.4029	55.5408	74.891	91.6766	107.271	124.256	140.251
22.2	3.5793	7.6778	16.4071	32.5006	55.6218	74.9108	91.6791	107.271	124.255	140.255
22.3	3.5891	7.704	16.4579	32.594	55.6906	74.9338	91.684	107.271	124.256	140.255
22.4	3.60075	7.72925	16.5132	32.6876	55.7648	74.9546	91.688	107.272	124.258	140.254
22.5	3.6121	7.754	16.5667	32.7801	55.843	74.9731	91.6885	107.27	124.256	140.258
22.6	3.6203	7.7763	16.6183	32.8684	55.9192	74.9877	91.6877	107.268	124.26	140.256
22.7	3.628	7.802	16.6734	32.9605	55.9962	75.0056	91.6913	107.271	124.258	140.251
22.8	3.6412	7.8308	16.7276	33.0492	56.0658	75.025	91.6963	107.273	124.259	140.251
22.9	3.654	7.8609	16.788	33.1409	56.145	75.0446	91.7004	107.281	124.261	140.251
23	3.6668	7.8893	16.8408	33.2341	56.2225	75.0641	91.7045	107.281	124.261	140.253
23.1	3.67795	7.91455	16.8933	33.3231	56.2956	75.083	91.7092	107.28	124.26	140.257
23.2	3.69255	7.94505	16.9494	33.4087	56.3623	75.106	91.7154	107.284	124.263	140.259
23.3	3.70715	7.97265	17.005	33.4997	56.4361	75.1252	91.719	107.288	124.266	140.264
23.4	3.72225	7.99805	17.0562	33.5917	56.5078	75.1442	91.7238	107.292	124.269	140.264
23.5	3.72895	8.02235	17.1123	33.6863	56.5786	75.1611	91.7244	107.288	124.27	140.265
23.6	3.7399	8.0457	17.1661	33.7756	56.6468	75.1743	91.7243	107.288	124.267	140.262
23.7	3.7493	8.0698	17.2166	33.867	56.7135	75.1891	91.7257	107.291	124.27	140.261
23.8	3.76195	8.09625	17.2622	33.9543	56.7804	75.203	91.7296	107.295	124.274	140.264
23.9	3.7728	8.1167	17.3102	34.0393	56.8448	75.2146	91.7336	107.293	124.272	140.262
24	3.78055	8.13675	17.3637	34.1275	56.9076	75.2257	91.7333	107.29	124.274	140.259
24.1	3.79215	8.16575	17.4162	34.2109	56.9672	75.2366	91.7385	107.295	124.279	140.254
24.2	3.8021	8.1914	17.4695	34.2925	57.031	75.2479	91.7417	107.298	124.281	140.252
24.3	3.8114	8.2152	17.5213	34.3768	57.0911	75.2574	91.7416	107.296	124.281	140.252
24.4	3.82095	8.23665	17.5734	34.4613	57.1405	75.2705	91.7466	107.293	124.282	140.252
24.5	3.8367	8.2628	17.6245	34.5412	57.1964	75.2838	91.7511	107.295	124.282	140.249
24.6	3.85115	8.28705	17.6791	34.6213	57.249	75.2977	91.7531	107.297	124.281	140.25
24.7	3.865	8.317	17.733	34.7019	57.3079	75.3121	91.7551	107.301	124.283	140.251
24.8	3.87315	8.33945	17.7843	34.7882	57.3654	75.3201	91.7574	107.298	124.281	140.254
24.9	3.88625	8.36215	17.8318	34.867	57.4208	75.3302	91.7567	107.302	124.278	140.253
25	3.8983	8.3855	17.882	34.9491	57.4682	75.3435	91.7605	107.306	124.276	140.253
25.1	3.91115	8.40975	17.9333	35.0333	57.5234	75.3529	91.7631	107.305	124.275	140.255
25.2	3.92085	8.43195	17.9839	35.1171	57.5756	75.3598	91.7604	107.303	124.27	140.25
25.3	3.93575	8.45685	18.0389	35.1981	57.6251	75.3717	91.7598	107.305	124.271	140.247
25.4	3.94715	8.48375	18.0921	35.2774	57.6724	75.3809	91.7592	107.306	124.271	140.247
25.5	3.9571	8.5054	18.1408	35.3605	57.7256	75.3937	91.7573	107.305	124.273	140.247
25.6	3.96375	8.52665	18.1892	35.4417	57.7752	75.4059	91.7583	107.305	124.274	140.246
25.7	3.9784	8.5524	18.2391	35.5179	57.8254	75.4214	91.7628	107.308	124.274	140.245
25.8	3.98845	8.57655	18.2871	35.5941	57.8798	75.4324	91.7634	107.311	124.273	140.247
25.9	4.0023	8.6046	18.3337	35.6754	57.9314	75.4417	91.7664	107.313	124.275	140.249
26	4.01575	8.62915	18.3805	35.7548	57.9804	75.4524	91.7691	107.315	124.279	140.252
26.1	4.03145	8.65295	18.4292	35.8339	58.0306	75.4618	91.7744	107.314	124.28	140.253
26.2	4.0418	8.675	18.4722	35.9102	58.0806	75.4672	91.7727	107.312	124.276	140.253
26.3	4.05445	8.70435	18.5216	35.9819	58.1272	75.4767	91.7751	107.318	124.277	140.253
26.4	4.0659	8.7299	18.5705	36.057	58.1763	75.4844	91.7763	107.321	124.28	140.258
26.5	4.07575	8.74975	18.6184	36.1299	58.2244	75.4904	91.7743	107.321	124.275	140.262
26.6	4.09025	8.77015	18.6682	36.2061	58.2651	75.5019	91.7751	107.32	124.274	140.259
26.7	4.10225	8.79745	18.7166	36.2825	58.301	75.5139	91.7734	107.321	124.277	140.262
26.8	4.11275	8.82155	18.7585	36.3567	58.3436	75.5199	91.7724	107.321	124.272	140.266
26.9	4.1223	8.8404	18.8017	36.4283	58.3859	75.5282	91.7725	107.322	124.269	140.267
27	4.1387	8.8638	18.8499	36.4977	58.4241	75.5366	91.7741	107.326	124.272	140.264
27.1	4.15375	8.88755	18.8986	36.5708	58.4676	75.543	91.7753	107.327	124.273	140.272
27.2	4.16745	8.91085	18.9459	36.6393	58.5113	75.549	91.7748	107.326	124.271	140.274
27.3	4.1781	8.9325	18.9897	36.7071	58.5501	75.5583	91.7747	107.326	124.273	140.273
27.4	4.1883	8.9571	19.0361	36.7766	58.5894	75.5666	91.7745	107.327	124.271	140.274
27.5	4.19985	8.97935	19.0789	36.8453	58.6293	75.5719	91.7742	107.326	124.269	140.273
27.6	4.21095	9.00575	19.1255	36.913	58.6645	75.5825	91.7755	107.325	124.273	140.273
27.7	4.2232	9.0296	19.1759	36.9803	58.699	75.589	91.7756	107.327	124.275	140.274
27.8	4.2352	9.0527	19.2225	37.0462	58.7376	75.5946	91.7777	107.331	124.277	140.275
27.9	4.2419	9.075	19.2694	37.1132	58.7704	75.6012	91.7802	107.33	124.275	140.278
28	4.2504	9.0974	19.3155	37.1751	58.7993	75.6057	91.7811	107.33	124.275	140.279
28.1	4.2596	9.1165	19.3586	37.2373	58.8296	75.6096	91.7811	107.33	124.274	140.278
28.2	4.26875	9.13935	19.405	37.2985	58.8595	75.6157	91.7839	107.332	124.275	140.275
28.3	4.27665	9.16455	19.4534	37.3654	58.8935	75.6217	91.7849	107.332	124.275	140.273
28.4	4.28815	9.19145	19.4999	37.4323	58.9273	75.6272	91.7843	107.331	124.276	140.274
28.5	4.29595	9.21555	19.5442	37.5013	58.9625	75.6335	91.7823	107.328	124.275	140.276
28.6	4.3041	9.2358	19.5865	37.5717	58.9957	75.6399	91.7823	107.325	124.275	140.275
28.7	4.3151	9.2567	19.6313	37.6389	59.0287	75.6483	91.783	107.326	124.274	140.275
28.8	4.3286	9.2769	19.6768	37.7054	59.0613	75.6545	91.7838	107.327	124.277	140.28
28.9	4.33765	9.29785	19.7225	37.765	59.0958	75.6582	91.7817	107.324	124.278	140.281
29	4.34775	9.31755	19.7641	37.826	59.1248	75.6621	91.782	107.321	124.278	140.282
29.1	4.35665	9.34095	19.8076	37.8824	59.1535	75.6702	91.7821	107.322	124.279	140.28
29.2	4.36445	9.36545	19.8512	37.9455	59.1852	75.6733	91.781	107.32	124.281	140.279
29.3	4.37155	9.38605	19.8939	38.0075	59.2158	75.6744	91.777	107.318	124.278	140.279
29.4	4.37985	9.40785	19.9349	38.0671	59.2353	75.6772	91.7772	107.317	124.278	140.279
29.5	4.38505	9.42555	19.9804	38.1227	59.2613	75.6795	91.7758	107.315	124.277	140.28
29.6	4.3937	9.448	20.0197	38.1752	59.2866	75.6828	91.7781	107.319	124.276	140.28
29.7	4.4054	9.4716	20.0608	38.2322	59.3154	75.6874	91.7778	107.32	124.277	140.279
29.8	4.4162	9.4901	20.1025	38.2871	59.3438	75.694	91.7727	107.318	124.274	140.278
29.9	4.42735	9.51315	20.1441	38.3448	59.3682	75.6985	91.7722	107.314	124.273	140.278
30	4.4355	9.5347	20.1908	38.4056	59.3941	75.7084	91.7735	107.315	124.273	140.284
30.1	4.4466	9.5577	20.234	38.4652	59.4173	75.7168	91.7751	107.316	124.275	140.289
30.2	4.4567	9.5793	20.2744	38.5267	59.4414	75.7269	91.7735	107.315	124.273	140.295
30.3	4.46535	9.60305	20.3121	38.585	59.4671	75.7311	91.7733	107.314	124.273	140.3
30.4	4.47645	9.62895	20.3525	38.6425	59.4935	75.7356	91.7732	107.315	124.277	140.301
30.5	4.4893	9.6529	20.3963	38.6978	59.5209	75.7383	91.771	107.315	124.276	140.301
30.6	4.4976	9.6729	20.4398	38.754	59.5439	75.7454	91.7702	107.315	124.278	140.302
30.7	4.5015	9.6927	20.4796	38.8122	59.5675	75.7475	91.7725	107.311	124.279	140.303
30.8	4.50905	9.71295	20.5175	38.864	59.5882	75.7476	91.7721	107.307	124.278	140.301
30.9	4.51685	9.73315	20.5557	38.9113	59.6069	75.7534	91.7686	107.307	124.276	140.299
31	4.5256	9.7565	20.5979	38.9668	59.6295	75.7554	91.7684	107.303	124.276	140.298
31.1	4.53195	9.77595	20.6377	39.0196	59.6535	75.7561	91.767	107.301	124.275	140.302
31.2	4.53895	9.79605	20.6783	39.0734	59.6741	75.7597	91.7664	107.301	124.278	140.299
31.3	4.5462	9.8183	20.7182	39.1234	59.6979	75.7613	91.7683	107.299	124.281	140.304
31.4	4.5508	9.8366	20.7569	39.177	59.7174	75.7643	91.7669	107.297	124.281	140.306
31.5	4.55935	9.85665	20.7985	39.2266	59.7355	75.7701	91.768	107.296	124.284	140.311
31.6	4.5704	9.8816	20.838	39.2763	59.7532	75.7731	91.7703	107.3	124.285	140.313
31.7	4.5811	9.9038	20.8805	39.3265	59.7737	75.7748	91.7688	107.299	124.286	140.315
31.8	4.58645	9.92235	20.9189	39.3784	59.7936	75.7719	91.765	107.297	124.283	140.316
31.9	4.59415	9.94075	20.9572	39.4275	59.8103	75.7715	91.763	107.294	124.285	140.312
32	4.6008	9.9589	20.9957	39.4755	59.8252	75.7745	91.7594	107.293	124.283	140.31
32.1	4.60755	9.97935	21.0361	39.5231	59.8435	75.7759	91.7581	107.288	124.285	140.311
32.2	4.6115	9.9986	21.0742	39.5705	59.8629	75.7779	91.755	107.289	124.284	140.314
32.3	4.61995	10.0221	21.1142	39.6183	59.8801	75.7844	91.7554	107.291	124.288	140.315
32.4	4.62605	10.0407	21.1537	39.6665	59.9003	75.7884	91.7562	107.286	124.288	140.316
32.5	4.6301	10.0591	21.1919	39.7159	59.9182	75.7895	91.7545	107.283	124.286	140.314
32.6	4.6386	10.0831	21.2286	39.7628	59.9334	75.7946	91.7574	107.282	124.287	140.312
32.7	4.6465	10.1054	21.2652	39.803	59.9519	75.7973	91.7554	107.28	124.288	140.311
32.8	4.6538	10.1196	21.3048	39.853	59.9657	75.7954	91.7532	107.28	124.285	140.312
32.9	4.6615	10.1374	21.3433	39.8995	59.9794	75.797	91.7525	107.279	124.281	140.31
33	4.66935	10.1621	21.3852	39.9459	59.9931	75.8023	91.754	107.278	124.283	140.31
33.1	4.6745	10.1845	21.4248	39.9962	60.0114	75.8051	91.7563	107.279	124.285	140.316
33.2	4.6814	10.2063	21.4628	40.0421	60.0269	75.809	91.7591	107.276	124.286	140.316
33.3	4.68515	10.2271	21.5009	40.0895	60.04	75.8088	91.7609	107.275	124.286	140.315
33.4	4.69065	10.2463	21.5384	40.1322	60.0557	75.8082	91.7591	107.274	124.284	140.317
33.5	4.69675	10.2668	21.5766	40.1763	60.0711	75.812	91.7613	107.273	124.282	140.317
33.6	4.703	10.2869	21.6165	40.2216	60.0842	75.8168	91.7616	107.275	124.284	140.318
33.7	4.7104	10.303	21.6509	40.2665	60.0988	75.8173	91.7555	107.274	124.281	140.321
33.8	4.71725	10.3229	21.6858	40.3086	60.1119	75.823	91.7536	107.272	124.278	140.321
33.9	4.724	10.3405	21.7175	40.355	60.1245	75.8257	91.7507	107.271	124.275	140.322
34	4.7307	10.3588	21.7506	40.3944	60.1335	75.8271	91.7508	107.269	124.277	140.321
34.1	4.74055	10.3793	21.7891	40.4337	60.147	75.8358	91.7508	107.269	124.279	140.321
34.2	4.74735	10.4	21.8247	40.4771	60.1637	75.8338	91.7483	107.266	124.277	140.324
34.3	4.75765	10.4174	21.8643	40.5179	60.1791	75.8371	91.7505	107.265	124.276	140.324
34.4	4.7694	10.4363	21.902	40.5606	60.1931	75.8408	91.7521	107.264	124.275	140.326
34.5	4.7765	10.4507	21.9411	40.6052	60.2052	75.8404	91.7498	107.262	124.272	140.327
34.6	4.78605	10.4682	21.9731	40.6431	60.2147	75.8412	91.7514	107.264	124.272	140.327
34.7	4.795	10.4897	22.0122	40.6849	60.2286	75.8459	91.7522	107.267	124.27	140.328
34.8	4.8038	10.5076	22.0472	40.7237	60.2473	75.8465	91.7514	107.268	124.267	140.333
34.9	4.81005	10.5254	22.0822	40.7589	60.2607	75.8476	91.7496	107.266	124.265	140.331
35	4.81795	10.5436	22.1187	40.8014	60.2687	75.8513	91.7493	107.265	124.263	140.332
35.1	4.827	10.5625	22.1558	40.8409	60.2805	75.8557	91.7487	107.266	124.262	140.334
35.2	4.8349	10.5786	22.1914	40.8778	60.2937	75.8587	91.7514	107.269	124.262	140.341
35.3	4.84215	10.5927	22.2223	40.9154	60.3026	75.8608	91.7476	107.27	124.257	140.344
35.4	4.85305	10.6106	22.2596	40.9545	60.3135	75.8666	91.7508	107.274	124.257	140.344
35.5	4.8606	10.6274	22.2927	40.9988	60.3287	75.8695	91.7534	107.274	124.258	140.345
35.6	4.8675	10.6476	22.3257	41.0397	60.3393	75.8728	91.7517	107.275	124.258	140.348
35.7	4.8803	10.6674	22.3613	41.08	60.3484	75.8743	91.7503	107.274	124.259	140.349
35.8	4.8878	10.6876	22.3987	41.1176	60.3584	75.8796	91.7535	107.276	124.26	140.355
35.9	4.8976	10.7079	22.4348	41.1577	60.3683	75.8811	91.7584	107.275	124.259	140.361
36	4.90395	10.7252	22.4715	41.1955	60.3798	75.8833	91.7608	107.276	124.258	140.361
36.1	4.91485	10.7455	22.5071	41.2307	60.3891	75.8805	91.7593	107.276	124.253	140.36
36.2	4.9249	10.7651	22.5458	41.2655	60.4008	75.8853	91.7602	107.28	124.25	140.361
36.3	4.93255	10.7815	22.5811	41.3004	60.4144	75.8879	91.7595	107.28	124.25	140.362
36.4	4.93995	10.7957	22.614	41.3358	60.4255	75.8893	91.7602	107.276	124.247	140.361
36.5	4.95085	10.8145	22.6506	41.37	60.4348	75.891	91.7596	107.28	124.246	140.361
36.6	4.95905	10.8328	22.6821	41.407	60.4464	75.8932	91.7562	107.279	124.248	140.366
36.7	4.965	10.8496	22.7145	41.4446	60.46	75.8899	91.752	107.275	124.244	140.368
36.8	4.974	10.8672	22.7457	41.4772	60.4693	75.89	91.7473	107.275	124.245	140.367
36.9	4.97925	10.8847	22.7759	41.5117	60.4756	75.8926	91.7452	107.273	124.244	140.368
37	4.9865	10.902	22.8081	41.5485	60.4845	75.8923	91.744	107.277	124.241	140.367
37.1	4.99155	10.9185	22.8405	41.5827	60.4925	75.8903	91.7403	107.276	124.24	140.37
37.2	5.0021	10.9375	22.8759	41.6168	60.4982	75.8924	91.7383	107.275	124.241	140.367
37.3	5.01075	10.9548	22.9097	41.6532	60.5073	75.8936	91.7351	107.273	124.24	140.37
37.4	5.0206	10.9693	22.9434	41.6873	60.5132	75.8972	91.7354	107.276	124.24	140.369
37.5	5.0282	10.989	22.9759	41.7177	60.5232	75.8997	91.7349	107.274	124.236	140.371
37.6	5.0348	11.0048	23.006	41.7526	60.5312	75.8969	91.734	107.275	124.232	140.371
37.7	5.04415	11.0181	23.0385	41.7871	60.5396	75.8986	91.7336	107.273	124.233	140.371
37.8	5.05235	11.034	23.0717	41.8194	60.548	75.9002	91.7349	107.274	124.233	140.372
37.9	5.06065	11.053	23.1056	41.8503	60.5558	75.9052	91.7367	107.273	124.233	140.376
38	5.06995	11.0722	23.1402	41.8854	60.5663	75.9075	91.7383	107.275	124.232	140.38
38.1	5.0753	11.087	23.1695	41.9196	60.5813	75.9079	91.7364	107.273	124.231	140.381
38.2	5.08305	11.1025	23.1973	41.9527	60.5886	75.9076	91.7349	107.275	124.229	140.381
38.3	5.0881	11.1187	23.2268	41.9864	60.5939	75.9092	91.7334	107.272	124.226	140.38
38.4	5.09405	11.1355	23.2595	42.0164	60.5983	75.906	91.732	107.272	124.224	140.382
38.5	5.101	11.151	23.2917	42.0459	60.6052	75.9055	91.7303	107.272	124.222	140.386
38.6	5.11325	11.167	23.324	42.0772	60.6126	75.9049	91.7279	107.273	124.221	140.386
38.7	5.12265	11.1816	23.3593	42.1101	60.617	75.9075	91.722	107.273	124.221	140.385
38.8	5.1264	11.1966	23.3844	42.1432	60.6242	75.9096	91.7202	107.271	124.218	140.39
38.9	5.13355	11.2124	23.4118	42.173	60.6313	75.9106	91.7184	107.267	124.218	140.388
39	5.1404	11.2292	23.4415	42.2026	60.636	75.9131	91.7174	107.267	124.223	140.388
39.1	5.14925	11.2437	23.4685	42.2325	60.6482	75.9134	91.7163	107.263	124.221	140.391
39.2	5.1557	11.2576	23.4958	42.2575	60.6544	75.9153	91.7126	107.261	124.217	140.389
39.3	5.16165	11.2709	23.5243	42.2836	60.6626	75.9164	91.7103	107.26	124.216	140.386
39.4	5.17215	11.287	23.5525	42.3089	60.6706	75.9214	91.7116	107.263	124.219	140.389
39.5	5.1818	11.3066	23.5841	42.3411	60.681	75.9213	91.712	107.263	124.222	140.39
39.6	5.1903	11.3207	23.6125	42.368	60.69	75.9214	91.7068	107.261	124.222	140.391
39.7	5.1991	11.3357	23.6415	42.3958	60.6963	75.9197	91.7026	107.257	124.22	140.391
39.8	5.20745	11.3521	23.6722	42.4224	60.7053	75.9216	91.7059	107.257	124.218	140.391
39.9	5.2146	11.3655	23.7004	42.4482	60.7104	75.921	91.7059	107.256	124.218	140.39
40	5.2191	11.3796	23.7289	42.474	60.7152	75.9201	91.7048	107.252	124.216	140.391
40.1	5.23035	11.397	23.758	42.5009	60.7207	75.9213	91.7031	107.253	124.219	140.392
40.2	5.23995	11.4144	23.7858	42.5303	60.7304	75.9223	91.7036	107.255	124.219	140.393
40.3	5.2504	11.4315	23.8163	42.5568	60.7358	75.9281	91.7053	107.26	124.218	140.395
40.4	5.2549	11.4502	23.8433	42.5864	60.74	75.9287	91.704	107.26	124.22	140.4
40.5	5.2628	11.4642	23.8719	42.6134	60.743	75.9281	91.7039	107.262	124.224	140.4
40.6	5.2698	11.4833	23.8998	42.6382	60.7468	75.9284	91.7062	107.261	124.229	140.399
40.7	5.2776	11.4984	23.9326	42.6673	60.7527	75.9304	91.7051	107.26	124.232	140.402
40.8	5.28605	11.5104	23.9596	42.6922	60.7581	75.9274	91.701	107.258	124.232	140.406
40.9	5.2929	11.5262	23.9866	42.7171	60.7599	75.9275	91.699	107.255	124.231	140.404
41	5.30135	11.5412	24.0151	42.7418	60.762	75.9304	91.6998	107.252	124.231	140.404
41.1	5.30955	11.5562	24.043	42.7674	60.767	75.9299	91.7011	107.254	124.233	140.406
41.2	5.31535	11.5734	24.0693	42.7939	60.7693	75.9317	91.6977	107.249	124.235	140.407
41.3	5.32255	11.5871	24.0967	42.823	60.7739	75.9319	91.6932	107.245	124.236	140.407
41.4	5.33375	11.6075	24.132	42.8435	60.7793	75.9328	91.6988	107.243	124.241	140.403
41.5	5.33855	11.6225	24.1561	42.8699	60.7868	75.9314	91.6981	107.237	124.24	140.407
41.6	5.345	11.6434	24.1874	42.8883	60.7906	75.9328	91.6974	107.233	124.238	140.405
41.7	5.3528	11.6607	24.2152	42.9091	60.7966	75.9339	91.6951	107.231	124.236	140.406
41.8	5.3588	11.6737	24.2423	42.931	60.8022	75.9357	91.6934	107.228	124.24	140.406
41.9	5.3659	11.6884	24.2676	42.9539	60.8089	75.9355	91.6903	107.225	124.239	140.409
42	5.3703	11.7041	24.2946	42.9747	60.814	75.9349	91.6905	107.225	124.238	140.41
42.1	5.38025	11.7192	24.323	42.9931	60.8194	75.9371	91.6903	107.229	124.24	140.413
42.2	5.3889	11.733	24.3494	43.018	60.8265	75.9396	91.6906	107.228	124.243	140.414
42.3	5.3941	11.7452	24.3761	43.0444	60.8316	75.939	91.6921	107.225	124.247	140.416
42.4	5.40045	11.7575	24.4012	43.0673	60.8355	75.9374	91.6905	107.224	124.246	140.415
42.5	5.40455	11.7731	24.4286	43.086	60.8386	75.9388	91.6911	107.227	124.246	140.414
42.6	5.40685	11.7843	24.4506	43.1086	60.8429	75.9385	91.6884	107.224	124.242	140.416
42.7	5.4136	11.8023	24.4792	43.1276	60.8452	75.941	91.6888	107.227	124.241	140.419
42.8	5.41985	11.8175	24.5034	43.1483	60.8507	75.9429	91.6899	107.231	124.243	140.422
42.9	5.4286	11.8301	24.5268	43.1708	60.8539	75.9454	91.6916	107.233	124.244	140.424
43	5.4386	11.8442	24.5567	43.187	60.8625	75.9471	91.6957	107.239	124.249	140.426
43.1	5.4454	11.8597	24.5828	43.2054	60.8697	75.9506	91.6966	107.238	124.252	140.43
43.2	5.45385	11.8731	24.6101	43.2272	60.8753	75.9522	91.6972	107.238	124.251	140.43
43.3	5.45735	11.8863	24.6354	43.2453	60.8812	75.9521	91.6962	107.236	124.252	140.432
43.4	5.4655	11.9019	24.6631	43.2641	60.8847	75.9577	91.7009	107.239	124.256	140.437
43.5	5.4704	11.9166	24.6873	43.2891	60.8912	75.9615	91.7005	107.238	124.254	140.439
43.6	5.4741	11.9272	24.708	43.3097	60.8936	75.9597	91.6976	107.237	124.251	140.437
43.7	5.48295	11.9439	24.7328	43.3251	60.896	75.9642	91.6991	107.235	124.253	140.436
43.8	5.48755	11.957	24.7589	43.348	60.9016	75.9636	91.6993	107.233	124.251	140.438
43.9	5.4907	11.9704	24.7847	43.3704	60.9065	75.9651	91.6988	107.231	124.247	140.439
44	5.4935	11.9826	24.8079	43.391	60.91	75.9633	91.6972	107.228	124.246	140.441
44.1	5.49685	11.9941	24.8318	43.4052	60.9128	75.965	91.6968	107.226	124.244	140.442
44.2	5.5067	12.0076	24.8626	43.4222	60.9121	75.9658	91.6973	107.225	124.243	140.442
44.3	5.51205	12.0216	24.8881	43.444	60.9188	75.9677	91.697	107.222	124.242	140.441
44.4	5.52315	12.0373	24.9178	43.4631	60.9231	75.9724	91.6978	107.226	124.245	140.441
44.5	5.5295	12.0503	24.9437	43.4856	60.9325	75.9774	91.6975	107.224	124.246	140.445
44.6	5.53785	12.0663	24.9687	43.5072	60.9347	75.9782	91.6963	107.226	124.248	140.446
44.7	5.5448	12.0805	24.9943	43.5254	60.9392	75.982	91.6981	107.228	124.248	140.451
44.8	5.55295	12.094	25.0197	43.5438	60.9455	75.9802	91.7002	107.228	124.246	140.457
44.9	5.56035	12.1069	25.046	43.5636	60.9494	75.9805	91.7014	107.231	124.247	140.46
45	5.5701	12.1255	25.0743	43.5834	60.9542	75.9844	91.704	107.234	124.248	140.461
45.1	5.57955	12.1408	25.1019	43.6047	60.9602	75.9836	91.7065	107.236	124.247	140.467
45.2	5.58675	12.1551	25.1294	43.6258	60.9582	75.9836	91.7055	107.239	124.248	140.47
45.3	5.59405	12.1687	25.1547	43.6446	60.9605	75.9831	91.7067	107.242	124.25	140.476
45.4	5.60335	12.1833	25.1781	43.6615	60.9629	75.9854	91.7057	107.245	124.253	140.477
45.5	5.6092	12.1976	25.2001	43.6797	60.9679	75.9848	91.704	107.245	124.251	140.48
45.6	5.61145	12.2051	25.2178	43.6946	60.9669	75.9852	91.7026	107.239	124.246	140.482
45.7	5.6154	12.2182	25.2398	43.713	60.9665	75.9819	91.7033	107.24	124.246	140.479
45.8	5.6207	12.2335	25.264	43.7292	60.9701	75.9833	91.7077	107.245	124.247	140.481
45.9	5.6284	12.2468	25.2881	43.7494	60.9712	75.984	91.7082	107.246	124.251	140.482
46	5.63445	12.2623	25.3092	43.7676	60.9776	75.9866	91.7073	107.246	124.253	140.487
46.1	5.644	12.2789	25.3356	43.7864	60.9839	75.9897	91.7076	107.248	124.259	140.487
46.2	5.6491	12.2919	25.3598	43.8051	60.9906	75.9917	91.7056	107.248	124.259	140.489
46.3	5.6522	12.3021	25.3809	43.8227	60.992	75.9907	91.7019	107.245	124.258	140.492
46.4	5.6556	12.314	25.4022	43.8407	60.9913	75.9919	91.6991	107.241	124.26	140.49
46.5	5.66285	12.3257	25.4227	43.8553	60.9929	75.9932	91.697	107.242	124.261	140.489
46.6	5.67125	12.3406	25.4474	43.8723	60.999	75.998	91.6974	107.243	124.258	140.492
46.7	5.67525	12.3533	25.4692	43.8932	61.0042	76.0001	91.6949	107.241	124.254	140.495
46.8	5.6806	12.3656	25.4891	43.9081	61.0076	75.9976	91.6914	107.241	124.254	140.492
46.9	5.6848	12.3785	25.5085	43.9221	61.009	75.9957	91.6921	107.24	124.253	140.487
47	5.6889	12.3935	25.534	43.9373	61.0099	75.9966	91.6934	107.238	124.254	140.486
47.1	5.6935	12.4091	25.5573	43.9544	61.0149	75.994	91.6959	107.241	124.256	140.489
47.2	5.698	12.4231	25.5798	43.9679	61.0195	75.9956	91.6957	107.241	124.255	140.488
47.3	5.70425	12.4346	25.6013	43.9821	61.0223	75.9948	91.6944	107.245	124.252	140.487
47.4	5.7115	12.4514	25.6227	43.994	61.0265	75.9938	91.6982	107.246	124.252	140.488
47.5	5.71405	12.4641	25.644	44.012	61.0315	75.9947	91.696	107.247	124.252	140.494
47.6	5.72015	12.479	25.6666	44.0269	61.0326	75.9947	91.6935	107.253	124.255	140.493
47.7	5.72795	12.4876	25.6895	44.0449	61.0332	75.9928	91.6928	107.256	124.254	140.496
47.8	5.7326	12.4953	25.7131	44.0622	61.0333	75.9925	91.6946	107.256	124.255	140.499
47.9	5.73625	12.5102	25.7335	44.0789	61.0337	75.9945	91.6973	107.258	124.253	140.498
48	5.74235	12.5243	25.7538	44.0952	61.0336	75.9952	91.6993	107.258	124.252	140.496
48.1	5.7499	12.5378	25.774	44.1133	61.0379	75.9986	91.7022	107.262	124.257	140.492
48.2	5.7508	12.5501	25.793	44.1349	61.0401	75.9981	91.7007	107.261	124.256	140.498
48.3	5.75065	12.5607	25.8113	44.147	61.04	75.9979	91.6988	107.259	124.258	140.5
48.4	5.75715	12.5742	25.8338	44.16	61.0407	75.9993	91.6964	107.262	124.257	140.502
48.5	5.76455	12.5896	25.8572	44.1768	61.0442	76.001	91.6995	107.266	124.26	140.504
48.6	5.77405	12.6039	25.8772	44.1974	61.0479	76.0016	91.6974	107.266	124.263	140.509
48.7	5.7811	12.6164	25.9007	44.2139	61.0519	76.0022	91.6987	107.267	124.265	140.512
48.8	5.7846	12.623	25.9197	44.2292	61.052	76.0014	91.6986	107.265	124.266	140.509
48.9	5.7921	12.6368	25.9428	44.243	61.0508	76.0037	91.7006	107.268	124.266	140.51
49	5.7983	12.6537	25.966	44.2572	61.0564	76.0062	91.6998	107.269	124.265	140.512
49.1	5.8028	12.6647	25.9862	44.2769	61.0608	76.0077	91.6993	107.268	124.265	140.514
49.2	5.81105	12.678	26.009	44.2919	61.0633	76.0071	91.7008	107.267	124.265	140.514
49.3	5.8169	12.6902	26.0261	44.3046	61.0653	76.0054	91.7012	107.269	124.265	140.516
49.4	5.82375	12.706	26.0479	44.3211	61.0659	76.0078	91.7051	107.274	124.269	140.516
49.5	5.82485	12.7182	26.0685	44.3367	61.0677	76.0054	91.7002	107.276	124.267	140.518
49.6	5.8314	12.7323	26.0916	44.347	61.0678	76.0034	91.6979	107.278	124.269	140.522
49.7	5.83875	12.7462	26.1144	44.3609	61.073	76.0043	91.7005	107.281	124.273	140.526
49.8	5.8449	12.7614	26.1341	44.3786	61.0746	76.0038	91.7008	107.284	124.271	140.528
49.9	5.85235	12.7808	26.1586	44.3919	61.074	76.0073	91.7029	107.288	124.272	140.528
50	5.8602	12.7948	26.1813	44.4081	61.0781	76.0085	91.7041	107.29	124.274	140.532
50.1	5.86815	12.8089	26.2038	44.4211	61.0842	76.0086	91.7041	107.292	124.275	140.534
50.2	5.8707	12.8223	26.2238	44.437	61.0866	76.0084	91.7026	107.293	124.277	140.537
50.3	5.8753	12.8396	26.2406	44.4521	61.0869	76.0128	91.7034	107.294	124.281	140.541
50.4	5.88075	12.8526	26.26	44.4666	61.0895	76.0131	91.7042	107.293	124.283	140.547
50.5	5.88045	12.8648	26.2744	44.4788	61.0924	76.0099	91.7049	107.295	124.284	140.552
50.6	5.8822	12.876	26.2892	44.4908	61.0931	76.0089	91.7052	107.293	124.285	140.549
50.7	5.88595	12.8862	26.306	44.5016	61.0956	76.0106	91.7071	107.291	124.284	140.55
50.8	5.88775	12.8993	26.3242	44.5147	61.0984	76.0116	91.708	107.289	124.285	140.549
50.9	5.88935	12.9144	26.3414	44.5285	61.0954	76.0121	91.7095	107.289	124.288	140.548
51	5.8946	12.9292	26.3584	44.5389	61.0973	76.0112	91.7117	107.286	124.292	140.548
51.1	5.8929	12.9381	26.3744	44.5517	61.0989	76.0057	91.7072	107.282	124.289	140.549
51.2	5.89595	12.9527	26.3927	44.5614	61.0948	76.009	91.7073	107.281	124.292	140.549
51.3	5.9014	12.9639	26.4089	44.5726	61.1004	76.0079	91.7078	107.282	124.294	140.549
51.4	5.9069	12.9748	26.4246	44.5878	61.1042	76.0076	91.7057	107.281	124.295	140.546
51.5	5.91055	12.9858	26.4417	44.6026	61.1022	76.0039	91.7065	107.277	124.293	140.55
51.6	5.91615	12.9964	26.461	44.6138	61.0985	76.0051	91.7065	107.279	124.294	140.548
51.7	5.92095	13.0094	26.4855	44.627	61.0984	76.01	91.7061	107.286	124.298	140.548
51.8	5.9294	13.0207	26.5071	44.6399	61.1014	76.0163	91.706	107.287	124.301	140.553
51.9	5.93345	13.0307	26.5256	44.6537	61.1039	76.0184	91.7027	107.282	124.3	140.559
52	5.9372	13.0441	26.5427	44.6607	61.1023	76.0181	91.6999	107.279	124.296	140.56
52.1	5.9401	13.0547	26.5631	44.672	61.1026	76.0175	91.7005	107.278	124.293	140.562
52.2	5.94425	13.0675	26.5806	44.6822	61.1006	76.016	91.7008	107.282	124.293	140.567
52.3	5.94775	13.077	26.6008	44.6912	61.1018	76.014	91.7011	107.284	124.29	140.572
52.4	5.95375	13.0869	26.6189	44.7011	61.1022	76.0159	91.7	107.287	124.289	140.574
52.5	5.9604	13.0984	26.6353	44.7147	61.1065	76.0172	91.7022	107.288	124.292	140.577
52.6	5.96575	13.1086	26.6542	44.7277	61.1108	76.0177	91.7002	107.285	124.292	140.58
52.7	5.96855	13.1209	26.6729	44.7349	61.1093	76.0158	91.6994	107.284	124.296	140.581
52.8	5.97445	13.1316	26.6911	44.7428	61.1126	76.0166	91.6975	107.287	124.296	140.582
52.9	5.9794	13.1454	26.7071	44.7568	61.1123	76.0228	91.6995	107.288	124.298	140.587
53	5.98815	13.1602	26.7269	44.7706	61.1165	76.0285	91.7002	107.29	124.305	140.595
53.1	5.996	13.1708	26.7437	44.7835	61.1201	76.0302	91.7002	107.294	124.311	140.602
53.2	6.00155	13.181	26.7592	44.7964	61.123	76.0328	91.697	107.295	124.309	140.607
53.3	6.0048	13.1911	26.7771	44.8093	61.1222	76.0339	91.6959	107.296	124.309	140.608
53.4	6.01225	13.2031	26.7955	44.8208	61.1251	76.0361	91.6996	107.296	124.312	140.609
53.5	6.01455	13.2114	26.8134	44.8336	61.1245	76.0371	91.6961	107.297	124.312	140.611
53.6	6.02205	13.2201	26.8302	44.839	61.1258	76.0376	91.6935	107.3	124.312	140.611
53.7	6.02525	13.2287	26.8475	44.8474	61.1293	76.0381	91.6922	107.299	124.313	140.612
53.8	6.0289	13.2422	26.8619	44.8568	61.1322	76.0422	91.6935	107.301	124.318	140.614
53.9	6.03495	13.2589	26.8783	44.8693	61.1359	76.0452	91.6937	107.305	124.321	140.615
54	6.0382	13.2696	26.8962	44.8808	61.141	76.0446	91.6913	107.307	124.319	140.622
54.1	6.0437	13.2811	26.9151	44.8911	61.1415	76.0461	91.6909	107.307	124.322	140.621
54.2	6.05005	13.2927	26.9338	44.899	61.1412	76.049	91.6907	107.306	124.324	140.625
54.3	6.05545	13.3042	26.9513	44.9071	61.1461	76.0495	91.6902	107.307	124.325	140.626
54.4	6.0648	13.3199	26.9691	44.9195	61.1501	76.0494	91.6898	107.309	124.326	140.627
54.5	6.06615	13.3314	26.9837	44.9318	61.1549	76.046	91.6923	107.308	124.326	140.632
54.6	6.06955	13.3417	26.9982	44.941	61.157	76.0462	91.6919	107.307	124.324	140.631
54.7	6.07265	13.3491	27.0122	44.9474	61.1587	76.0451	91.6935	107.305	124.323	140.635
54.8	6.07835	13.3608	27.0254	44.9524	61.159	76.046	91.6949	107.306	124.326	140.635
54.9	6.08525	13.3756	27.0419	44.9644	61.1648	76.0474	91.695	107.31	124.326	140.636
55	6.0887	13.3895	27.0598	44.9726	61.1661	76.0491	91.6927	107.31	124.329	140.638
55.1	6.09	13.3976	27.0754	44.9833	61.1674	76.0484	91.6923	107.312	124.331	140.641
55.2	6.0923	13.4093	27.0893	44.993	61.1689	76.0475	91.6928	107.312	124.332	140.644
55.3	6.09695	13.4176	27.1044	45	61.1695	76.0499	91.6937	107.315	124.335	140.649
55.4	6.0986	13.4324	27.1216	45.0129	61.1707	76.0523	91.6985	107.315	124.335	140.651
55.5	6.09805	13.44	27.1332	45.0239	61.173	76.0502	91.6948	107.311	124.328	140.655
55.6	6.10335	13.4517	27.1469	45.0277	61.1727	76.0509	91.6987	107.311	124.331	140.65
55.7	6.10675	13.4603	27.1602	45.0402	61.1754	76.0522	91.7001	107.313	124.332	140.652
55.8	6.1111	13.4731	27.1759	45.0478	61.174	76.0533	91.7006	107.314	124.335	140.653
55.9	6.11635	13.4813	27.1933	45.0565	61.1798	76.0554	91.7003	107.315	124.338	140.657
56	6.1203	13.4873	27.2041	45.0637	61.1859	76.0544	91.697	107.313	124.343	140.662
56.1	6.12415	13.4959	27.2159	45.0671	61.1855	76.0536	91.6944	107.315	124.346	140.664
56.2	6.13355	13.5076	27.2306	45.0768	61.1875	76.0585	91.6979	107.319	124.349	140.666
56.3	6.14265	13.5205	27.2451	45.0895	61.1906	76.0569	91.6973	107.324	124.353	140.668
56.4	6.14805	13.5321	27.2615	45.1007	61.195	76.055	91.6974	107.328	124.356	140.667
56.5	6.15475	13.5443	27.2766	45.1117	61.1962	76.0581	91.6993	107.337	124.358	140.67
56.6	6.1613	13.5545	27.2896	45.1235	61.1984	76.0612	91.6987	107.336	124.358	140.672
56.7	6.1722	13.5645	27.3092	45.136	61.2033	76.0614	91.6997	107.341	124.363	140.675
56.8	6.1768	13.5744	27.3258	45.1448	61.2078	76.0626	91.6988	107.345	124.366	140.676
56.9	6.1816	13.5831	27.3387	45.1534	61.2078	76.059	91.6972	107.347	124.371	140.677
57	6.18645	13.5924	27.3545	45.1612	61.2127	76.06	91.6967	107.351	124.375	140.68
57.1	6.19045	13.6023	27.3721	45.1713	61.213	76.059	91.6939	107.354	124.377	140.683
57.2	6.19865	13.6145	27.388	45.1804	61.2171	76.0615	91.6983	107.358	124.381	140.683
57.3	6.20415	13.62	27.4018	45.1902	61.2254	76.0615	91.6967	107.36	124.385	140.686
57.4	6.20855	13.6286	27.4157	45.1999	61.2281	76.0606	91.6974	107.359	124.388	140.686
57.5	6.2144	13.6406	27.4318	45.21	61.2264	76.0617	91.6991	107.357	124.391	140.69
57.6	6.2193	13.652	27.4474	45.2178	61.2309	76.0646	91.6995	107.359	124.392	140.69
57.7	6.21895	13.6613	27.4583	45.2264	61.2363	76.062	91.7009	107.357	124.394	140.693
57.8	6.22855	13.6727	27.4724	45.2325	61.2412	76.0598	91.7016	107.358	124.393	140.695
57.9	6.23355	13.6853	27.4856	45.2424	61.2432	76.0593	91.702	107.359	124.394	140.697
58	6.2391	13.6982	27.4984	45.2498	61.2449	76.0569	91.7041	107.363	124.4	140.696
58.1	6.24435	13.7093	27.5122	45.2627	61.2483	76.0589	91.706	107.368	124.407	140.697
58.2	6.25035	13.7173	27.525	45.2725	61.2526	76.0591	91.7055	107.371	124.412	140.701
58.3	6.25555	13.7268	27.5405	45.2807	61.2572	76.0623	91.7096	107.37	124.414	140.704
58.4	6.2616	13.7369	27.5516	45.2912	61.2604	76.0642	91.7084	107.368	124.418	140.707
58.5	6.267	13.7491	27.5681	45.301	61.2627	76.0643	91.7129	107.367	124.423	140.706
58.6	6.26905	13.7565	27.5812	45.3061	61.2635	76.0622	91.7103	107.367	124.422	140.71
58.7	6.27105	13.7671	27.5969	45.3094	61.2606	76.0619	91.7114	107.371	124.42	140.713
58.8	6.27285	13.7717	27.6074	45.3168	61.2642	76.0613	91.7122	107.374	124.418	140.716
58.9	6.2781	13.7806	27.6222	45.3223	61.2644	76.0618	91.7134	107.376	124.422	140.719
59	6.27975	13.7879	27.6369	45.3269	61.2679	76.0585	91.7128	107.377	124.422	140.722
59.1	6.28055	13.7975	27.6493	45.3343	61.2675	76.0591	91.7149	107.379	124.419	140.719
59.2	6.2833	13.8069	27.6592	45.342	61.2701	76.0594	91.7187	107.38	124.42	140.718
59.3	6.28795	13.817	27.6738	45.3475	61.271	76.0633	91.7206	107.382	124.427	140.718
59.4	6.2962	13.8281	27.6882	45.3525	61.2773	76.0661	91.7244	107.384	124.431	140.723
59.5	6.29745	13.8354	27.7014	45.3618	61.2809	76.0642	91.7262	107.385	124.431	140.729
59.6	6.2991	13.8445	27.7157	45.3696	61.2839	76.0649	91.7263	107.387	124.434	140.731
59.7	6.29985	13.8551	27.7294	45.3805	61.2852	76.0665	91.7276	107.389	124.436	140.733
59.8	6.30675	13.8648	27.7418	45.391	61.2847	76.0674	91.7277	107.389	124.439	140.738
59.9	6.31215	13.8727	27.7555	45.3974	61.2891	76.0667	91.7269	107.391	124.439	140.74
60	6.31825	13.8815	27.7681	45.4026	61.291	76.0661	91.7282	107.394	124.44	140.743
60.1	6.3243	13.8913	27.7793	45.4117	61.296	76.0676	91.7293	107.397	124.443	140.746
60.2	6.32595	13.9004	27.7917	45.418	61.301	76.0664	91.7331	107.401	124.446	140.752
60.3	6.3292	13.9134	27.8051	45.4256	61.3062	76.0664	91.7335	107.405	124.449	140.752
60.4	6.33345	13.9243	27.8179	45.4361	61.3083	76.069	91.7353	107.407	124.455	140.755
60.5	6.33965	13.9355	27.8321	45.4405	61.3109	76.0718	91.7394	107.41	124.46	140.758
60.6	6.34765	13.9442	27.8425	45.4448	61.3142	76.0736	91.7401	107.412	124.464	140.761
60.7	6.3529	13.955	27.859	45.4509	61.3156	76.0765	91.7423	107.414	124.469	140.766
60.8	6.3553	13.9674	27.8735	45.4593	61.3178	76.0798	91.741	107.417	124.471	140.769
60.9	6.35785	13.9796	27.8905	45.4708	61.3211	76.0827	91.7419	107.418	124.472	140.771
61	6.3633	13.9884	27.9049	45.4796	61.3199	76.0847	91.7478	107.42	124.476	140.778
61.1	6.36805	13.9954	27.9149	45.487	61.3255	76.0847	91.751	107.419	124.479	140.785
61.2	6.37425	14.0069	27.9253	45.4934	61.3262	76.0855	91.7517	107.42	124.485	140.786
61.3	6.3803	14.0177	27.9397	45.5012	61.3252	76.0892	91.7507	107.423	124.487	140.788
61.4	6.384	14.0297	27.9539	45.5097	61.329	76.0865	91.748	107.423	124.488	140.792
61.5	6.3897	14.0373	27.9678	45.5144	61.3291	76.0885	91.7474	107.427	124.495	140.793
61.6	6.3993	14.0493	27.9839	45.5185	61.3345	76.0916	91.75	107.431	124.504	140.797
61.7	6.40815	14.0595	28.0004	45.5268	61.3391	76.0954	91.7528	107.434	124.508	140.805
61.8	6.4116	14.0696	28.0135	45.5329	61.3421	76.0928	91.7537	107.435	124.512	140.81
61.9	6.41605	14.0763	28.0286	45.5409	61.3435	76.0925	91.7553	107.438	124.514	140.811
62	6.41615	14.083	28.0374	45.5477	61.3459	76.093	91.7554	107.438	124.516	140.813
62.1	6.4189	14.0887	28.0499	45.5503	61.3456	76.0938	91.7552	107.441	124.517	140.816
62.2	6.42435	14.099	28.061	45.558	61.3463	76.0937	91.7536	107.443	124.52	140.817
62.3	6.42475	14.1063	28.072	45.5637	61.3456	76.0936	91.7497	107.439	124.523	140.82
62.4	6.42945	14.1133	28.0865	45.5662	61.347	76.1	91.7514	107.441	124.528	140.823
62.5	6.43575	14.1211	28.1007	45.5701	61.3509	76.1032	91.7515	107.443	124.528	140.83
62.6	6.4386	14.1312	28.115	45.574	61.3535	76.1047	91.753	107.441	124.531	140.831
62.7	6.4419	14.1414	28.13	45.5768	61.3547	76.1054	91.7532	107.442	124.535	140.836
62.8	6.44035	14.1516	28.137	45.5796	61.3527	76.1064	91.7535	107.439	124.537	140.841
62.9	6.4445	14.1643	28.15	45.5843	61.3499	76.1083	91.7538	107.44	124.538	140.842
63	6.4481	14.1745	28.1616	45.5923	61.3511	76.1123	91.7545	107.44	124.539	140.847
63.1	6.45425	14.1849	28.1756	45.5965	61.3522	76.1171	91.7535	107.439	124.542	140.848
63.2	6.4596	14.1953	28.1884	45.6011	61.3563	76.1173	91.7538	107.439	124.546	140.852
63.3	6.4603	14.2031	28.1995	45.6051	61.3565	76.1185	91.7545	107.44	124.547	140.855
63.4	6.46155	14.2135	28.2126	45.609	61.3558	76.1208	91.7552	107.438	124.545	140.856
63.5	6.46595	14.2221	28.2267	45.6123	61.3551	76.1239	91.7545	107.442	124.546	140.861
63.6	6.46855	14.2296	28.2359	45.614	61.3593	76.1246	91.7533	107.444	124.545	140.867
63.7	6.47155	14.2385	28.2483	45.6166	61.3605	76.1269	91.7558	107.446	124.547	140.872
63.8	6.4815	14.2526	28.2639	45.6226	61.3611	76.1347	91.757	107.451	124.551	140.873
63.9	6.4848	14.2636	28.2765	45.6296	61.3651	76.1398	91.76	107.454	124.558	140.878
64	6.4904	14.2745	28.2898	45.6353	61.3683	76.1401	91.7616	107.457	124.565	140.883
64.1	6.49525	14.2807	28.3017	45.6417	61.3726	76.142	91.7616	107.457	124.563	140.889
64.2	6.49855	14.2855	28.3171	45.644	61.3744	76.1416	91.7628	107.456	124.562	140.89
64.3	6.4999	14.295	28.3307	45.6493	61.3711	76.1446	91.762	107.455	124.565	140.89
64.4	6.49965	14.304	28.3385	45.6529	61.3672	76.1447	91.7579	107.455	124.565	140.891
64.5	6.50125	14.3107	28.3477	45.6554	61.3673	76.144	91.7598	107.457	124.565	140.89
64.6	6.50405	14.3187	28.3573	45.6589	61.3667	76.1449	91.7607	107.462	124.565	140.894
64.7	6.5085	14.3282	28.3716	45.6661	61.3693	76.1471	91.7661	107.469	124.569	140.897
64.8	6.5157	14.3383	28.3817	45.6743	61.3752	76.1471	91.7684	107.472	124.575	140.9
64.9	6.51905	14.3486	28.3928	45.6802	61.3775	76.1505	91.765	107.473	124.582	140.901
65	6.5223	14.3557	28.4036	45.6889	61.3768	76.1534	91.7684	107.474	124.581	140.902
65.1	6.5305	14.3648	28.4191	45.6943	61.3796	76.1552	91.7721	107.477	124.584	140.909
65.2	6.53425	14.3735	28.4311	45.699	61.3844	76.1545	91.7738	107.478	124.587	140.914
65.3	6.5397	14.3829	28.4479	45.7021	61.384	76.1575	91.7758	107.482	124.588	140.918
65.4	6.5439	14.3925	28.461	45.7102	61.388	76.1582	91.7792	107.483	124.589	140.924
65.5	6.5451	14.3989	28.4692	45.7178	61.3881	76.1589	91.7754	107.482	124.592	140.929
65.6	6.55115	14.4068	28.4794	45.7215	61.3881	76.1608	91.7722	107.481	124.596	140.931
65.7	6.558	14.4177	28.4906	45.7211	61.388	76.1616	91.7725	107.481	124.601	140.934
65.8	6.56295	14.4266	28.5006	45.7255	61.392	76.1626	91.7755	107.482	124.606	140.938
65.9	6.5645	14.4361	28.5107	45.7315	61.3942	76.1651	91.7791	107.483	124.606	140.939
66	6.5715	14.4463	28.5242	45.7368	61.3951	76.1683	91.7821	107.484	124.612	140.939
66.1	6.57695	14.4558	28.5367	45.7451	61.3979	76.1707	91.7863	107.484	124.616	140.945
66.2	6.58185	14.4649	28.5488	45.7491	61.3975	76.1729	91.7895	107.481	124.62	140.947
66.3	6.58535	14.4693	28.5603	45.7553	61.3991	76.1751	91.7877	107.483	124.621	140.952
66.4	6.5881	14.475	28.5741	45.7574	61.3964	76.1761	91.7872	107.485	124.621	140.958
66.5	6.5926	14.4838	28.5872	45.7582	61.3951	76.1793	91.7864	107.486	124.622	140.963
66.6	6.5929	14.4895	28.5976	45.7669	61.3986	76.1796	91.7846	107.488	124.622	140.969
66.7	6.59435	14.4969	28.6106	45.7744	61.3967	76.1833	91.7841	107.488	124.623	140.971
66.8	6.5971	14.5084	28.6217	45.7784	61.3988	76.1812	91.7845	107.488	124.627	140.973
66.9	6.60155	14.5155	28.6328	45.7862	61.4025	76.1824	91.7857	107.49	124.629	140.977
67	6.6041	14.5208	28.6409	45.7889	61.4021	76.183	91.7869	107.492	124.632	140.982
67.1	6.60285	14.5299	28.6487	45.7891	61.4061	76.182	91.7836	107.494	124.634	140.982
67.2	6.6057	14.5357	28.6589	45.7924	61.4035	76.1837	91.7809	107.496	124.636	140.981
67.3	6.61045	14.5386	28.6711	45.7963	61.4043	76.1856	91.7826	107.497	124.633	140.983
67.4	6.6148	14.5453	28.6777	45.797	61.4049	76.1877	91.7854	107.499	124.632	140.986
67.5	6.62155	14.5562	28.6891	45.802	61.403	76.1944	91.7918	107.503	124.637	140.988
67.6	6.6268	14.5641	28.6983	45.8091	61.4059	76.1967	91.7921	107.498	124.638	140.995
67.7	6.6307	14.5707	28.7065	45.8131	61.4028	76.1993	91.7945	107.498	124.64	141.002
67.8	6.6331	14.5756	28.71	45.8185	61.4042	76.1995	91.7929	107.496	124.64	141.007
67.9	6.6389	14.5837	28.7197	45.8201	61.4032	76.2039	91.7961	107.494	124.645	141.008
68	6.64365	14.5941	28.7292	45.8221	61.4091	76.2085	91.7955	107.494	124.65	141.016
68.1	6.6493	14.6033	28.7405	45.8253	61.4107	76.21	91.7968	107.497	124.652	141.02
68.2	6.6584	14.6158	28.7514	45.8301	61.4115	76.2109	91.7998	107.498	124.655	141.023
68.3	6.66285	14.6243	28.7628	45.8346	61.416	76.2179	91.8037	107.498	124.655	141.03
68.4	6.671	14.6327	28.7733	45.8407	61.4172	76.2209	91.8086	107.501	124.659	141.032
68.5	6.67565	14.6415	28.7823	45.8438	61.4179	76.2199	91.8113	107.505	124.66	141.039
68.6	6.67935	14.6492	28.7932	45.8456	61.4179	76.2204	91.8144	107.507	124.663	141.043
68.7	6.68495	14.6548	28.7996	45.8508	61.4177	76.2216	91.8139	107.509	124.665	141.048
68.8	6.69315	14.6613	28.8063	45.8557	61.4166	76.2238	91.8112	107.514	124.665	141.047
68.9	6.7018	14.6705	28.8216	45.8596	61.4174	76.2292	91.8141	107.519	124.667	141.049
69	6.7069	14.6772	28.8277	45.8657	61.4213	76.2292	91.8147	107.521	124.666	141.057
69.1	6.71375	14.6828	28.8372	45.8665	61.4245	76.2318	91.816	107.521	124.668	141.062
69.2	6.71975	14.6877	28.8456	45.8687	61.4253	76.2317	91.8199	107.522	124.669	141.067
69.3	6.7258	14.693	28.8521	45.8736	61.4252	76.2385	91.822	107.526	124.668	141.069
69.4	6.7351	14.7011	28.8643	45.877	61.4262	76.2435	91.8246	107.533	124.676	141.076
69.5	6.7419	14.711	28.8729	45.886	61.4319	76.2462	91.8273	107.537	124.684	141.085
69.6	6.7455	14.7191	28.8821	45.8908	61.435	76.2482	91.8311	107.538	124.686	141.091
69.7	6.74945	14.7258	28.8922	45.896	61.4358	76.2528	91.8328	107.539	124.69	141.095
69.8	6.75525	14.732	28.8987	45.8985	61.4383	76.2538	91.8329	107.542	124.691	141.097
69.9	6.76045	14.7338	28.9098	45.9025	61.4431	76.2523	91.8328	107.544	124.694	141.103
70	6.7635	14.7413	28.9187	45.9051	61.4436	76.2558	91.8386	107.548	124.695	141.106
70.1	6.76365	14.7426	28.927	45.9098	61.4478	76.2565	91.8399	107.549	124.694	141.11
70.2	6.76545	14.7503	28.9386	45.9109	61.4457	76.2597	91.84	107.552	124.701	141.112
70.3	6.7681	14.7566	28.9439	45.915	61.4476	76.2606	91.8408	107.554	124.702	141.119
70.4	6.77405	14.7652	28.9512	45.9164	61.4499	76.2602	91.8426	107.557	124.705	141.123
70.5	6.7819	14.7714	28.963	45.9204	61.4534	76.2633	91.8466	107.559	124.707	141.125
70.6	6.78685	14.7817	28.9719	45.9253	61.453	76.2645	91.8479	107.558	124.711	141.13
70.7	6.7898	14.7863	28.9814	45.9288	61.4543	76.2652	91.8455	107.555	124.713	141.136
70.8	6.7931	14.793	28.9882	45.9297	61.4545	76.2654	91.8422	107.552	124.713	141.137
70.9	6.797	14.7986	28.9951	45.9321	61.4553	76.2648	91.8425	107.553	124.715	141.138
71	6.8037	14.8074	29.0071	45.9366	61.4545	76.2653	91.844	107.553	124.715	141.141
71.1	6.8092	14.8147	29.0162	45.9371	61.4565	76.2654	91.8458	107.558	124.721	141.149
71.2	6.8131	14.8228	29.0212	45.9399	61.4584	76.2658	91.8474	107.559	124.723	141.148
71.3	6.81445	14.8265	29.0258	45.9441	61.46	76.265	91.8444	107.559	124.727	141.15
71.4	6.8161	14.8329	29.0329	45.9448	61.4602	76.2672	91.8444	107.558	124.732	141.153
71.5	6.8151	14.8365	29.0374	45.9432	61.4621	76.2648	91.8408	107.558	124.734	141.156
71.6	6.81675	14.8449	29.0445	45.9437	61.4635	76.2614	91.8425	107.56	124.733	141.158
71.7	6.8199	14.8514	29.0518	45.9407	61.4655	76.2644	91.845	107.567	124.734	141.16
71.8	6.8237	14.8587	29.0579	45.9436	61.4685	76.265	91.8465	107.57	124.734	141.165
71.9	6.82825	14.8629	29.0668	45.9456	61.4656	76.2649	91.8476	107.568	124.734	141.171
72	6.83245	14.8683	29.0756	45.9453	61.4663	76.2637	91.8479	107.57	124.736	141.175
72.1	6.83275	14.8717	29.084	45.9479	61.4652	76.2644	91.8503	107.575	124.737	141.178
72.2	6.8341	14.8782	29.0923	45.9474	61.464	76.2653	91.851	107.576	124.739	141.178
72.3	6.83855	14.8885	29.1033	45.948	61.4656	76.2656	91.8553	107.579	124.741	141.18
72.4	6.84335	14.899	29.1126	45.9523	61.4686	76.2689	91.8584	107.582	124.744	141.184
72.5	6.8479	14.9059	29.1199	45.9584	61.4722	76.2679	91.8602	107.582	124.747	141.187
72.6	6.8502	14.9099	29.1234	45.9629	61.4738	76.2672	91.8622	107.584	124.751	141.188
72.7	6.8565	14.9151	29.13	45.9641	61.4746	76.268	91.8655	107.587	124.752	141.186
72.8	6.86195	14.924	29.1398	45.9658	61.4776	76.27	91.8648	107.588	124.755	141.189
72.9	6.86495	14.9289	29.146	45.9701	61.4791	76.2737	91.8628	107.592	124.754	141.192
73	6.8673	14.9366	29.1521	45.9708	61.4786	76.2731	91.863	107.595	124.759	141.194
73.1	6.87215	14.9398	29.1593	45.9758	61.4765	76.2721	91.8648	107.597	124.761	141.196
73.2	6.87795	14.9454	29.1708	45.9777	61.4751	76.2727	91.8659	107.598	124.764	141.201
73.3	6.88265	14.9524	29.1789	45.9813	61.4784	76.2742	91.8715	107.599	124.765	141.206
73.4	6.88665	14.9616	29.19	45.9815	61.4792	76.2765	91.8729	107.601	124.769	141.21
73.5	6.8878	14.967	29.1994	45.9857	61.4799	76.2734	91.8722	107.602	124.771	141.216
73.6	6.8899	14.9739	29.2078	45.9888	61.4804	76.2732	91.8731	107.605	124.772	141.217
73.7	6.89105	14.9826	29.218	45.9916	61.4852	76.2769	91.8777	107.614	124.78	141.221
73.8	6.8947	14.989	29.2287	45.9974	61.4922	76.2777	91.877	107.616	124.785	141.222
73.9	6.90085	14.9983	29.2404	46.0021	61.4962	76.2792	91.8804	107.62	124.79	141.226
74	6.9054	15.0052	29.2488	46.011	61.5021	76.2833	91.8794	107.623	124.793	141.23
74.1	6.9084	15.0115	29.2542	46.0161	61.5019	76.2847	91.881	107.623	124.795	141.23
74.2	6.91155	15.0194	29.2629	46.0175	61.5004	76.2844	91.8832	107.624	124.797	141.231
74.3	6.91065	15.0246	29.2693	46.0219	61.5025	76.2881	91.8857	107.626	124.799	141.235
74.4	6.91515	15.0317	29.2786	46.0259	61.4989	76.2867	91.8908	107.629	124.805	141.236
74.5	6.9174	15.0403	29.2864	46.0286	61.4994	76.288	91.8903	107.634	124.806	141.237
74.6	6.91975	15.049	29.2923	46.0336	61.502	76.2898	91.8914	107.632	124.81	141.237
74.7	6.92	15.0516	29.2953	46.0407	61.5048	76.2906	91.8889	107.629	124.813	141.241
74.8	6.9244	15.0616	29.3061	46.0395	61.5057	76.2923	91.8939	107.633	124.816	141.241
74.9	6.92855	15.0724	29.3156	46.0459	61.51	76.294	91.9019	107.634	124.822	141.248
75	6.9321	15.0788	29.3251	46.0481	61.5126	76.2938	91.9049	107.637	124.826	141.253
75.1	6.93835	15.084	29.3364	46.051	61.5122	76.2964	91.9079	107.64	124.833	141.255
75.2	6.9408	15.0938	29.3473	46.0546	61.5129	76.2995	91.9126	107.643	124.838	141.254
75.3	6.9395	15.1013	29.3511	46.0606	61.517	76.2974	91.9098	107.645	124.841	141.255
75.4	6.94135	15.1075	29.3599	46.0628	61.5165	76.2966	91.9108	107.646	124.846	141.255
75.5	6.94425	15.1158	29.3667	46.0662	61.5159	76.2979	91.912	107.647	124.845	141.258
75.6	6.94625	15.1176	29.3719	46.0661	61.5154	76.2959	91.9137	107.649	124.844	141.262
75.7	6.94795	15.1232	29.3774	46.0713	61.5151	76.2964	91.9122	107.651	124.847	141.263
75.8	6.95345	15.1311	29.3862	46.075	61.5134	76.2956	91.9157	107.656	124.85	141.262
75.9	6.9565	15.1373	29.397	46.0818	61.515	76.2948	91.9163	107.659	124.86	141.267
76	6.95995	15.1457	29.4011	46.086	61.5113	76.2949	91.9191	107.661	124.864	141.269
76.1	6.9625	15.1492	29.4054	46.0886	61.5123	76.2909	91.9148	107.657	124.865	141.27
76.2	6.96565	15.155	29.4089	46.0872	61.5089	76.2927	91.9155	107.658	124.869	141.271
76.3	6.9686	15.1624	29.4147	46.0887	61.5091	76.2944	91.9201	107.662	124.869	141.277
76.4	6.97605	15.1713	29.4263	46.0918	61.5103	76.2974	91.9226	107.664	124.874	141.283
76.5	6.9801	15.1778	29.4356	46.0977	61.5118	76.2993	91.9274	107.668	124.879	141.291
76.6	6.98345	15.1866	29.4427	46.1025	61.5139	76.3001	91.9292	107.674	124.886	141.295
76.7	6.98755	15.1939	29.4533	46.1044	61.5162	76.3045	91.9332	107.68	124.891	141.302
76.8	6.99265	15.2039	29.4601	46.1098	61.5194	76.3052	91.9404	107.687	124.896	141.307
76.9	6.99525	15.2127	29.4692	46.1132	61.5201	76.3072	91.9474	107.69	124.903	141.312
77	6.99365	15.2163	29.4761	46.1169	61.5209	76.3087	91.9458	107.69	124.905	141.317
77.1	6.99585	15.2201	29.481	46.1174	61.5224	76.3114	91.9493	107.693	124.907	141.32
77.2	6.9933	15.2252	29.4873	46.1185	61.5248	76.312	91.9477	107.693	124.909	141.322
77.3	6.9953	15.2305	29.4939	46.1189	61.5227	76.3129	91.9515	107.695	124.914	141.324
77.4	7.0019	15.2429	29.5032	46.1217	61.5204	76.3169	91.9609	107.698	124.92	141.33
77.5	7.00575	15.2468	29.5088	46.1289	61.526	76.3145	91.9602	107.701	124.923	141.336
77.6	7.0109	15.2523	29.5186	46.1344	61.5241	76.3164	91.9641	107.704	124.927	141.341
77.7	7.01705	15.2569	29.5278	46.137	61.5249	76.3218	91.9689	107.708	124.931	141.344
77.8	7.0183	15.2628	29.5372	46.1467	61.523	76.3179	91.9696	107.705	124.932	141.35
77.9	7.0214	15.266	29.5447	46.1507	61.5201	76.3194	91.9748	107.709	124.936	141.352
78	7.02215	15.2717	29.552	46.1556	61.5219	76.3208	91.9728	107.713	124.94	141.355
78.1	7.024	15.2796	29.5596	46.1617	61.5236	76.3245	91.9756	107.714	124.944	141.358
78.2	7.02415	15.2874	29.5637	46.1667	61.5226	76.3262	91.9744	107.711	124.95	141.364
78.3	7.0238	15.2941	29.5683	46.1713	61.5254	76.3268	91.9768	107.712	124.952	141.37
78.4	7.0235	15.2984	29.5749	46.1762	61.5269	76.3304	91.9758	107.716	124.959	141.375
78.5	7.02575	15.3043	29.5805	46.1787	61.5255	76.3306	91.9773	107.715	124.962	141.379
78.6	7.029	15.3113	29.5851	46.179	61.525	76.3325	91.9799	107.719	124.966	141.383
78.7	7.03495	15.3242	29.5969	46.1811	61.5262	76.3332	91.9851	107.726	124.971	141.389
78.8	7.03755	15.3325	29.6065	46.1851	61.5266	76.3372	91.9878	107.724	124.975	141.397
78.9	7.04075	15.3366	29.6152	46.1869	61.5271	76.3363	91.9938	107.727	124.982	141.403
79	7.04205	15.3394	29.6217	46.1902	61.529	76.3348	91.9973	107.727	124.986	141.411
79.1	7.05095	15.3478	29.6319	46.1913	61.5294	76.3383	92.0035	107.73	124.989	141.417
79.2	7.0525	15.3562	29.6378	46.1962	61.5356	76.3415	92.0055	107.731	124.994	141.424
79.3	7.055	15.3623	29.6437	46.199	61.5391	76.3454	92.008	107.732	124.997	141.428
79.4	7.0591	15.3711	29.654	46.2009	61.5401	76.3471	92.0066	107.736	125.003	141.434
79.5	7.0608	15.3783	29.6597	46.2063	61.5428	76.3499	92.0105	107.737	125.006	141.441
79.6	7.0632	15.3833	29.6696	46.209	61.5472	76.3548	92.0121	107.74	125.011	141.443
79.7	7.06395	15.3855	29.6741	46.2111	61.5499	76.3556	92.0096	107.74	125.013	141.445
79.8	7.067	15.3884	29.6812	46.2139	61.5485	76.3545	92.0074	107.739	125.015	141.447
79.9	7.06695	15.3905	29.6854	46.2155	61.5497	76.3531	92.0118	107.738	125.013	141.45
80	7.0656	15.3912	29.6899	46.2148	61.547	76.354	92.0102	107.74	125.014	141.45
80.1	7.066	15.3955	29.6968	46.2121	61.5461	76.3552	92.0153	107.745	125.014	141.452
80.2	7.06815	15.3988	29.7031	46.2158	61.5474	76.3555	92.0182	107.745	125.014	141.455
80.3	7.06915	15.4023	29.7086	46.2202	61.5515	76.3591	92.0192	107.747	125.022	141.459
80.4	7.0723	15.407	29.7155	46.2225	61.5532	76.3597	92.0206	107.748	125.024	141.463
80.5	7.074	15.4104	29.7196	46.2241	61.5597	76.3594	92.0204	107.75	125.026	141.469
80.6	7.0707	15.4107	29.7234	46.2256	61.5632	76.3586	92.0197	107.748	125.029	141.476
80.7	7.07305	15.4153	29.731	46.2262	61.5622	76.3611	92.0207	107.752	125.029	141.479
80.8	7.0777	15.4241	29.7427	46.23	61.5627	76.3635	92.0247	107.759	125.032	141.483
80.9	7.0773	15.4277	29.7505	46.2344	61.5661	76.3636	92.0286	107.761	125.037	141.49
81	7.0757	15.4279	29.7571	46.2363	61.5701	76.3623	92.032	107.763	125.04	141.494
81.1	7.07525	15.4315	29.76	46.2409	61.573	76.3595	92.032	107.762	125.039	141.499
81.2	7.0724	15.4397	29.7659	46.2433	61.5746	76.3601	92.034	107.765	125.041	141.503
81.3	7.0741	15.4463	29.7722	46.2475	61.5756	76.3585	92.0345	107.769	125.04	141.511
81.4	7.0778	15.4531	29.7802	46.2529	61.5725	76.3624	92.0408	107.775	125.043	141.518
81.5	7.0763	15.4597	29.7854	46.258	61.5759	76.3584	92.0453	107.778	125.043	141.526
81.6	7.07645	15.4634	29.7916	46.2595	61.5774	76.3569	92.047	107.777	125.042	141.53
81.7	7.07955	15.474	29.7996	46.2612	61.5759	76.3616	92.052	107.782	125.05	141.529
81.8	7.0838	15.4826	29.8097	46.2633	61.5791	76.3634	92.0596	107.785	125.055	141.535
81.9	7.0833	15.4853	29.8185	46.266	61.5856	76.3638	92.0588	107.787	125.056	141.541
82	7.0841	15.4912	29.8266	46.2665	61.5846	76.3645	92.0621	107.791	125.054	141.545
82.1	7.0838	15.496	29.8377	46.2684	61.5883	76.3662	92.063	107.792	125.055	141.553
82.2	7.0832	15.5037	29.8424	46.2721	61.5883	76.3682	92.065	107.795	125.061	141.56
82.3	7.08665	15.5115	29.8521	46.2768	61.5882	76.3693	92.068	107.799	125.063	141.565
82.4	7.09055	15.5178	29.8585	46.2831	61.5895	76.3734	92.07	107.801	125.07	141.568
82.5	7.09015	15.5249	29.8624	46.2864	61.5916	76.3758	92.0744	107.806	125.072	141.57
82.6	7.091	15.5288	29.8664	46.2879	61.5927	76.3777	92.0757	107.807	125.074	141.571
82.7	7.09235	15.531	29.8709	46.2882	61.5936	76.3795	92.078	107.808	125.076	141.574
82.8	7.09545	15.5386	29.8748	46.2914	61.5968	76.3787	92.0773	107.811	125.076	141.576
82.9	7.09465	15.5431	29.8811	46.2921	61.5992	76.3785	92.0769	107.814	125.081	141.579
83	7.0958	15.545	29.8843	46.2973	61.5994	76.3765	92.0761	107.818	125.083	141.585
83.1	7.1022	15.5555	29.8944	46.298	61.6007	76.3811	92.0814	107.823	125.089	141.588
83.2	7.10875	15.5683	29.9034	46.3039	61.605	76.3864	92.0845	107.827	125.095	141.593
83.3	7.11425	15.5763	29.9102	46.3104	61.6069	76.3906	92.0884	107.833	125.096	141.597
83.4	7.1138	15.5821	29.9195	46.3146	61.6078	76.3947	92.0892	107.84	125.097	141.604
83.5	7.1165	15.583	29.928	46.3162	61.6104	76.4001	92.0865	107.849	125.098	141.609
83.6	7.1205	15.5942	29.9348	46.3216	61.6111	76.4042	92.091	107.856	125.1	141.613
83.7	7.12275	15.6069	29.941	46.3273	61.614	76.4091	92.0932	107.859	125.107	141.616
83.8	7.1243	15.6146	29.9454	46.3347	61.6185	76.412	92.0953	107.86	125.111	141.622
83.9	7.1261	15.6198	29.9499	46.3353	61.6245	76.4164	92.0976	107.865	125.114	141.625
84	7.13005	15.6284	29.9536	46.3376	61.6312	76.417	92.0965	107.866	125.112	141.629
84.1	7.1351	15.6361	29.9594	46.3379	61.6328	76.4188	92.101	107.869	125.113	141.632
84.2	7.1393	15.6446	29.9645	46.3392	61.6348	76.4189	92.1057	107.875	125.118	141.639
84.3	7.14775	15.6511	29.9693	46.3435	61.6409	76.4215	92.1085	107.884	125.121	141.646
84.4	7.15355	15.657	29.9739	46.3493	61.6423	76.426	92.1077	107.888	125.124	141.65
84.5	7.1599	15.6625	29.9778	46.3537	61.6429	76.4302	92.1094	107.89	125.125	141.653
84.6	7.1661	15.6684	29.9836	46.356	61.6478	76.4331	92.1119	107.895	125.128	141.654
84.7	7.1682	15.673	29.9914	46.3607	61.6536	76.4373	92.1132	107.897	125.129	141.658
84.8	7.1717	15.6754	29.9966	46.365	61.6553	76.4426	92.1162	107.899	125.133	141.659
84.9	7.17555	15.6816	30.0008	46.3668	61.6573	76.444	92.121	107.905	125.14	141.66
85	7.18175	15.6907	30.0029	46.3715	61.6585	76.4467	92.1198	107.908	125.142	141.662
85.1	7.18945	15.6978	30.01	46.3726	61.6574	76.4521	92.1236	107.911	125.147	141.664
85.2	7.1893	15.7031	30.0147	46.3777	61.6584	76.4572	92.1256	107.913	125.151	141.666
85.3	7.1942	15.7105	30.022	46.3794	61.659	76.462	92.1281	107.919	125.153	141.672
85.4	7.1972	15.7119	30.0252	46.388	61.6614	76.4637	92.1279	107.924	125.157	141.676
85.5	7.19795	15.716	30.0282	46.3918	61.6617	76.464	92.1343	107.93	125.16	141.674
85.6	7.20075	15.722	30.0338	46.3951	61.6665	76.4629	92.1359	107.934	125.165	141.678
85.7	7.20725	15.7304	30.0358	46.3956	61.6694	76.4644	92.1394	107.936	125.169	141.68
85.8	7.21535	15.7365	30.0422	46.3985	61.6717	76.4671	92.1436	107.938	125.175	141.686
85.9	7.2224	15.7437	30.0456	46.4019	61.6746	76.4694	92.1472	107.942	125.176	141.693
86	7.2283	15.7546	30.0524	46.4048	61.6736	76.476	92.1467	107.95	125.182	141.696
86.1	7.2329	15.7652	30.0596	46.4128	61.6794	76.4783	92.15	107.955	125.19	141.703
86.2	7.23495	15.772	30.0673	46.4196	61.6823	76.4782	92.1515	107.954	125.195	141.711
86.3	7.2401	15.7778	30.0748	46.4211	61.6833	76.4802	92.1533	107.96	125.202	141.718
86.4	7.24715	15.7833	30.081	46.4244	61.681	76.4821	92.1571	107.965	125.206	141.725
86.5	7.2495	15.7916	30.0857	46.4277	61.6812	76.4846	92.1574	107.971	125.212	141.729
86.6	7.25085	15.7967	30.0903	46.4295	61.6802	76.4871	92.1571	107.972	125.216	141.731
86.7	7.25675	15.8038	30.0978	46.43	61.6804	76.4893	92.1641	107.975	125.22	141.733
86.8	7.2615	15.8074	30.1043	46.4299	61.6849	76.492	92.1682	107.978	125.225	141.737
86.9	7.2647	15.8115	30.1066	46.4275	61.6876	76.4953	92.1725	107.982	125.233	141.741
87	7.26815	15.8173	30.1096	46.4293	61.6876	76.4982	92.1691	107.986	125.239	141.744
87.1	7.2728	15.8264	30.1136	46.43	61.6875	76.502	92.1688	107.988	125.242	141.746
87.2	7.27985	15.8347	30.1174	46.4318	61.6923	76.5237	92.1919	107.997	125.251	141.741
87.3	7.277	15.8279	30.1119	46.4335	61.6997	76.5209	92.1864	107.991	125.25	141.748
87.4	7.28315	15.8316	30.1174	46.4248	61.6982	76.5261	92.1868	107.995	125.258	141.742
87.5	7.29065	15.8381	30.1242	46.4253	61.7005	76.5308	92.1878	108.001	125.263	141.745
87.6	7.2922	15.8442	30.1233	46.4298	61.7045	76.5348	92.1888	108	125.269	141.75
87.7	7.297	15.851	30.1216	46.4326	61.7047	76.54	92.191	108.006	125.272	141.749
87.8	7.30605	15.8575	30.1288	46.4338	61.7066	76.5447	92.1995	108.01	125.276	141.752
87.9	7.31055	15.8613	30.1344	46.4348	61.7139	76.5468	92.1976	108.014	125.28	141.757
88	7.31545	15.8697	30.1394	46.4382	61.7208	76.5506	92.2006	108.014	125.286	141.761
88.1	7.32295	15.874	30.147	46.4423	61.7231	76.565	92.2085	108.014	125.289	141.763
88.2	7.3284	15.8825	30.1511	46.4442	61.7298	76.5723	92.2141	108.019	125.292	141.768
88.3	7.3258	15.8813	30.1525	46.4486	61.73	76.5665	92.2155	108.009	125.298	141.778
88.4	7.3344	15.8937	30.1533	46.4509	61.7352	76.57	92.2233	107.999	125.305	141.774
88.5	7.3372	15.8867	30.1563	46.4503	61.7384	76.5701	92.2225	108.003	125.299	141.774
88.6	7.34535	15.8958	30.1624	46.4431	61.7351	76.5732	92.2261	108.005	125.315	141.77
88.7	7.3496	15.8977	30.169	46.4485	61.7351	76.5878	92.2338	108.008	125.326	141.771
88.8	7.3496	15.8988	30.1782	46.4431	61.7351	76.5878	92.2372	108.009	125.329	141.774
88.9	7.34725	15.8997	30.1821	46.443	61.7351	76.5872	92.2445	108.008	125.341	141.775
89	7.34535	15.8988	30.1821	46.4379	61.7352	76.5851	92.2445	108.005	125.344	141.775
89.1	7.34535	15.8988	30.1821	46.4357	61.7358	76.5872	92.2456	108.007	125.341	141.774
89.2	7.34705	15.8992	30.1788	46.4313	61.7369	76.5878	92.2445	108.007	125.34	141.773
89.3	7.3472	15.8997	30.1788	46.4261	61.7382	76.5878	92.2445	108.007	125.329	141.773
89.4	7.34725	15.9006	30.1782	46.4246	61.7386	76.5878	92.2432	108.007	125.328	141.771
89.5	7.3472	15.8997	30.1778	46.4238	61.739	76.5872	92.2406	108.005	125.327	141.771
89.6	7.34705	15.8992	30.1722	46.422	61.7386	76.5851	92.2396	108.004	125.326	141.77
89.7	7.34535	15.8988	30.1703	46.4204	61.7382	76.5848	92.2374	108.003	125.325	141.766
89.8	7.3452	15.8985	30.1699	46.4039	61.7369	76.5848	92.2372	108.003	125.315	141.765
89.9	7.34245	15.8977	30.169	46.3969	61.7358	76.5845	92.2338	108.002	125.312	141.764
90	7.3423	15.8967	30.1624	46.3935	61.7352	76.584	92.2261	108.001	125.299	141.714
90.1	7.3423	15.8967	30.1624	46.3911	61.7351	76.584	92.2261	107.894	125.246	141.61
90.2	7.3421	15.8967	30.1552	46.3832	61.7346	76.584	92.1112	107.699	124.858	141.358
90.3	7.342	15.8952	30.1156	46.3649	61.7346	76.4125	91.9781	107.68	124.807	141.018
90.4	7.32785	15.7833	30.0577	46.303	61.7338	76.0701	91.4579	106.947	123.39	140.779
90.5	7.2802	15.6815	29.7154	46.0358	61.3883	75.6055	91.1856	106.271	122.478	138.413
90.6	7.27145	15.6789	29.6904	45.8937	61.0496	75.4921	90.7845	105.847	121.617	136.849
90.7	7.22985	15.636	29.6896	45.7564	60.8896	75.2984	89.5692	105.109	120.785	135.908
90.8	7.22568	15.6245	29.6861	45.6285	60.7824	75.0939	89.154	104.493	119.803	134.59
90.9	7.19326	15.6243	29.6788	45.5571	60.6266	74.7998	88.7111	103.877	118.861	133.65
91	7.17829	15.5957	29.6648	45.4737	60.4912	74.5074	88.2252	103.083	117.973	132.589
91.1	7.1681	15.5886	29.6438	45.4325	60.3635	74.163	87.7335	102.241	116.826	131.32
91.2	7.1612	15.5833	29.6262	45.428	60.2156	73.8027	87.2371	101.372	115.63	129.946
91.3	7.1546	15.5651	29.6222	45.4146	60.1522	73.505	86.5699	100.588	114.254	128.37
91.4	7.1541	15.564	29.6141	45.4055	59.9712	73.2479	86.0435	99.7181	113.016	127.228
91.5	7.1524	15.5606	29.6108	45.3807	59.807	72.9002	85.5124	98.7067	111.646	125.53
91.6	7.15036	15.5605	29.5938	45.3068	59.6614	72.4377	84.7366	97.7037	110.261	123.977
91.7	7.1474	15.5579	29.467	45.1001	59.3607	72.0859	84.0502	96.7209	108.81	122.232
91.8	7.15036	15.5373	29.3785	44.8962	59.0268	71.602	83.3318	95.6422	107.515	120.855
91.9	7.1429	15.4944	29.3208	44.7348	58.7077	71.1374	82.6894	94.8039	106.174	119.124
92	7.1334	15.4827	29.252	44.5794	58.4434	70.6895	82.1559	93.7612	104.959	117.678
92.1	7.1149	15.4386	29.1682	44.4277	58.1845	70.214	81.4263	92.8775	103.808	116.186
92.2	7.091	15.3989	29.08	44.2858	57.9019	69.7739	80.7967	91.9291	102.66	114.821
92.3	7.05786	15.3485	28.9877	44.1379	57.6417	69.3321	80.1941	91.0082	101.396	113.385
92.4	7.03425	15.2974	28.9081	43.9712	57.3707	68.8992	79.5773	90.1423	100.37	112.106
92.5	7.02055	15.237	28.8186	43.8	57.0881	68.4843	78.9663	89.2366	99.3082	110.719
92.6	6.9993	15.2269	28.7278	43.6287	56.8216	68.0636	78.3633	88.486	98.2421	109.485
92.7	6.9826	15.1842	28.6397	43.4733	56.5573	67.6608	77.7745	87.7755	97.2388	108.278
92.8	6.94756	15.1552	28.5284	43.3026	56.3047	67.2267	77.1651	87.021	96.1801	107.056
92.9	6.93605	15.1037	28.4997	43.1456	56.0027	66.8156	76.5955	86.2751	95.2741	105.888
93	6.924	15.0665	28.4047	42.9947	55.7383	66.4138	76.0202	85.528	94.3114	104.862
93.1	6.9197	15.0563	28.3239	42.8484	55.462	66.0349	75.475	84.7813	93.4726	103.668
93.2	6.8925	15.0038	28.2301	42.6967	55.2065	65.6287	74.9277	84.0609	92.6582	102.665
93.3	6.88145	14.986	28.143	42.5299	54.9517	65.2417	74.396	83.3538	91.8134	101.599
93.4	6.8583	14.9271	28.0677	42.3862	54.697	64.8458	73.8849	82.6625	91.0249	100.657
93.5	6.83095	14.88	27.9802	42.2244	54.4411	64.4673	73.3672	82.0044	90.196	99.7225
93.6	6.82525	14.852	27.9099	42.0725	54.1715	64.1174	72.8646	81.3572	89.3947	98.7108
93.7	6.81165	14.8165	27.8286	41.9492	53.9224	63.7552	72.3777	80.6895	88.6049	97.8502
93.8	6.79135	14.7739	27.7509	41.7933	53.6828	63.4018	71.8903	80.0789	87.8492	96.9477
93.9	6.79125	14.7559	27.6773	41.6486	53.4406	63.0675	71.4376	79.4672	87.0963	96.1053
94	6.7623	14.707	27.5925	41.5071	53.2069	62.7155	70.976	78.8571	86.3452	95.2405
94.1	6.73955	14.6713	27.5209	41.3435	52.9738	62.3655	70.5114	78.2772	85.6281	94.3811
94.2	6.7295	14.6416	27.4483	41.2088	52.7349	62.0395	70.0622	77.7116	84.9403	93.5472
94.3	6.69875	14.5904	27.3667	41.0643	52.5034	61.6964	69.609	77.1366	84.2558	92.7465
94.4	6.69555	14.5646	27.2878	40.8964	52.2577	61.3752	69.1862	76.6069	83.6101	91.945
94.5	6.67715	14.5206	27.2006	40.751	52.0296	61.0473	68.7591	76.0623	82.9637	91.1792
94.6	6.65535	14.4721	27.1186	40.6069	51.7951	60.7157	68.3271	75.5212	82.3295	90.4192
94.7	6.64075	14.4408	27.0337	40.4497	51.5644	60.3919	67.8983	75.0006	81.7203	89.6793
94.8	6.6235	14.3966	26.9601	40.2869	51.3418	60.0735	67.4998	74.4835	81.1138	88.9391
94.9	6.60205	14.3569	26.8859	40.14	51.1175	59.7618	67.1146	73.9684	80.5209	88.2153
95	6.5921	14.3208	26.8117	40.0042	50.8977	59.4604	66.7164	73.4769	79.9554	87.5268
95.1	6.58335	14.2977	26.7336	39.8611	50.6783	59.161	66.3269	73.0124	79.3894	86.8585
95.2	6.56355	14.2665	26.6545	39.7284	50.4616	58.8737	65.9525	72.5488	78.8394	86.1961
95.3	6.559	14.2427	26.591	39.5959	50.2463	58.5893	65.5844	72.0929	78.2942	85.5475
95.4	6.5392	14.2017	26.5119	39.4712	50.0507	58.2979	65.2179	71.6397	77.7539	84.9018
95.5	6.52	14.1703	26.4479	39.3254	49.8487	58.0165	64.8508	71.2036	77.2342	84.257
95.6	6.4956	14.1282	26.3738	39.1993	49.6433	57.7387	64.4748	70.7729	76.7193	83.6372
95.7	6.47815	14.0934	26.3014	39.0699	49.4393	57.4595	64.1243	70.3562	76.2234	83.0301
95.8	6.4535	14.0515	26.2235	38.9503	49.2275	57.192	63.7767	69.9375	75.7194	82.4469
95.9	6.445	14.0083	26.1422	38.82	49.0153	56.9117	63.4154	69.5316	75.2251	81.8801
96	6.4295	13.969	26.0634	38.6909	48.8046	56.6282	63.0772	69.133	74.7519	81.3184
96.1	6.41005	13.9281	25.9846	38.5545	48.6019	56.3668	62.7472	68.744	74.2754	80.7534
96.2	6.39125	13.8885	25.9102	38.4232	48.4082	56.1137	62.4174	68.3515	73.8063	80.2109
96.3	6.3739	13.8527	25.8411	38.2957	48.2162	55.8624	62.0902	67.9638	73.3604	79.6838
96.4	6.35545	13.8124	25.7648	38.1762	48.0306	55.6076	61.7651	67.5807	72.919	79.1596
96.5	6.3415	13.7767	25.694	38.05	47.841	55.3608	61.4482	67.2175	72.476	78.6407
96.6	6.32605	13.7406	25.6261	37.9268	47.6645	55.1226	61.1389	66.8521	72.0339	78.1509
96.7	6.3098	13.7099	25.5554	37.8077	47.4847	54.875	60.8411	66.4859	71.6077	77.665
96.8	6.2915	13.6775	25.4845	37.6888	47.3072	54.6226	60.5439	66.1283	71.2031	77.1967
96.9	6.2726	13.6389	25.4141	37.569	47.1313	54.3725	60.2464	65.7738	70.8022	76.7286
97	6.2532	13.6048	25.3443	37.4406	46.9631	54.1466	59.9579	65.4198	70.4011	76.2551
97.1	6.2315	13.5715	25.2735	37.3205	46.7889	53.9216	59.6589	65.0708	70.0035	75.7904
97.2	6.2166	13.5361	25.2037	37.2055	46.6087	53.6826	59.3668	64.7248	69.6169	75.3395
97.3	6.2	13.5005	25.1297	37.0869	46.4292	53.4353	59.0808	64.3879	69.2425	74.893
97.4	6.185	13.4678	25.058	36.9636	46.2493	53.2002	58.8074	64.0591	68.8715	74.4479
97.5	6.1679	13.4325	24.9923	36.8416	46.073	52.9689	58.5415	63.7306	68.5042	74.0206
97.6	6.14775	13.3994	24.9241	36.7262	45.8961	52.7416	58.2794	63.4087	68.1463	73.6043
97.7	6.13235	13.369	24.8561	36.6135	45.7214	52.513	58.0182	63.0949	67.7977	73.2014
97.8	6.11495	13.3344	24.7851	36.4972	45.5552	52.2824	57.7478	62.7844	67.4318	72.7973
97.9	6.09885	13.3016	24.7174	36.3734	45.3785	52.0645	57.4766	62.4786	67.0705	72.3737
98	6.0821	13.2699	24.649	36.2484	45.2045	51.8535	57.2102	62.1797	66.7229	71.966
98.1	6.0661	13.2423	24.5798	36.126	45.0331	51.6354	56.9475	61.8824	66.3897	71.5691
98.2	6.04925	13.2104	24.5081	36.0141	44.8634	51.4232	56.6886	61.5916	66.0614	71.1817
98.3	6.0313	13.1773	24.4403	35.8954	44.6925	51.2172	56.434	61.3046	65.7333	70.7965
98.4	6.01395	13.1475	24.3729	35.781	44.5199	51.0189	56.186	61.0185	65.4065	70.415
98.5	6.00165	13.1196	24.3109	35.6673	44.3509	50.8252	55.9359	60.7443	65.0827	70.0491
98.6	5.98615	13.0857	24.2441	35.5528	44.1937	50.6274	55.6744	60.4655	64.7622	69.6954
98.7	5.96725	13.0533	24.1777	35.4388	44.0316	50.4207	55.4221	60.1789	64.4472	69.3429
98.8	5.95155	13.0202	24.1169	35.3216	43.8649	50.2161	55.1865	59.9014	64.1437	68.9873
98.9	5.9336	12.9828	24.0537	35.2099	43.7071	50.0115	54.9473	59.6252	63.8486	68.6454
99	5.91695	12.9496	23.9821	35.0962	43.5519	49.8201	54.7141	59.3588	63.5474	68.3102
99.1	5.89945	12.913	23.9116	34.9868	43.3944	49.6173	54.4843	59.0953	63.2583	67.9727
99.2	5.8848	12.8794	23.8444	34.8717	43.2437	49.4108	54.2507	58.8308	62.973	67.6395
99.3	5.86565	12.8466	23.7815	34.7627	43.0947	49.2044	54.0226	58.5671	62.6839	67.3088
99.4	5.8468	12.8156	23.7201	34.66	42.9498	49.0045	53.8038	58.313	62.3971	66.9847
99.5	5.82775	12.7813	23.6564	34.5533	42.7955	48.8056	53.5918	58.0695	62.1098	66.6645
99.6	5.81355	12.753	23.5939	34.4461	42.646	48.6029	53.3743	57.8205	61.8339	66.3485
99.7	5.801	12.7221	23.5298	34.3441	42.4967	48.4285	53.1577	57.5675	61.5583	66.0408
99.8	5.7829	12.6885	23.4688	34.2367	42.3441	48.2351	52.9387	57.318	61.2787	65.7247
99.9	5.7636	12.6547	23.4101	34.1321	42.1952	48.049	52.7148	57.0715	61.0035	65.4167
100	5.74335	12.6254	23.3509	34.0247	42.0442	47.8681	52.5002	56.8266	60.7385	65.115
100.1	5.72555	12.5936	23.2853	33.9207	41.8979	47.692	52.2865	56.5793	60.4805	64.8241
100.2	5.7099	12.5598	23.2235	33.8143	41.7478	47.5223	52.0734	56.3321	60.2205	64.5463
100.3	5.6962	12.5265	23.1655	33.7059	41.6006	47.3414	51.8604	56.0878	59.9535	64.2687
100.4	5.68235	12.4903	23.1054	33.5972	41.4512	47.1557	51.6492	55.854	59.6971	63.9937
100.5	5.6671	12.4561	23.0485	33.4904	41.3076	46.9759	51.4305	55.6166	59.4454	63.7194
100.6	5.65205	12.4271	22.9904	33.3856	41.1731	46.8076	51.2214	55.3769	59.1958	63.4478
100.7	5.63065	12.3938	22.9272	33.2835	41.037	46.6304	51.0146	55.1522	58.9499	63.1703
100.8	5.6133	12.3591	22.8654	33.1773	40.8912	46.4564	50.8105	54.9412	58.713	62.8924
100.9	5.5978	12.3243	22.8012	33.0752	40.7504	46.2786	50.6125	54.722	58.4727	62.6303
101	5.58345	12.2945	22.7426	32.9695	40.6079	46.1028	50.422	54.5065	58.2346	62.3649
101.1	5.5694	12.264	22.6857	32.8707	40.4689	45.9363	50.235	54.2961	57.9916	62.1032
101.2	5.55525	12.2289	22.6231	32.7781	40.326	45.7722	50.0404	54.0829	57.7504	61.8419
101.3	5.538	12.1939	22.5634	32.677	40.1868	45.6076	49.8476	53.8724	57.5173	61.5755
101.4	5.5267	12.1613	22.5015	32.5779	40.0529	45.4461	49.662	53.6736	57.2904	61.3131
101.5	5.5108	12.1279	22.4414	32.4781	39.9186	45.2824	49.4834	53.4723	57.0529	61.0605
101.6	5.49495	12.0966	22.3802	32.3769	39.7844	45.1211	49.2938	53.2653	56.8219	60.8113
101.7	5.4762	12.0669	22.3184	32.2786	39.6506	44.9571	49.1098	53.0568	56.595	60.5632
101.8	5.4568	12.0346	22.257	32.1798	39.5251	44.798	48.9149	52.835	56.3591	60.3149
101.9	5.4446	12.0045	22.1945	32.0836	39.3976	44.6432	48.7294	52.6193	56.1277	60.0708
102	5.42985	11.9747	22.1391	31.989	39.2663	44.49	48.5543	52.4143	55.9076	59.8299
102.1	5.4139	11.9446	22.0854	31.8904	39.1373	44.3414	48.3854	52.2088	55.6852	59.5872
102.2	5.4008	11.9144	22.0318	31.7939	39.0037	44.1952	48.2142	52.009	55.4688	59.3487
102.3	5.38965	11.887	21.9735	31.7007	38.8784	44.0439	48.0345	51.8105	55.2603	59.1168
102.4	5.37525	11.8563	21.9133	31.6063	38.7576	43.8866	47.8492	51.613	55.0491	58.8909
102.5	5.3574	11.8311	21.857	31.5108	38.63	43.7368	47.671	51.4166	54.8391	58.6703
102.6	5.34255	11.8053	21.8001	31.4169	38.5043	43.5846	47.5034	51.2155	54.6447	58.4505
102.7	5.3305	11.7789	21.7415	31.3217	38.3842	43.4349	47.3377	51.0143	54.4618	58.2222
102.8	5.32105	11.7493	21.6834	31.2267	38.2659	43.2844	47.1672	50.8212	54.2651	57.9904
102.9	5.3061	11.7194	21.6246	31.1356	38.1451	43.1457	46.9986	50.6337	54.0686	57.7743
103	5.29225	11.6917	21.5657	31.0499	38.0252	42.9999	46.8363	50.4504	53.879	57.5637
103.1	5.2813	11.6615	21.5085	30.9606	37.9138	42.8582	46.6744	50.2729	53.6846	57.3514
103.2	5.2684	11.6322	21.4533	30.8702	37.7962	42.714	46.5087	50.0946	53.487	57.1346
103.3	5.2544	11.606	21.3967	30.7754	37.6724	42.5767	46.3554	49.925	53.2954	56.9162
103.4	5.23675	11.5733	21.3435	30.6861	37.5529	42.435	46.1935	49.7548	53.1096	56.6983
103.5	5.2212	11.5404	21.2908	30.599	37.4328	42.2961	46.0299	49.5787	52.9224	56.4813
103.6	5.20475	11.5092	21.2359	30.508	37.3161	42.1601	45.8727	49.4063	52.7312	56.2678
103.7	5.19375	11.4829	21.1845	30.4243	37.1975	42.0217	45.7121	49.2317	52.5395	56.0548
103.8	5.1822	11.4519	21.1279	30.3415	37.0828	41.8852	45.553	49.0612	52.3402	55.8509
103.9	5.1712	11.4205	21.0753	30.257	36.9646	41.7504	45.3982	48.8941	52.1469	55.6589
104	5.15645	11.3917	21.0214	30.1705	36.8561	41.6153	45.2424	48.7287	51.9564	55.4714
104.1	5.1428	11.3625	20.9678	30.0872	36.7456	41.4799	45.088	48.5735	51.7723	55.2808
104.2	5.12755	11.3312	20.9138	30.0076	36.6303	41.3394	44.9281	48.4084	51.5908	55.0933
104.3	5.11365	11.3012	20.8524	29.9289	36.5151	41.1936	44.7635	48.2399	51.4148	54.9035
104.4	5.09735	11.2681	20.7953	29.8403	36.3985	41.0518	44.6016	48.0744	51.2344	54.718
104.5	5.0844	11.2376	20.7405	29.7518	36.2822	40.9205	44.4447	47.9119	51.0635	54.5311
104.6	5.07035	11.2071	20.6837	29.669	36.1738	40.7881	44.2934	47.749	50.8921	54.3507
104.7	5.0576	11.1777	20.6323	29.5805	36.063	40.6544	44.1484	47.5891	50.7267	54.1599
104.8	5.04725	11.1488	20.5775	29.4918	35.9571	40.5263	44.0007	47.4387	50.5522	53.9766
104.9	5.0312	11.1198	20.5214	29.4149	35.8478	40.3907	43.8507	47.2817	50.3798	53.8005
105	5.0211	11.0951	20.4708	29.3309	35.7289	40.2661	43.7036	47.1296	50.2177	53.6094
105.1	5.0057	11.0637	20.4216	29.2528	35.6261	40.1361	43.5591	46.9734	50.0624	53.435
105.2	4.99475	11.039	20.3713	29.1713	35.5205	40.0137	43.413	46.8235	49.9033	53.2553
105.3	4.98085	11.012	20.3172	29.0937	35.4133	39.8873	43.27	46.6742	49.7505	53.0716
105.4	4.9684	10.9832	20.2641	29.0147	35.3027	39.7593	43.1287	46.5236	49.5944	52.8885
105.5	4.95545	10.9527	20.2131	28.9335	35.1926	39.6322	42.9867	46.3696	49.4304	52.7111
105.6	4.9434	10.9278	20.1619	28.8518	35.0821	39.5022	42.8436	46.2119	49.2708	52.53
105.7	4.928	10.8971	20.1082	28.7719	34.9752	39.375	42.7034	46.061	49.1105	52.3552
105.8	4.912	10.8687	20.0563	28.6871	34.8654	39.251	42.5635	45.911	48.9541	52.1846
105.9	4.90095	10.8423	20.0088	28.6029	34.7608	39.1309	42.4285	45.7606	48.8	52.0183
106	4.8886	10.8152	19.9575	28.5233	34.6646	39.0072	42.2956	45.6071	48.6456	51.8526
106.1	4.87875	10.7911	19.9059	28.4409	34.5623	38.8793	42.1643	45.4644	48.4913	51.6876
106.2	4.87065	10.7669	19.8587	28.3619	34.4698	38.7538	42.0392	45.3209	48.3367	51.5213
106.3	4.86195	10.745	19.8157	28.2843	34.3743	38.6264	41.9059	45.1776	48.1882	51.36
106.4	4.84735	10.7172	19.762	28.2075	34.2791	38.5001	41.7766	45.0363	48.0336	51.1988
106.5	4.83525	10.6932	19.7113	28.1281	34.179	38.3816	41.6467	44.8958	47.8844	51.0367
106.6	4.827	10.6664	19.6637	28.0547	34.0808	38.2631	41.5145	44.7522	47.7375	50.8816
106.7	4.8164	10.64	19.6148	27.9788	33.9771	38.1417	41.3907	44.6101	47.5872	50.7205
106.8	4.8051	10.6094	19.5659	27.8961	33.8795	38.0291	41.2626	44.4681	47.4303	50.562
106.9	4.7914	10.5826	19.5149	27.8176	33.7866	37.9159	41.131	44.3218	47.2803	50.4044
107	4.7768	10.5585	19.462	27.7365	33.688	37.7983	41.0045	44.175	47.1325	50.2484
107.1	4.7651	10.5297	19.4063	27.6609	33.5891	37.6783	40.8793	44.0292	46.9841	50.0952
107.2	4.75295	10.5035	19.3526	27.5841	33.4893	37.5597	40.753	43.8918	46.8438	49.9348
107.3	4.7398	10.481	19.3064	27.5135	33.3958	37.4403	40.6251	43.7571	46.7045	49.7796
107.4	4.73395	10.4569	19.2514	27.4395	33.3027	37.3253	40.4995	43.6249	46.5635	49.6216
107.5	4.72155	10.4319	19.203	27.3661	33.206	37.2174	40.379	43.498	46.4261	49.4592
107.6	4.7074	10.4058	19.1547	27.2943	33.1101	37.1107	40.256	43.3679	46.2814	49.3026
107.7	4.69495	10.3776	19.1085	27.2191	33.0206	37.0007	40.132	43.2331	46.135	49.1539
107.8	4.68325	10.3495	19.0598	27.1429	32.9233	36.8899	40.0089	43.1006	46.0009	49.0027
107.9	4.669	10.3233	19.0063	27.0704	32.828	36.7766	39.8837	42.9655	45.8696	48.8581
108	4.65615	10.294	18.9636	26.9967	32.7367	36.6673	39.7627	42.8325	45.7302	48.7093
108.1	4.6471	10.2668	18.9197	26.9233	32.6418	36.5567	39.6369	42.705	45.5941	48.5675
108.2	4.637	10.2406	18.8673	26.8494	32.5507	36.4463	39.5155	42.5733	45.4595	48.4195
108.3	4.62665	10.2157	18.8163	26.7782	32.4637	36.3394	39.3931	42.4451	45.3208	48.2688
108.4	4.6119	10.1886	18.7664	26.7058	32.3726	36.23	39.2715	42.3131	45.1792	48.1206
108.5	4.59715	10.1613	18.7174	26.6328	32.2757	36.1191	39.1515	42.1825	45.0474	47.9732
108.6	4.5894	10.1335	18.6724	26.556	32.1822	36.0107	39.0396	42.057	44.9205	47.8237
108.7	4.57435	10.103	18.6265	26.4846	32.0939	35.9072	38.9244	41.9292	44.7835	47.6842
108.8	4.56265	10.0734	18.58	26.4102	32.0023	35.8137	38.8108	41.7995	44.6457	47.5475
108.9	4.54845	10.0466	18.532	26.3387	31.9084	35.7158	38.6966	41.6838	44.5157	47.4079
109	4.5391	10.0199	18.4842	26.269	31.8178	35.6104	38.5792	41.5629	44.3871	47.2681
109.1	4.52845	9.99455	18.4355	26.197	31.7282	35.5079	38.4633	41.4415	44.2585	47.1395
109.2	4.51685	9.97005	18.3858	26.127	31.6395	35.4059	38.3494	41.3205	44.1307	47.0089
109.3	4.5094	9.9448	18.3374	26.0538	31.5491	35.3134	38.2392	41.2024	44.0067	46.8825
109.4	4.4986	9.9172	18.2916	25.9846	31.4606	35.2154	38.1246	41.0838	43.8801	46.7516
109.5	4.4889	9.8938	18.244	25.9142	31.3734	35.1176	38.0111	40.9612	43.7587	46.6167
109.6	4.47535	9.87005	18.1936	25.8424	31.2894	35.0171	37.8981	40.8348	43.6372	46.4892
109.7	4.46275	9.84525	18.1426	25.771	31.1971	34.9188	37.7886	40.7084	43.5172	46.356
109.8	4.45205	9.81825	18.0933	25.6966	31.1046	34.8188	37.6744	40.5866	43.4019	46.2232
109.9	4.44025	9.79475	18.0468	25.6243	31.012	34.7228	37.5607	40.4699	43.2878	46.0888
110	4.4277	9.7714	18.0006	25.5578	30.9274	34.6228	37.4543	40.3502	43.1692	45.9567
110.1	4.41755	9.74815	17.9607	25.4889	30.8395	34.5263	37.3443	40.2334	43.0431	45.8279
110.2	4.4039	9.7227	17.9157	25.4235	30.7494	34.4292	37.2356	40.1178	42.9215	45.699
110.3	4.39495	9.69945	17.8682	25.3575	30.6631	34.3332	37.1308	40.0082	42.8006	45.5684
110.4	4.38795	9.67625	17.8258	25.291	30.5766	34.243	37.0279	39.8984	42.6852	45.4445
110.5	4.3793	9.6564	17.7818	25.2265	30.4922	34.1494	36.9207	39.7844	42.5694	45.3286
110.6	4.369	9.6357	17.7377	25.1636	30.4106	34.0498	36.817	39.67	42.4562	45.2094
110.7	4.35535	9.61245	17.6947	25.101	30.3246	33.9497	36.7143	39.5533	42.3425	45.0898
110.8	4.34275	9.58885	17.6475	25.039	30.2412	33.8544	36.6152	39.4415	42.2318	44.9752
110.9	4.33	9.566	17.604	24.9748	30.1593	33.7598	36.5094	39.3319	42.1221	44.8558
111	4.3219	9.5436	17.5615	24.9104	30.0773	33.6666	36.4065	39.2225	42.0165	44.735
111.1	4.30795	9.51835	17.514	24.8492	29.9959	33.5739	36.3077	39.1123	41.898	44.6204
111.2	4.29545	9.49725	17.4686	24.7831	29.9122	33.4827	36.2076	39.0056	41.7832	44.4963
111.3	4.28355	9.47565	17.4239	24.7206	29.8338	33.385	36.1059	38.8922	41.6754	44.3774
111.4	4.2756	9.4549	17.3797	24.6574	29.7517	33.2894	36.003	38.7804	41.5671	44.2565
111.5	4.26555	9.43145	17.333	24.5937	29.672	33.1963	35.8974	38.6649	41.4515	44.1374
111.6	4.2544	9.4119	17.288	24.5298	29.5915	33.1062	35.7961	38.5514	41.3434	44.0152
111.7	4.2479	9.3875	17.2455	24.4659	29.5114	33.0149	35.6999	38.4453	41.2335	43.8921
111.8	4.2395	9.369	17.2056	24.4008	29.4308	32.9222	35.6005	38.3382	41.1236	43.7693
111.9	4.2326	9.3471	17.1653	24.3387	29.3627	32.8292	35.5054	38.229	41.013	43.6536
112	4.22215	9.32515	17.1194	24.2815	29.2839	32.7392	35.4105	38.1167	40.9037	43.5406
112.1	4.21465	9.30275	17.0791	24.2155	29.2017	32.651	35.3211	38.008	40.7944	43.4236
112.2	4.20395	9.27505	17.0377	24.1527	29.1276	32.5727	35.2252	37.8948	40.6799	43.3119
112.3	4.19105	9.25165	16.9961	24.0864	29.0478	32.4948	35.127	37.7984	40.5717	43.1909
112.4	4.18235	9.22825	16.9502	24.0211	28.9706	32.4101	35.0333	37.6946	40.4602	43.0727
112.5	4.17475	9.20585	16.911	23.96	28.8932	32.3254	34.9411	37.5968	40.3496	42.9595
112.6	4.1687	9.1848	16.8728	23.8967	28.8192	32.2431	34.8498	37.4975	40.2381	42.8499
112.7	4.1564	9.1618	16.8259	23.8378	28.7434	32.1522	34.7532	37.3958	40.1288	42.7401
112.8	4.14305	9.13735	16.7841	23.776	28.6641	32.0599	34.6583	37.2945	40.0239	42.6284
112.9	4.13655	9.11535	16.7464	23.7144	28.5816	31.9714	34.5633	37.196	39.9195	42.5175
113	4.1257	9.0915	16.7034	23.6562	28.5071	31.8832	34.4698	37.0986	39.8125	42.4136
113.1	4.1159	9.0672	16.6615	23.5964	28.4306	31.7996	34.3744	37.0012	39.7086	42.3032
113.2	4.10245	9.04435	16.6212	23.5333	28.3524	31.7136	34.2791	36.8986	39.6022	42.1879
113.3	4.09145	9.02075	16.5778	23.475	28.279	31.6274	34.1854	36.7957	39.4957	42.0735
113.4	4.08375	9.00125	16.5349	23.4125	28.2066	31.5425	34.0976	36.7006	39.3958	41.9611
113.5	4.07045	8.98125	16.4935	23.357	28.1324	31.46	34.0057	36.6028	39.2892	41.8537
113.6	4.05895	8.96005	16.4549	23.2988	28.0561	31.378	33.9111	36.5083	39.182	41.7446
113.7	4.05045	8.93875	16.416	23.2413	27.9813	31.2994	33.8187	36.419	39.081	41.6384
113.8	4.0395	8.9156	16.3736	23.1869	27.912	31.2183	33.7322	36.3262	38.9834	41.5384
113.9	4.0332	8.8968	16.3359	23.1327	27.8435	31.1374	33.6433	36.2338	38.8851	41.4331
114	4.0278	8.8773	16.2999	23.0775	27.7719	31.0585	33.5521	36.1407	38.7872	41.3287
114.1	4.0197	8.8599	16.2599	23.0199	27.7068	30.9768	33.4618	36.0487	38.6945	41.2296
114.2	4.0078	8.8413	16.2181	22.9607	27.636	30.8922	33.3692	35.953	38.5969	41.1243
114.3	3.99975	8.82475	16.1818	22.8945	27.5593	30.8136	33.2803	35.8653	38.4996	41.0194
114.4	3.98805	8.80615	16.141	22.8356	27.4893	30.7315	33.1907	35.7757	38.4032	40.9198
114.5	3.97845	8.78455	16.1011	22.7753	27.4203	30.6519	33.1037	35.6781	38.3053	40.8125
114.6	3.97275	8.76665	16.0628	22.7163	27.3533	30.5744	33.0247	35.5861	38.2134	40.7097
114.7	3.96235	8.74585	16.0238	22.6615	27.284	30.4958	32.941	35.4933	38.1143	40.611
114.8	3.95365	8.72765	15.9849	22.6078	27.213	30.4204	32.8584	35.4006	38.019	40.5187
114.9	3.9402	8.7084	15.9444	22.5552	27.1438	30.3385	32.7706	35.3079	37.9253	40.4222
115	3.9262	8.6868	15.9036	22.497	27.0747	30.2569	32.6822	35.214	37.8338	40.3237
115.1	3.9175	8.6672	15.8668	22.4389	27.0051	30.1743	32.5994	35.1234	37.7424	40.224
115.2	3.90645	8.64625	15.8286	22.3837	26.9327	30.094	32.517	35.0344	37.6587	40.1287
115.3	3.89555	8.62415	15.7911	22.3291	26.8607	30.0123	32.4302	34.9433	37.5646	40.0303
115.4	3.8849	8.6064	15.7576	22.2712	26.7888	29.9349	32.3462	34.8535	37.4708	39.9327
115.5	3.8776	8.5888	15.7239	22.2112	26.7239	29.8592	32.2658	34.7655	37.3809	39.837
115.6	3.8712	8.5694	15.6893	22.1562	26.6556	29.7828	32.1836	34.6789	37.2934	39.7423
115.7	3.86545	8.54995	15.6537	22.0991	26.5875	29.7056	32.0997	34.5874	37.2051	39.6501
115.8	3.85965	8.53165	15.6153	22.0441	26.5232	29.626	32.0206	34.5006	37.1232	39.5593
115.9	3.8458	8.5084	15.5732	21.9978	26.4549	29.5446	31.9372	34.4134	37.0335	39.4669
116	3.83745	8.48675	15.5337	21.945	26.3873	29.4656	31.8548	34.3227	36.9445	39.3716
116.1	3.8283	8.4669	15.4938	21.8896	26.3186	29.384	31.7733	34.2327	36.8514	39.2728
116.2	3.8202	8.4461	15.4493	21.8356	26.2486	29.3012	31.6906	34.144	36.7612	39.1768
116.3	3.8091	8.4263	15.4086	21.7812	26.1831	29.2269	31.6112	34.0545	36.6728	39.0816
116.4	3.79425	8.40525	15.3714	21.7259	26.119	29.1481	31.5304	33.9619	36.5859	38.9834
116.5	3.78075	8.38685	15.3386	21.6735	26.0551	29.0728	31.4487	33.8699	36.4984	38.888
116.6	3.77045	8.37015	15.3027	21.6207	25.9874	28.9984	31.3693	33.7821	36.4107	38.7932
116.7	3.76145	8.34655	15.2656	21.5667	25.9185	28.92	31.2875	33.6975	36.3249	38.7042
116.8	3.7509	8.3233	15.2278	21.508	25.8549	28.8466	31.2078	33.6142	36.2394	38.6145
116.9	3.7423	8.3032	15.1915	21.4505	25.7848	28.7705	31.1302	33.5307	36.1579	38.5205
117	3.73285	8.28405	15.1541	21.3982	25.7184	28.6979	31.0547	33.4442	36.0763	38.4281
117.1	3.7232	8.2594	15.114	21.3422	25.6548	28.6228	30.9726	33.3581	35.9925	38.3385
117.2	3.7159	8.2382	15.0799	21.2888	25.5924	28.5486	30.892	33.2736	35.9072	38.2428
117.3	3.7111	8.2183	15.0446	21.237	25.5315	28.4711	30.8112	33.191	35.8173	38.1501
117.4	3.70255	8.19525	15.0045	21.1812	25.4682	28.3939	30.7307	33.1075	35.7258	38.058
117.5	3.69045	8.17435	14.9675	21.1257	25.4052	28.3217	30.6538	33.0272	35.6396	37.967
117.6	3.6816	8.1572	14.9298	21.0755	25.3388	28.2497	30.5787	32.9492	35.5626	37.88
117.7	3.67555	8.13465	14.8943	21.0242	25.2765	28.178	30.5032	32.8696	35.4802	37.7895
117.8	3.6656	8.1149	14.8592	20.9715	25.2144	28.1031	30.4254	32.7832	35.3988	37.7001
117.9	3.65715	8.09125	14.8203	20.9186	25.1504	28.0328	30.3478	32.6982	35.3123	37.6177
118	3.6452	8.0661	14.781	20.8652	25.0823	27.9616	30.272	32.611	35.2257	37.5274
118.1	3.63685	8.04315	14.7449	20.8091	25.0166	27.8881	30.1974	32.529	35.142	37.4361
118.2	3.6276	8.0245	14.7079	20.7552	24.9536	27.816	30.1217	32.4483	35.0565	37.3436
118.3	3.61645	8.00485	14.6706	20.7026	24.8862	27.7393	30.0469	32.3677	34.9747	37.2513
118.4	3.6091	7.983	14.6346	20.6544	24.8268	27.6685	29.9722	32.2935	34.8931	37.1666
118.5	3.595	7.9585	14.596	20.6057	24.7617	27.5982	29.8938	32.2128	34.8142	37.0817
118.6	3.58365	7.93955	14.5621	20.5489	24.6928	27.5324	29.8139	32.1369	34.7288	36.9944
118.7	3.57055	7.91595	14.5246	20.4993	24.6291	27.4591	29.7349	32.0599	34.6402	36.9079
118.8	3.56335	7.89745	14.4892	20.4456	24.5662	27.389	29.663	31.9864	34.5585	36.8216
118.9	3.55665	7.87745	14.4558	20.3959	24.5032	27.3251	29.5865	31.9138	34.4774	36.7351
119	3.54695	7.86065	14.4176	20.345	24.4419	27.2567	29.5153	31.8383	34.3956	36.6509
119.1	3.54015	7.84175	14.3827	20.293	24.3776	27.187	29.4402	31.7613	34.3162	36.5656
119.2	3.5298	7.8253	14.3498	20.241	24.3143	27.1208	29.366	31.6854	34.2398	36.4847
119.3	3.52355	7.81075	14.3193	20.194	24.2544	27.0585	29.2966	31.6133	34.1646	36.4041
119.4	3.51355	7.79385	14.288	20.149	24.1976	26.9941	29.2222	31.5462	34.0908	36.3211
119.5	3.5012	7.7714	14.2534	20.1023	24.1371	26.9246	29.1466	31.4685	34.0106	36.2371
119.6	3.49445	7.75255	14.2203	20.051	24.0777	26.8588	29.0798	31.3984	33.935	36.1485
119.7	3.4885	7.7351	14.1877	20.0026	24.0211	26.7912	29.0129	31.3242	33.864	36.0678
119.8	3.47785	7.71765	14.1461	19.9541	23.9623	26.7202	28.9409	31.2447	33.7864	35.9891
119.9	3.4728	7.7037	14.114	19.9027	23.8979	26.6555	28.8707	31.17	33.7093	35.9031
120	3.4614	7.6818	14.0769	19.8517	23.8381	26.5864	28.8018	31.0943	33.6314	35.8315
120.1	3.45015	7.66195	14.0442	19.7991	23.7791	26.5172	28.7307	31.0197	33.5581	35.75
120.2	3.4412	7.6422	14.0086	19.7501	23.7199	26.4474	28.6575	30.9416	33.4832	35.6708
120.3	3.43105	7.62345	13.9779	19.7004	23.6601	26.3838	28.5887	30.8713	33.4124	35.5961
120.4	3.4227	7.6011	13.9475	19.6557	23.6041	26.3184	28.5178	30.7968	33.3378	35.5212
120.5	3.41285	7.57885	13.9135	19.6066	23.5448	26.2502	28.4441	30.7236	33.2589	35.4423
120.6	3.4025	7.5609	13.8798	19.5561	23.4873	26.183	28.3705	30.6539	33.1809	35.3644
120.7	3.39155	7.54095	13.8442	19.5094	23.4252	26.1133	28.2967	30.5828	33.1029	35.2844
120.8	3.3822	7.5218	13.8116	19.4602	23.3628	26.0478	28.2267	30.5105	33.0271	35.2052
120.9	3.37535	7.50135	13.7797	19.4111	23.3015	25.9838	28.1569	30.4408	32.9521	35.1273
121	3.36925	7.48365	13.7493	19.3673	23.2428	25.9225	28.0907	30.3736	32.8819	35.0486
121.1	3.3649	7.4674	13.7199	19.3178	23.1846	25.8588	28.0254	30.3063	32.8113	34.9688
121.2	3.35185	7.44805	13.6875	19.2713	23.1338	25.7965	27.9564	30.2335	32.7351	34.8914
121.3	3.3449	7.4279	13.6533	19.2251	23.0783	25.7344	27.8869	30.1602	32.6588	34.8111
121.4	3.33755	7.40965	13.6172	19.1756	23.02	25.6758	27.8213	30.0917	32.5879	34.7324
121.5	3.3276	7.3895	13.5808	19.13	22.9687	25.6093	27.7528	30.021	32.5177	34.6542
121.6	3.31765	7.36895	13.5434	19.0831	22.9085	25.5486	27.6842	29.9468	32.4482	34.5756
121.7	3.3067	7.3492	13.5076	19.0323	22.8519	25.4848	27.6126	29.872	32.3739	34.4957
121.8	3.29725	7.32895	13.4764	18.9837	22.7927	25.4182	27.5443	29.8024	32.2968	34.417
121.9	3.2882	7.31	13.4454	18.938	22.7322	25.3538	27.4722	29.7304	32.2248	34.3407
122	3.2835	7.292	13.4142	18.8867	22.6752	25.2939	27.4059	29.6661	32.1588	34.2625
122.1	3.2749	7.2764	13.3865	18.8407	22.6224	25.238	27.3422	29.6044	32.091	34.187
122.2	3.26535	7.25975	13.3584	18.7974	22.5694	25.1829	27.2769	29.539	32.0215	34.1152
122.3	3.25595	7.23945	13.3295	18.7564	22.5162	25.1292	27.2129	29.4726	31.9481	34.0417
122.4	3.24985	7.21825	13.2993	18.7119	22.4589	25.0701	27.1434	29.4074	31.878	33.9653
122.5	3.24445	7.20075	13.27	18.6668	22.401	25.0102	27.077	29.3398	31.8079	33.8897
122.6	3.23755	7.18055	13.2417	18.6234	22.3432	24.9512	27.0115	29.2676	31.7363	33.8177
122.7	3.23135	7.15735	13.2114	18.5757	22.288	24.8904	26.9466	29.1977	31.6645	33.7471
122.8	3.22345	7.13825	13.1786	18.5312	22.2338	24.828	26.8819	29.1305	31.5941	33.6756
122.9	3.21565	7.12155	13.1492	18.4858	22.1805	24.7655	26.8208	29.0631	31.5253	33.6047
123	3.20595	7.10215	13.1179	18.4426	22.1253	24.7071	26.7571	28.9932	31.4544	33.5361
123.1	3.1973	7.0823	13.0833	18.3958	22.07	24.6455	26.6929	28.9254	31.384	33.4633
123.2	3.1893	7.0665	13.0544	18.348	22.0155	24.5848	26.6327	28.8557	31.3188	33.39
123.3	3.18485	7.05085	13.0242	18.3041	21.9635	24.5267	26.5704	28.7887	31.2521	33.321
123.4	3.17885	7.03745	12.9945	18.2623	21.9074	24.4738	26.5075	28.7246	31.1859	33.2521
123.5	3.17265	7.02105	12.9677	18.2209	21.8544	24.4175	26.4473	28.6651	31.119	33.1835
123.6	3.16185	6.99955	12.9347	18.181	21.8044	24.3546	26.3794	28.5962	31.0482	33.1201
123.7	3.15145	6.97595	12.9028	18.1327	21.7517	24.2963	26.3135	28.5214	30.9744	33.0453
123.8	3.1407	6.957	12.8703	18.0875	21.6935	24.2351	26.2486	28.4479	30.9084	32.9724
123.9	3.133	6.9403	12.8416	18.0457	21.638	24.1755	26.1837	28.3853	30.8446	32.9021
124	3.1269	6.9234	12.816	18.0044	21.5858	24.116	26.1204	28.3193	30.7776	32.8281
124.1	3.11875	6.90895	12.7851	17.96	21.5304	24.0605	26.0565	28.2604	30.7135	32.754
124.2	3.10695	6.89345	12.7546	17.9177	21.4795	24.007	25.9922	28.1997	30.6462	32.6848
124.3	3.09905	6.87795	12.7289	17.8756	21.4287	23.9518	25.9303	28.1389	30.5846	32.6178
124.4	3.09155	6.85995	12.6975	17.8358	21.385	23.8973	25.8668	28.0745	30.5155	32.5507
124.5	3.0846	6.8444	12.6699	17.7934	21.3337	23.8386	25.8059	28.0135	30.4521	32.4821
124.6	3.0776	6.8309	12.6423	17.7519	21.2844	23.7834	25.742	27.9561	30.3869	32.4154
124.7	3.068	6.8135	12.6113	17.7117	21.2366	23.7274	25.6843	27.8951	30.3243	32.3484
124.8	3.0608	6.7987	12.5789	17.6732	21.1869	23.6736	25.6274	27.8348	30.2598	32.2804
124.9	3.0507	6.7812	12.5515	17.6332	21.1338	23.6194	25.565	27.7754	30.193	32.2149
125	3.04165	6.76425	12.5232	17.5929	21.0837	23.5638	25.5092	27.7156	30.1277	32.1521
125.1	3.03285	6.74855	12.4932	17.5526	21.0393	23.5107	25.4491	27.6509	30.0637	32.0869
125.2	3.02485	6.73235	12.4622	17.5083	20.9902	23.4529	25.3922	27.5887	30.0021	32.0228
125.3	3.0196	6.7124	12.4308	17.4669	20.9368	23.391	25.334	27.5248	29.9349	31.9576
125.4	3.00915	6.69025	12.3969	17.4228	20.8821	23.3313	25.2723	27.4579	29.8658	31.8902
125.5	3.00325	6.66815	12.3641	17.3746	20.8227	23.2732	25.2113	27.3939	29.7995	31.8234
125.6	2.9963	6.6503	12.3329	17.3314	20.7713	23.22	25.1515	27.3369	29.7361	31.7582
125.7	2.98895	6.63375	12.3062	17.2946	20.7213	23.1659	25.0936	27.2741	29.6718	31.6964
125.8	2.98345	6.61865	12.2755	17.2551	20.6678	23.1101	25.0361	27.2125	29.6066	31.6337
125.9	2.98215	6.60185	12.2505	17.2141	20.6176	23.0597	24.9807	27.1556	29.5474	31.5708
126	2.9746	6.5804	12.2209	17.1729	20.5715	23.0061	24.9267	27.0952	29.4896	31.5106
126.1	2.9684	6.5633	12.1929	17.13	20.5236	22.951	24.8695	27.0324	29.4289	31.4483
126.2	2.96205	6.54465	12.1607	17.0899	20.4729	22.8964	24.8103	26.9704	29.3673	31.3872
126.3	2.9527	6.5249	12.1313	17.0491	20.4207	22.8419	24.7503	26.9078	29.3039	31.3261
126.4	2.9482	6.5101	12.1057	17.0047	20.3685	22.7902	24.6951	26.8495	29.2458	31.2597
126.5	2.9404	6.4951	12.0762	16.9618	20.3164	22.7364	24.6384	26.7903	29.185	31.2004
126.6	2.9378	6.4807	12.0476	16.9191	20.2696	22.6849	24.5819	26.7324	29.1255	31.1389
126.7	2.93155	6.46435	12.0194	16.881	20.2241	22.6304	24.5287	26.6721	29.0693	31.0781
126.8	2.9266	6.4464	11.992	16.844	20.18	22.581	24.4757	26.6092	29.0152	31.0184
126.9	2.9209	6.4299	11.9646	16.8058	20.1336	22.529	24.4234	26.5524	28.9581	30.9596
127	2.91355	6.41505	11.936	16.7655	20.0888	22.477	24.3658	26.4937	28.8984	30.8969
127.1	2.90665	6.39795	11.9068	16.7223	20.0365	22.424	24.3067	26.4314	28.8404	30.8339
127.2	2.8987	6.3826	11.8778	16.6813	19.9894	22.3717	24.2505	26.375	28.7824	30.7733
127.3	2.8947	6.3692	11.8491	16.6415	19.9413	22.3198	24.1946	26.3192	28.7281	30.7094
127.4	2.88585	6.35455	11.8211	16.6028	19.8962	22.2679	24.1392	26.2633	28.6695	30.6496
127.5	2.87735	6.33935	11.7941	16.5663	19.8499	22.2132	24.0816	26.2053	28.6128	30.5878
127.6	2.8695	6.3236	11.7684	16.5259	19.8033	22.164	24.0255	26.1478	28.5562	30.5269
127.7	2.8599	6.3042	11.7443	16.4844	19.7591	22.1126	23.9749	26.0941	28.4971	30.4679
127.8	2.85675	6.28955	11.7192	16.4471	19.7124	22.0633	23.926	26.0414	28.4425	30.4044
127.9	2.84955	6.27445	11.6883	16.4094	19.6696	22.0092	23.8746	25.9837	28.3865	30.3453
128	2.84365	6.25785	11.6589	16.3664	19.6232	21.9558	23.8223	25.9297	28.3264	30.2843
128.1	2.83585	6.24685	11.6318	16.3255	19.5787	21.9071	23.7655	25.8729	28.2668	30.2236
128.2	2.82575	6.23005	11.6006	16.2858	19.5298	21.8545	23.7069	25.8143	28.2082	30.1639
128.3	2.82115	6.21415	11.5708	16.2404	19.4778	21.8043	23.6524	25.7605	28.1449	30.1036
128.4	2.8147	6.2017	11.5439	16.1991	19.4283	21.7543	23.6008	25.7077	28.087	30.0456
128.5	2.8055	6.1885	11.5159	16.1589	19.3814	21.7069	23.5483	25.6545	28.0317	29.99
128.6	2.7982	6.1723	11.4866	16.122	19.3352	21.6579	23.4971	25.6007	27.9766	29.9329
128.7	2.79065	6.15895	11.4548	16.0819	19.2889	21.6095	23.446	25.5471	27.9243	29.8745
128.8	2.7785	6.1458	11.4285	16.0454	19.2445	21.5603	23.3908	25.4909	27.8696	29.8132
128.9	2.77075	6.13635	11.4022	16.0073	19.1991	21.5124	23.3403	25.4367	27.812	29.7559
129	2.7658	6.123	11.3723	15.9687	19.1547	21.4646	23.2892	25.3825	27.7593	29.6986
129.1	2.7636	6.1081	11.3448	15.9318	19.113	21.4141	23.2375	25.333	27.7083	29.6404
129.2	2.7568	6.0954	11.3203	15.8944	19.0679	21.3635	23.1838	25.2814	27.6505	29.5803
129.3	2.7519	6.0813	11.2945	15.8558	19.0203	21.3167	23.1332	25.2301	27.5943	29.525
129.4	2.7422	6.0661	11.2664	15.8188	18.9735	21.2675	23.0789	25.1734	27.5386	29.4688
129.5	2.7318	6.0437	11.2371	15.777	18.9285	21.2136	23.0272	25.1159	27.4815	29.4128
129.6	2.72285	6.02605	11.2053	15.7362	18.8858	21.1583	22.9764	25.0589	27.4262	29.3534
129.7	2.7178	6.0136	11.1788	15.6954	18.8386	21.1073	22.9225	25.0077	27.3735	29.2935
129.8	2.7133	6.005	11.1537	15.6606	18.7932	21.0613	22.875	24.9591	27.3228	29.2364
129.9	2.7076	5.9933	11.1288	15.6261	18.752	21.0155	22.8293	24.908	27.2677	29.1816
130	2.69975	5.97925	11.0993	15.5892	18.7091	20.9642	22.7766	24.8507	27.2106	29.1302
130.1	2.69335	5.96435	11.0714	15.5498	18.6594	20.915	22.7249	24.7958	27.1561	29.0719
130.2	2.68955	5.95035	11.0468	15.5125	18.6172	20.8703	22.6744	24.7461	27.1058	29.0178
130.3	2.68295	5.93505	11.0186	15.4772	18.5746	20.8201	22.6215	24.6948	27.0517	28.9641
130.4	2.67605	5.91805	10.9852	15.4379	18.5288	20.7647	22.5698	24.6393	26.9936	28.9069
130.5	2.6692	5.9064	10.9601	15.3978	18.4792	20.7133	22.5192	24.5903	26.9433	28.8504
130.6	2.66115	5.88915	10.9331	15.3603	18.4332	20.6666	22.4641	24.5385	26.8894	28.795
130.7	2.65275	5.87205	10.9027	15.3219	18.3886	20.619	22.4136	24.484	26.8365	28.7393
130.8	2.64865	5.85695	10.8732	15.2858	18.3434	20.5721	22.3641	24.4326	26.786	28.681
130.9	2.6402	5.8396	10.8481	15.2445	18.2996	20.5256	22.3125	24.3786	26.7337	28.6248
131	2.63565	5.82465	10.8194	15.205	18.2564	20.4766	22.2586	24.3264	26.6771	28.5687
131.1	2.6297	5.8095	10.7891	15.1633	18.2126	20.427	22.2098	24.2803	26.6251	28.5088
131.2	2.62545	5.79415	10.7664	15.1294	18.1673	20.3768	22.1607	24.2327	26.5742	28.4552
131.3	2.6156	5.7754	10.7358	15.093	18.1263	20.3305	22.1025	24.1824	26.5207	28.4007
131.4	2.6056	5.7598	10.7099	15.0537	18.0829	20.283	22.0525	24.1351	26.4692	28.3432
131.5	2.5988	5.7468	10.6824	15.0167	18.0385	20.2377	22.0041	24.0884	26.4188	28.2878
131.6	2.591	5.7338	10.654	14.9834	18.0004	20.1906	21.9575	24.0384	26.3682	28.2318
131.7	2.5874	5.722	10.6303	14.9455	17.9579	20.1449	21.9104	23.9888	26.3171	28.1789
131.8	2.57605	5.70655	10.6009	14.9081	17.9132	20.0987	21.8606	23.9384	26.2629	28.122
131.9	2.5657	5.6892	10.5734	14.8709	17.8704	20.0538	21.8119	23.8923	26.2093	28.0636
132	2.554	5.6708	10.5481	14.8332	17.8275	20.0055	21.763	23.8474	26.1548	28.0089
132.1	2.54575	5.65765	10.5191	14.7952	17.7846	19.9571	21.714	23.8011	26.0983	27.9508
132.2	2.5374	5.6441	10.4923	14.7628	17.7428	19.9123	21.6635	23.7527	26.0446	27.8941
132.3	2.5292	5.6327	10.4658	14.7262	17.6996	19.8698	21.6127	23.7032	25.993	27.8424
132.4	2.52295	5.62045	10.4414	14.6943	17.6578	19.8248	21.5635	23.6576	25.9452	27.7883
132.5	2.5168	5.6095	10.4133	14.6629	17.6161	19.7782	21.5162	23.6091	25.8896	27.7338
132.6	2.51175	5.59675	10.3847	14.6307	17.5779	19.7331	21.4661	23.5612	25.8393	27.6767
132.7	2.5031	5.5818	10.3585	14.595	17.535	19.6885	21.4188	23.5153	25.7857	27.6248
132.8	2.4973	5.5716	10.3336	14.56	17.4951	19.6443	21.3743	23.473	25.7343	27.5741
132.9	2.49235	5.55905	10.3081	14.524	17.4552	19.5967	21.3291	23.4301	25.6766	27.5239
133	2.4873	5.5445	10.2835	14.4881	17.4146	19.551	21.2804	23.381	25.6218	27.4748
133.1	2.4802	5.5301	10.2544	14.454	17.3715	19.505	21.2366	23.3328	25.57	27.424
133.2	2.4731	5.5187	10.2296	14.4215	17.333	19.4623	21.1936	23.292	25.5166	27.3729
133.3	2.4657	5.5031	10.2066	14.3882	17.295	19.4158	21.145	23.2467	25.4663	27.3222
133.4	2.4603	5.486	10.1794	14.3539	17.2531	19.3705	21.0985	23.2003	25.413	27.2721
133.5	2.4551	5.468	10.1551	14.3167	17.2116	19.3266	21.0477	23.1481	25.3614	27.222
133.6	2.45155	5.45555	10.1341	14.282	17.17	19.2857	21.0007	23.1035	25.3123	27.1708
133.7	2.4458	5.4398	10.1108	14.2507	17.1318	19.2427	20.9589	23.0568	25.2626	27.1235
133.8	2.44115	5.43115	10.086	14.2192	17.091	19.201	20.9117	23.0087	25.211	27.0733
133.9	2.43175	5.41805	10.0599	14.1848	17.0507	19.1598	20.8589	22.9615	25.1597	27.0249
134	2.42565	5.40365	10.0362	14.1494	17.011	19.1177	20.8097	22.9207	25.1108	26.9749
134.1	2.4198	5.39	10.0136	14.117	16.9733	19.0748	20.7663	22.8764	25.0612	26.9214
134.2	2.4148	5.3756	9.99	14.0853	16.9367	19.032	20.7196	22.831	25.0135	26.8781
134.3	2.4139	5.3623	9.9687	14.0489	16.9003	18.9922	20.6719	22.7858	24.966	26.8291
134.4	2.407	5.347	9.944	14.0172	16.8647	18.9498	20.6241	22.7342	24.9153	26.7812
134.5	2.39915	5.33285	9.92115	13.9833	16.8234	18.9041	20.579	22.6865	24.8648	26.7295
134.6	2.3956	5.3189	9.8951	13.9519	16.7871	18.8588	20.5378	22.6403	24.8151	26.6751
134.7	2.3896	5.3065	9.8705	13.9162	16.7505	18.8187	20.493	22.5956	24.7652	26.6238
134.8	2.37935	5.29155	9.84675	13.8831	16.7116	18.7755	20.447	22.5518	24.7135	26.5743
134.9	2.37625	5.27505	9.82055	13.8507	16.6679	18.7316	20.4062	22.5112	24.6628	26.5229
135	2.3704	5.2583	9.7985	13.8167	16.6297	18.6924	20.3643	22.4678	24.6165	26.4699
135.1	2.36305	5.24095	9.77535	13.7873	16.5893	18.6486	20.3143	22.426	24.5676	26.4202
135.2	2.35425	5.23095	9.75205	13.7533	16.5453	18.6071	20.2665	22.3825	24.5174	26.3726
135.3	2.34855	5.21645	9.72765	13.7213	16.5081	18.5686	20.2245	22.3378	24.4718	26.3274
135.4	2.34305	5.20565	9.70455	13.691	16.4727	18.5307	20.1775	22.2959	24.4255	26.2804
135.5	2.3368	5.1958	9.68	13.6575	16.4338	18.4907	20.1328	22.2559	24.3778	26.2331
135.6	2.3286	5.1843	9.6559	13.6244	16.399	18.4487	20.0908	22.2132	24.3292	26.184
135.7	2.32365	5.17315	9.63665	13.5903	16.3613	18.4103	20.0495	22.1706	24.284	26.1356
135.8	2.3227	5.1627	9.6179	13.562	16.3272	18.3731	20.0089	22.1305	24.2401	26.0876
135.9	2.317	5.1462	9.5982	13.5324	16.2958	18.3305	19.9618	22.0847	24.1907	26.0389
136	2.3098	5.127	9.5744	13.5011	16.2572	18.29	19.914	22.0413	24.1432	25.9905
136.1	2.3004	5.11	9.5531	13.4664	16.2193	18.2516	19.8751	21.9999	24.1001	25.9403
136.2	2.29105	5.09855	9.52695	13.4332	16.1799	18.2095	19.8329	21.958	24.0562	25.8941
136.3	2.28405	5.08595	9.50325	13.405	16.1382	18.1667	19.7878	21.9142	24.0105	25.8456
136.4	2.28235	5.07385	9.48475	13.3711	16.0964	18.126	19.744	21.8727	23.9656	25.7933
136.5	2.277	5.0596	9.4649	13.342	16.0603	18.0838	19.7039	21.8281	23.9249	25.7505
136.6	2.27275	5.04735	9.44375	13.311	16.0258	18.0428	19.667	21.7828	23.8811	25.7029
136.7	2.2695	5.0391	9.4203	13.2804	15.991	17.9998	19.6286	21.7392	23.8367	25.658
136.8	2.269	5.0282	9.4039	13.2513	15.9548	17.9616	19.587	21.7006	23.7962	25.6143
136.9	2.26475	5.01595	9.38295	13.2207	15.9221	17.9248	19.545	21.6602	23.7508	25.5713
137	2.2616	5.0056	9.3627	13.1944	15.8862	17.8906	19.5064	21.621	23.7049	25.5274
137.1	2.2539	4.993	9.3411	13.1667	15.8528	17.8538	19.4641	21.58	23.6639	25.4821
137.2	2.2472	4.9834	9.321	13.1421	15.8202	17.8155	19.4213	21.5352	23.6189	25.4371
137.3	2.23965	4.97225	9.29925	13.1076	15.7836	17.7764	19.3788	21.4925	23.5743	25.3845
137.4	2.23665	4.96695	9.27995	13.0778	15.7492	17.7401	19.3445	21.4515	23.5315	25.3406
137.5	2.23355	4.95575	9.25975	13.0523	15.7138	17.6985	19.3054	21.4082	23.4911	25.297
137.6	2.2293	4.9426	9.2407	13.024	15.6796	17.6586	19.2653	21.3667	23.4531	25.2514
137.7	2.2253	4.933	9.2257	12.9921	15.6406	17.6225	19.2222	21.3305	23.4113	25.2049
137.8	2.2219	4.9236	9.2078	12.964	15.6061	17.5834	19.1801	21.2937	23.369	25.1603
137.9	2.22275	4.91425	9.19025	12.9356	15.5714	17.5434	19.1401	21.2558	23.3276	25.1161
138	2.2195	4.9083	9.1714	12.9036	15.537	17.5054	19.1019	21.2197	23.287	25.0689
138.1	2.21745	4.89845	9.14865	12.8762	15.5077	17.4684	19.0612	21.1797	23.2459	25.0244
138.2	2.21455	4.88965	9.13265	12.8459	15.4724	17.4311	19.0202	21.1416	23.2037	24.9803
138.3	2.2109	4.8812	9.1139	12.8134	15.4374	17.3973	18.983	21.1049	23.1644	24.9377
[truncated: 4,118 more rows]

## Sheet: Extended Data Dig. 9c
Extended Data Fig. 9c. Surface plasmon resonance data for CdxB binding to the gafYZ promoter
Left graph:
CdxB concentration (nM)	Response units
	Repeat 1	Repeat 2	Repeat 3	Repeat 4	Mean	Standard deviation
0.976	8.0438	7.7338	7.86725	7.71235	7.8393	0.152586
1.95	18.7408	18.5926	19.1553	20.2486	19.1843	0.748391
3.91	40.0759	39.7098	40.9947	46.2976	41.7695	3.06672
7.81	68.3079	68.554	73.2756	72.5987	70.6841	2.61825
15.6	91.1317	91.1082	99.1214	98.9086	95.0675	4.55905
31.3	106.892	106.769	117.06	117.122	111.961	5.92408
62.5	119.569	119.441	133.787	134.738	126.884	8.52953
125	130.181	129.914	142.977	142.747	136.455	7.39972
250	139.511	139.132	152.682	153.502	146.207	7.95903
500	148.057	147.394	162.222	159.811	154.371	7.74133
Right graph:
Time (s)	CdxB concentration (nM)
	0.976	1.95	3.91	7.81	15.6	31.3	62.5	125	250	500
-59.9	0.698297	0.931997	1.2525	0.80315	0.22745	0.0692984	0.124798	0.147598	0.127298	-0.0523501
-59.8	0.759747	0.990547	1.32225	0.8509	0.2576	0.125847	0.171947	0.151447	0.161247	-0.0821999
-59.7	0.788148	1.03585	1.38765	0.91775	0.30035	0.158448	0.192448	0.0635499	0.16745	-0.07595
-59.6	0.804	1.0678	1.4225	0.97095	0.33735	0.1676	0.2172	-0.1401	0.1337	-0.0727501
-59.5	0.81075	1.08385	1.47565	0.9862	0.3583	0.18265	0.22745	-0.20835	0.11825	-0.0851
-59.4	0.795203	1.0794	1.4982	1.00935	0.36905	0.174201	0.216801	-0.277599	0.0447014	-0.06425
-59.3	0.797901	1.0911	1.5224	1.0085	0.3713	0.178801	0.218601	-0.317099	-0.0820993	-0.0599
-59.2	0.790601	1.0986	1.5083	1.0172	0.3879	0.179301	0.207101	-0.318	-0.1235	-0.0542001
-59.1	0.784003	1.0985	1.5158	1.0152	0.3938	0.174003	0.194302	-0.325499	-0.156899	-0.0579999
-59	0.779803	1.099	1.506	1.0186	0.4022	0.144201	0.169501	-0.311499	-0.186699	-0.0559999
-58.9	0.779502	1.0985	1.4802	1.0174	0.3993	0.0860011	0.114201	-0.291399	-0.198699	-0.0628
-58.8	0.785651	1.10175	1.47965	1.0284	0.3908	0.0699509	0.104751	-0.274049	-0.199549	-0.0598001
-58.7	0.785551	1.09945	1.47505	1.05355	0.39235	0.0683511	0.0973511	-0.26025	-0.19355	-0.05655
-58.6	0.789252	1.09945	1.47665	1.06705	0.38785	0.0645524	0.101652	-0.250249	-0.184149	-0.0687501
-58.5	0.789902	1.0988	1.4731	1.08315	0.36865	0.0639012	0.105401	-0.239099	-0.174099	-0.06585
-58.4	0.796102	1.1015	1.476	1.1009	0.3288	0.0685011	0.122801	-0.232099	-0.161999	-0.0637
-58.3	0.795551	1.10295	1.47555	1.1109	0.3089	0.0744513	0.130651	-0.221349	-0.156049	-0.0573001
-58.2	0.797052	1.09805	1.47035	1.10715	0.30915	0.0792517	0.128552	-0.21135	-0.15345	-0.0550499
-58.1	0.805152	1.09805	1.46655	1.10175	0.30195	0.0862521	0.135652	-0.197849	-0.146149	-0.05105
-58	0.808451	1.10915	1.46845	1.10365	0.30425	0.0963507	0.147651	-0.178449	-0.131849	-0.0506501
-57.9	0.814152	1.12275	1.47055	1.09545	0.31445	0.106251	0.148251	-0.171549	-0.126249	-0.03755
-57.8	0.83035	1.14125	1.48705	1.09645	0.31655	0.13795	0.16635	-0.15125	-0.10205	-0.02975
-57.7	0.827401	1.1422	1.4862	1.11635	0.34225	0.148101	0.175601	-0.1417	-0.0928999	-0.0192501
-57.6	0.838401	1.152	1.4966	1.115	0.346	0.162401	0.189801	-0.1308	-0.0826995	-0.0239999
-57.5	0.842001	1.1482	1.5031	1.1203	0.3551	0.173101	0.203901	-0.110199	-0.0765995	-0.0128
-57.4	0.836051	1.13475	1.49395	1.127	0.3615	0.178951	0.222551	-0.0902494	-0.0605494	-0.00749995
-57.3	0.835301	1.1267	1.4836	1.13035	0.36645	0.185501	0.234501	-0.0820993	-0.0556993	0.00325009
-57.2	0.836301	1.1203	1.4871	1.1378	0.3732	0.188001	0.245801	-0.0798999	-0.0458999	0.0107
-57.1	0.835251	1.11525	1.48665	1.148	0.3893	0.191951	0.251451	-0.0751495	-0.0215495	0.0149001
-57	0.837551	1.11745	1.48935	1.14425	0.39795	0.19795	0.25585	-0.0656497	-0.00724965	0.0216501
-56.9	0.835901	1.1188	1.4871	1.14065	0.40615	0.1985	0.2568	-0.0556996	0.00330037	0.0287501
-56.8	0.8374	1.1196	1.4871	1.1405	0.4158	0.2031	0.2682	-0.0451996	0.0125004	0.0316999
-56.7	0.83725	1.11545	1.48565	1.1437	0.4257	0.20555	0.27865	-0.03505	0.02445	0.0418999
-56.6	0.837351	1.11115	1.48035	1.14665	0.42875	0.208051	0.283851	-0.0248496	0.0350504	0.04835
-56.5	0.838851	1.11575	1.47745	1.14515	0.43035	0.21365	0.29115	-0.0150497	0.0437503	0.0533499
-56.4	0.83985	1.11865	1.47395	1.14675	0.43185	0.22235	0.30085	-0.0063498	0.0540502	0.0575501
-56.3	0.841601	1.1144	1.4749	1.15485	0.43935	0.226101	0.306701	-0.00369936	0.0609006	0.06355
-56.2	0.838951	1.11165	1.46885	1.1556	0.4422	0.229851	0.312251	0.00155009	0.0659501	0.0682999
-56.1	0.834051	1.10915	1.46475	1.15695	0.44515	0.233951	0.315151	0.00685053	0.0736505	0.0697501
-56	0.834401	1.1057	1.461	1.15525	0.44325	0.237901	0.313501	0.0120006	0.0830006	0.0719501
-55.9	0.829351	1.10175	1.45685	1.1591	0.4455	0.238751	0.313451	0.0170507	0.0869507	0.0778999
-55.8	0.828351	1.09725	1.45515	1.15525	0.44765	0.245251	0.320051	0.0228506	0.0936506	0.07845
-55.7	0.828151	1.09215	1.45485	1.15525	0.44735	0.254651	0.326151	0.0270501	0.0994501	0.0826499
-55.6	0.824801	1.0909	1.4491	1.15195	0.44795	0.254001	0.327101	0.0297006	0.103501	0.0845501
-55.5	0.821851	1.08635	1.44545	1.1486	0.4432	0.252351	0.328551	0.0304507	0.104251	0.0860999
-55.4	0.822601	1.0847	1.4429	1.14505	0.44175	0.2553	0.3344	0.0373004	0.1097	0.08865
-55.3	0.816101	1.0794	1.4345	1.144	0.4434	0.255901	0.333701	0.0352007	0.114401	0.0924999
-55.2	0.8172	1.0753	1.4295	1.1426	0.4453	0.2598	0.3387	0.0395001	0.1186	0.0930999
-55.1	0.815251	1.06715	1.42455	1.1428	0.4479	0.262351	0.336451	0.0368505	0.118451	0.1024
-55	0.808901	1.0603	1.4196	1.14055	0.44575	0.260301	0.336001	0.0330007	0.119501	0.10245
-54.9	0.805001	1.0556	1.4149	1.1339	0.4433	0.2607	0.3453	0.0314005	0.1268	0.1018
-54.8	0.80475	1.05625	1.41505	1.1317	0.4416	0.26655	0.34655	0.0339505	0.13325	0.1038
-54.7	0.797251	1.04845	1.40965	1.13415	0.44205	0.264651	0.345251	0.03425	0.13465	0.10535
-54.6	0.791451	1.04565	1.40085	1.13085	0.44195	0.265451	0.346151	0.0341507	0.137351	0.10515
-54.5	0.790551	1.04545	1.39845	1.12645	0.44255	0.26365	0.35125	0.0387502	0.14085	0.10535
-54.4	0.788001	1.0413	1.3951	1.12685	0.44445	0.267	0.3577	0.0374003	0.1447	0.10925
-54.3	0.78955	1.03785	1.39395	1.1266	0.442	0.27215	0.35865	0.0426503	0.14905	0.1143
-54.2	0.78845	1.03815	1.39645	1.12405	0.44575	0.27605	0.36265	0.0486501	0.15575	0.11425
-54.1	0.78875	1.03565	1.39715	1.12775	0.44745	0.28235	0.36285	0.0526501	0.16465	0.11865
-54	0.7862	1.0374	1.3957	1.12815	0.45215	0.2928	0.3672	0.0607001	0.1727	0.12305
-53.9	0.78475	1.03645	1.39425	1.1304	0.4572	0.30225	0.37295	0.0705501	0.17785	0.1253
-53.8	0.78145	1.03085	1.38795	1.13505	0.46185	0.30535	0.37695	0.0686502	0.17975	0.13155
-53.7	0.782	1.0277	1.3841	1.13265	0.46075	0.3067	0.3808	0.0725001	0.1856	0.13445
-53.6	0.78225	1.02405	1.38395	1.1335	0.4577	0.30925	0.38245	0.07335	0.18865	0.1403
-53.5	0.7812	1.0202	1.3818	1.13535	0.45785	0.3141	0.3826	0.0766001	0.1913	0.14595
-53.4	0.782	1.0152	1.3807	1.133	0.4587	0.3198	0.3901	0.0788999	0.1964	0.1523
-53.3	0.7798	1.0144	1.3769	1.1343	0.4608	0.3193	0.3917	0.0765002	0.2004	0.1531
-53.2	0.77945	1.01055	1.37055	1.1352	0.4607	0.32125	0.39105	0.07385	0.20245	0.1556
-53.1	0.77845	1.01235	1.36825	1.13215	0.46305	0.32455	0.39725	0.07755	0.20875	0.15415
-53	0.77975	1.01145	1.36565	1.12845	0.46355	0.33015	0.39915	0.0828499	0.21675	0.15795
-52.9	0.78275	1.00895	1.36045	1.12685	0.46505	0.32595	0.39855	0.0869503	0.21855	0.16505
-52.8	0.784	1.0038	1.3585	1.12215	0.46325	0.328	0.4008	0.0857002	0.2207	0.16685
-52.7	0.78285	1.00135	1.35365	1.119	0.4569	0.32675	0.39925	0.08715	0.22295	0.17
-52.6	0.783601	0.995301	1.3457	1.11165	0.45325	0.322001	0.398401	0.0885004	0.2211	0.17505
-52.5	0.777851	0.992051	1.33345	1.1032	0.4514	0.317851	0.391551	0.0855505	0.219151	0.1729
-52.4	0.775	0.9867	1.3284	1.09625	0.44795	0.3193	0.3919	0.0873	0.2222	0.17275
-52.3	0.77465	0.98175	1.32695	1.0939	0.448	0.31875	0.38805	0.0879502	0.22595	0.1774
-52.2	0.77195	0.98045	1.32255	1.09505	0.45245	0.31935	0.38825	0.0880499	0.23335	0.17975
-52.1	0.7711	0.9821	1.3196	1.09045	0.45045	0.3229	0.3914	0.0900001	0.2368	0.18445
-52	0.767701	0.975701	1.3165	1.0911	0.4539	0.3217	0.3913	0.0899003	0.2387	0.1879
-51.9	0.76565	0.97355	1.31215	1.0867	0.4519	0.32485	0.39005	0.0945502	0.24355	0.1868
-51.8	0.7637	0.9688	1.3041	1.08415	0.45175	0.3228	0.3846	0.0923003	0.2471	0.18755
-51.7	0.76505	0.96525	1.30175	1.0825	0.4471	0.32205	0.38395	0.0936499	0.24825	0.191
-51.6	0.76365	0.96075	1.29615	1.07835	0.44355	0.32085	0.38695	0.0972501	0.24845	0.19145
-51.5	0.7634	0.9596	1.2967	1.07495	0.44425	0.3234	0.3853	0.1001	0.2534	0.19055
-51.4	0.76175	0.95785	1.29595	1.0733	0.4427	0.32595	0.38785	0.10435	0.25845	0.1944
-51.3	0.7638	0.9526	1.2965	1.06675	0.44485	0.3288	0.392	0.1072	0.2668	0.19815
-51.2	0.76305	0.95335	1.29625	1.0674	0.4491	0.33035	0.39295	0.11335	0.26975	0.2033
-51.1	0.7591	0.946	1.2909	1.06625	0.44995	0.33	0.394	0.1168	0.2748	0.20505
-51	0.7601	0.942	1.2899	1.0599	0.4508	0.3318	0.3951	0.1215	0.2795	0.2049
-50.9	0.76015	0.94205	1.28555	1.0597	0.4526	0.33385	0.39885	0.12415	0.28565	0.2069
-50.8	0.7586	0.9388	1.2828	1.06255	0.45545	0.334	0.3988	0.1253	0.2865	0.20825
-50.7	0.7557	0.9333	1.2755	1.0587	0.4564	0.3317	0.4008	0.1274	0.2905	0.21
-50.6	0.74855	0.93215	1.26575	1.0529	0.4536	0.33065	0.39775	0.12155	0.29235	0.2081
-50.5	0.7412	0.9265	1.263	1.04625	0.45095	0.3286	0.3963	0.1244	0.29	0.20355
-50.4	0.739701	0.920501	1.2581	1.0432	0.4528	0.3273	0.3951	0.1227	0.2859	0.2044
-50.3	0.73775	0.91625	1.25355	1.0383	0.453	0.32455	0.39065	0.11865	0.28485	0.203
-50.2	0.7377	0.917	1.2472	1.03195	0.44715	0.3294	0.3907	0.1195	0.2865	0.20365
-50.1	0.73855	0.91375	1.24175	1.0299	0.4473	0.33055	0.38615	0.11555	0.28815	0.2026
-50	0.73445	0.91285	1.23845	1.02275	0.44445	0.32865	0.38495	0.11755	0.28655	0.20085
-49.9	0.7301	0.9091	1.2325	1.01795	0.44305	0.3258	0.3873	0.116	0.2853	0.19845
-49.8	0.728	0.9048	1.2266	1.012	0.4437	0.3259	0.3886	0.1166	0.2852	0.1965
-49.7	0.726	0.9049	1.2194	1.0122	0.4446	0.3215	0.3873	0.116	0.2864	0.197
-49.6	0.7254	0.9029	1.2134	1.0099	0.4422	0.3175	0.3834	0.1195	0.2871	0.196
-49.5	0.72355	0.90075	1.21055	1.0087	0.4454	0.31995	0.38525	0.12025	0.28765	0.1983
-49.4	0.72095	0.89745	1.20605	1.00825	0.45135	0.32185	0.38815	0.12305	0.29345	0.19905
-49.3	0.7161	0.8942	1.2014	1.00465	0.45155	0.3187	0.3864	0.1223	0.2903	0.20135
-49.2	0.71725	0.89025	1.19775	0.9973	0.4485	0.32125	0.38685	0.12395	0.29105	0.1998
-49.1	0.7104	0.8887	1.1947	0.99735	0.44805	0.3219	0.383	0.1267	0.2897	0.19945
-49	0.70535	0.89135	1.18965	0.9934	0.4452	0.32065	0.38385	0.13405	0.29105	0.1989
-48.9	0.7056	0.8885	1.1896	0.99385	0.44545	0.3244	0.3855	0.141	0.2935	0.20595
-48.8	0.7048	0.8827	1.1848	0.9946	0.4452	0.3219	0.383	0.1489	0.2906	0.21
-48.7	0.69645	0.87625	1.17635	0.9921	0.444	0.32165	0.38055	0.15025	0.29035	0.211
-48.6	0.70015	0.87565	1.17425	0.98535	0.44035	0.32575	0.38455	0.15665	0.28965	0.21025
-48.5	0.69815	0.87095	1.17425	0.98345	0.44225	0.32975	0.38355	0.15985	0.29165	0.21625
-48.4	0.694801	0.866601	1.1667	0.98205	0.43935	0.3283	0.3777	0.1607	0.2904	0.21905
-48.3	0.69085	0.86375	1.15945	0.976	0.4381	0.32595	0.37465	0.16255	0.29025	0.2195
-48.2	0.6838	0.8675	1.1542	0.97185	0.43575	0.327	0.3741	0.1651	0.292	0.21615
-48.1	0.67875	0.86205	1.14515	0.9692	0.4357	0.32585	0.37155	0.16655	0.29155	0.2195
-48	0.67585	0.86255	1.14295	0.96625	0.43215	0.32675	0.37275	0.17145	0.28665	0.22025
-47.9	0.6763	0.8582	1.1392	0.96585	0.42945	0.3253	0.3745	0.1739	0.2897	0.22375
-47.8	0.6764	0.8607	1.1358	0.961	0.4361	0.3226	0.3757	0.176	0.2915	0.2278
-47.7	0.68085	0.86065	1.13165	0.9559	0.4362	0.32395	0.37565	0.18175	0.29435	0.2307
-47.6	0.6789	0.8568	1.1323	0.95165	0.44015	0.3194	0.3757	0.1818	0.2942	0.23765
-47.5	0.674551	0.852451	1.12485	0.947	0.4388	0.31725	0.37725	0.18295	0.29295	0.2368
-47.4	0.66975	0.85105	1.12065	0.94015	0.43935	0.31765	0.37675	0.18565	0.29175	0.23645
-47.3	0.665	0.8479	1.1131	0.93885	0.43825	0.3078	0.3759	0.1864	0.2878	0.23565
-47.2	0.66305	0.84065	1.10495	0.9341	0.4333	0.30915	0.37435	0.18945	0.28705	0.2424
-47.1	0.6576	0.8362	1.0986	0.93215	0.43345	0.3064	0.3737	0.1907	0.2868	0.24355
-47	0.6571	0.8345	1.0969	0.9269	0.4329	0.3099	0.3752	0.1949	0.2867	0.2442
-46.9	0.649751	0.827951	1.08985	0.9269	0.4376	0.30695	0.37065	0.19235	0.27895	0.2461
-46.8	0.6445	0.8249	1.0877	0.92315	0.43315	0.3069	0.371	0.1908	0.2805	0.24045
-46.7	0.6402	0.8249	1.0874	0.9244	0.432	0.3037	0.368	0.1935	0.2791	0.2432
-46.6	0.6377	0.8219	1.0814	0.9219	0.4335	0.304	0.367	0.192	0.2772	0.2421
-46.5	0.63545	0.82025	1.08275	0.9187	0.4334	0.30805	0.36735	0.19575	0.27775	0.2393
-46.4	0.6329	0.8136	1.08	0.92295	0.43365	0.3111	0.3712	0.1972	0.2772	0.23565
-46.3	0.63115	0.81065	1.07505	0.9207	0.4337	0.30825	0.37155	0.20025	0.27775	0.2349
-46.2	0.61945	0.80895	1.07055	0.92015	0.43215	0.30915	0.37345	0.20285	0.27805	0.23215
-46.1	0.6168	0.8042	1.0708	0.91735	0.43225	0.3064	0.3721	0.2046	0.2748	0.23475
-46	0.6069	0.7964	1.0602	0.9189	0.4333	0.3032	0.3709	0.2068	0.2712	0.238
-45.9	0.602	0.7947	1.0571	0.9187	0.4273	0.2963	0.3633	0.2118	0.2673	0.2378
-45.8	0.59205	0.78715	1.05215	0.9151	0.4227	0.29345	0.36585	0.20965	0.25815	0.2382
-45.7	0.5931	0.7899	1.0535	0.90695	0.41865	0.3024	0.371	0.2173	0.2654	0.23965
-45.6	0.5963	0.7926	1.0524	0.9115	0.4222	0.3034	0.3722	0.2227	0.2673	0.2486
-45.5	0.5916	0.7898	1.0429	0.9168	0.423	0.3051	0.3716	0.221	0.265	0.2504
-45.4	0.5909	0.7885	1.0398	0.9175	0.4251	0.3088	0.375	0.2197	0.2517	0.2565
-45.3	0.59355	0.79065	1.04185	0.9173	0.4229	0.30965	0.37035	0.21275	0.24585	0.2603
-45.2	0.5958	0.775	1.0409	0.91805	0.42955	0.3026	0.3739	0.2197	0.2468	0.26595
-45.1	0.583199	0.763299	1.0476	0.9178	0.4406	0.306899	0.378699	0.221599	0.249699	0.2547
-45	0.563103	0.734603	1.0023	0.919	0.4445	0.283201	0.365901	0.209801	0.225001	0.2595
-44.9	0.5592	0.7201	0.9886	0.9003	0.4235	0.2973	0.3504	0.2045	0.2206	0.2421
-44.8	0.5857	0.7224	0.9921	0.8906	0.424	0.3193	0.3427	0.2134	0.2472	0.2368
-44.7	0.60615	0.71605	0.98075	0.908	0.4297	0.31955	0.33315	0.20515	0.25305	0.2388
-44.6	0.591303	0.687703	0.962101	0.91135	0.42565	0.307203	0.313103	0.192901	0.229401	0.27565
-44.5	0.566654	0.701254	0.934052	0.895	0.4098	0.281252	0.288552	0.177552	0.199452	0.3096
-44.4	0.57385	0.73885	0.92715	0.86995	0.38395	0.28515	0.29315	0.20585	0.19085	0.29495
-44.3	0.58205	0.74095	0.98885	0.86815	0.38405	0.27735	0.29325	0.18505	0.18815	0.29565
-44.2	0.5895	0.7429	0.9965	0.87025	0.38145	0.2795	0.3274	0.1746	0.1781	0.29105
-44.1	0.59535	0.74665	0.99405	0.868	0.3803	0.27575	0.36035	0.16675	0.17465	0.2867
-44	0.60395	0.74115	0.99625	0.86375	0.37875	0.26925	0.35855	0.17195	0.17345	0.26695
-43.9	0.599151	0.743951	0.99755	0.85885	0.38075	0.26465	0.35505	0.16575	0.16865	0.26205
-43.8	0.589451	0.733251	0.988951	0.85345	0.37505	0.251751	0.349351	0.164951	0.162851	0.25725
-43.7	0.5943	0.73	0.9932	0.851951	0.366951	0.2566	0.3492	0.1709	0.1615	0.26295
-43.6	0.59575	0.72955	1.00105	0.8551	0.368	0.25135	0.33935	0.17715	0.16255	0.2708
-43.5	0.58925	0.73165	0.98885	0.85085	0.36885	0.24105	0.33135	0.16845	0.15355	0.27675
-43.4	0.5886	0.7342	0.9954	0.84285	0.36685	0.2312	0.3283	0.1671	0.1535	0.27115
-43.3	0.603747	0.755647	1.02395	0.8486	0.371	0.242747	0.348547	0.189947	0.164647	0.2697
-43.2	0.616549	0.757149	1.03435	0.86095	0.38285	0.24005	0.34795	0.18415	0.16445	0.28885
-43.1	0.640148	0.785848	1.04995	0.86905	0.38655	0.250148	0.355848	0.183648	0.165448	0.29395
-43	0.5988	0.7809	1.0503	0.85665	0.39575	0.2266	0.3566	0.1779	0.1587	0.29115
-42.9	0.5931	0.7785	1.0507	0.8462	0.3922	0.2139	0.3549	0.1768	0.1496	0.2632
-42.8	0.614596	0.803496	1.0787	0.8506	0.3925	0.231696	0.380796	0.203296	0.173996	0.2081
-42.7	0.61815	0.76755	1.09175	0.869	0.4203	0.23165	0.37615	0.18045	0.17805	0.2239
-42.6	0.645098	0.785698	1.0696	0.87705	0.42925	0.245098	0.380698	0.183898	0.176198	0.21025
-42.5	0.6561	0.7843	1.0648	0.8973	0.4405	0.25	0.3879	0.1838	0.18	0.2146
-42.4	0.702044	0.811344	1.09925	0.9091	0.4492	0.280544	0.378144	0.22065	0.17995	0.2089
-42.3	0.744695	0.827895	1.1279	0.95105	0.48475	0.297995	0.392895	0.236295	0.204495	0.25575
-42.2	0.724351	0.808951	1.13035	0.9827	0.5199	0.28025	0.37615	0.22565	0.18465	0.2418
-42.1	0.720849	0.812049	1.13015	0.96185	0.51025	0.290749	0.362749	0.233249	0.167649	0.18385
-42	0.70485	0.79875	1.12205	0.95035	0.52035	0.28825	0.36235	0.22305	0.17775	0.17745
-41.9	0.729698	0.794698	1.1092	0.92925	0.52525	0.300498	0.372598	0.2352	0.189	0.17745
-41.8	0.712649	0.772649	1.14615	0.9291	0.5334	0.304949	0.380849	0.248649	0.144849	0.1921
-41.7	0.671649	0.772349	1.11465	0.92185	0.52755	0.30865	0.38455	0.25835	0.13635	0.19375
-41.6	0.664399	0.786399	1.0861	0.90515	0.52085	0.314199	0.348699	0.258399	0.172599	0.21125
-41.5	0.64765	0.77815	1.06815	0.8917	0.5279	0.32605	0.31645	0.22865	0.21005	0.2449
-41.4	0.637799	0.742199	1.0458	0.88335	0.51075	0.301099	0.315199	0.2575	0.2273	0.25635
-41.3	0.619498	0.702398	0.981598	0.8621	0.5031	0.279098	0.320498	0.277498	0.249998	0.2561
-41.2	0.597398	0.686198	0.9558	0.8372	0.5064	0.2768	0.3427	0.298	0.2787	0.2614
-41.1	0.580748	0.669848	0.934648	0.8249	0.5108	0.269848	0.375048	0.306648	0.309448	0.2662
-41	0.5663	0.6595	0.9245	0.81005	0.50175	0.2881	0.3986	0.3182	0.3409	0.26475
-40.9	0.551847	0.649047	0.90295	0.8033	0.4996	0.295547	0.400647	0.33085	0.37045	0.2786
-40.8	0.547146	0.639646	0.886746	0.78935	0.49355	0.308046	0.409046	0.349446	0.416746	0.29035
-40.7	0.540397	0.622197	0.8525	0.78175	0.49905	0.3159	0.4218	0.3651	0.4484	0.29765
-40.6	0.50965	0.58335	0.81325	0.7676	0.4916	0.32345	0.40625	0.35445	0.45575	0.3094
-40.5	0.52055	0.58945	0.80485	0.73765	0.46375	0.35785	0.42925	0.38545	0.50285	0.29745
-40.4	0.504646	0.580146	0.78645	0.74405	0.48365	0.386346	0.443546	0.39745	0.54605	0.36775
-40.3	0.506144	0.580144	0.777644	0.73815	0.47075	0.427444	0.465444	0.435244	0.594944	0.37845
-40.2	0.481047	0.554947	0.74085	0.73015	0.48005	0.44385	0.46555	0.44625	0.61575	0.40835
-40.1	0.454895	0.551795	0.702795	0.70815	0.46305	0.464495	0.485995	0.465195	0.651295	0.40225
-40	0.48635	0.53835	0.68175	0.702	0.455	0.48605	0.49955	0.48705	0.73045	0.3941
-39.9	0.484145	0.509945	0.66155	0.69105	0.45375	0.516545	0.514445	0.50855	0.74275	0.38635
-39.8	0.465048	0.485248	0.627848	0.67905	0.44245	0.522948	0.539348	0.552848	0.738048	0.37045
-39.7	0.467746	0.478846	0.62615	0.65105	0.41695	0.54775	0.53895	0.56385	0.75975	0.30055
-39.6	0.497191	0.536491	0.693191	0.63635	0.42255	0.597291	0.574791	0.594791	0.791091	0.26885
-39.5	0.51495	0.54885	0.72675	0.6754	0.4291	0.60825	0.58095	0.62035	0.79345	0.2635
-39.4	0.514497	0.556997	0.7341	0.68575	0.45145	0.586797	0.560497	0.5859	0.777	0.25355
-39.3	0.498544	0.564644	0.757144	0.6862	0.4474	0.571444	0.547044	0.560444	0.755444	0.2392
-39.2	0.486297	0.550897	0.7668	0.70445	0.47345	0.5295	0.517	0.5081	0.6975	0.23955
-39.1	0.483295	0.535595	0.745795	0.7133	0.4691	0.497095	0.484995	0.486595	0.660195	0.2414
-39	0.48	0.5289	0.7388	0.6945	0.4793	0.4662	0.4457	0.4571	0.6135	0.237
-38.9	0.455799	0.506499	0.716	0.6667	0.4519	0.411399	0.404999	0.41	0.571	0.2325
-38.8	0.423801	0.471001	0.669001	0.6368	0.4245	0.369401	0.375701	0.367001	0.535401	0.2202
-38.7	0.373506	0.413906	0.6047	0.6212	0.3741	0.2855	0.288	0.2858	0.4577	0.2098
-38.6	0.334755	0.377255	0.551555	0.5487	0.2987	0.211155	0.221155	0.213155	0.407355	0.188
-38.5	0.2931	0.3319	0.4778	0.49815	0.23475	0.1272	0.1326	0.1082	0.3183	0.17275
-38.4	0.276958	0.313558	0.42255	0.4397	0.1498	0.046558	0.042158	0.0221499	0.23945	0.1788
-38.3	0.263709	0.281109	0.392409	0.37915	0.0784499	-0.0448908	-0.0289908	-0.0590908	0.163009	0.16045
-38.2	0.23291	0.25191	0.3662	0.3274	0.0171001	-0.1163	-0.0935	-0.1479	0.0969	0.162
-38.1	0.216909	0.255009	0.319309	0.2884	-0.0194	-0.158491	-0.131091	-0.201591	0.0537094	0.1425
-38	0.2589	0.3109	0.3593	0.2726	-0.0430999	-0.1307	-0.0896999	-0.1778	0.0689001	0.1598
-37.9	0.427636	0.426236	0.49345	0.3204	-0.00229992	-0.00206397	0.036936	-0.0560499	0.19565	0.2103
-37.8	0.776656	0.782556	0.851556	0.47695	0.13625	0.348156	0.377056	0.296756	0.531956	0.24135
-37.7	1.22653	1.24163	1.3837	0.8427	0.4471	0.8426	0.8992	0.8159	1.0343	0.2133
-37.6	1.46939	1.44609	1.78309	1.3516	0.9473	1.28339	1.34319	1.26399	1.46769	0.1302
-37.5	1.6418	1.6468	2.1113	1.78315	1.35965	1.813	1.8468	1.8025	2.0286	0.09375
-37.4	1.52237	1.54967	2.0862	2.2545	1.8579	2.05937	2.05417	2.0494	2.2987	0.0682
-37.3	1.24673	1.35703	1.87983	2.2767	1.9808	2.24313	2.02143	2.23163	2.28323	0.0961
-37.2	0.929642	0.965642	1.60625	2.13495	1.84545	1.97905	1.80325	1.99945	2.01465	0.07835
-37.1	0.649446	0.772446	1.21965	1.85645	1.57665	1.52275	1.48365	1.49175	1.57195	0.06775
-37	0.5385	0.6793	0.9917	1.57395	1.25095	1.1457	1.1984	1.115	1.2369	0.05215
-36.9	0.532192	0.621092	0.8898	1.1761	0.8724	0.815892	0.814592	0.6826	0.8399	0.0755
-36.8	0.483748	0.527948	0.831648	0.9841	0.6307	0.511248	0.579148	0.495248	0.516748	0.09
-36.7	0.447001	0.475101	0.7566	0.89935	0.48395	0.349	0.4496	0.3117	0.438	0.07605
-36.6	0.378954	0.394054	0.708254	0.7593	0.451	0.258054	0.314054	0.175254	0.346254	0.1007
-36.5	0.34095	0.31695	0.64015	0.69345	0.37985	0.17575	0.22455	0.09965	0.27925	0.09265
-36.4	0.327402	0.299702	0.6125	0.63455	0.32505	0.134902	0.154302	0.0219	0.2548	0.11225
-36.3	0.327752	0.294852	0.621752	0.5644	0.262	0.0772522	0.0819522	0.00305219	0.181052	0.1066
-36.2	0.345751	0.306051	0.64755	0.51125	0.21865	0.03815	0.04655	-0.03305	0.16585	0.09745
-36.1	0.379649	0.319949	0.692049	0.50555	0.22335	0.068949	0.074349	-0.016451	0.199649	0.09035
-36	0.38815	0.34105	0.69935	0.52455	0.24675	0.09265	0.09905	-0.02095	0.23085	0.08335
-35.9	0.411748	0.368248	0.72945	0.54895	0.27095	0.128248	0.139448	0.02115	0.25955	0.08875
-35.8	0.436848	0.389648	0.733748	0.57825	0.29385	0.136548	0.166348	0.0663478	0.267548	0.08605
-35.7	0.429049	0.386949	0.75245	0.59465	0.31915	0.16495	0.16925	0.07995	0.28295	0.07165
-35.6	0.437648	0.404448	0.751048	0.62445	0.32275	0.180948	0.190948	0.0936484	0.280748	0.06415
-35.5	0.43815	0.40025	0.76015	0.64225	0.32345	0.17515	0.18905	0.09505	0.29185	0.06675
-35.4	0.430399	0.396899	0.754	0.65555	0.33815	0.182499	0.191499	0.0999	0.287	0.06335
-35.3	0.435348	0.404348	0.754148	0.6505	0.3337	0.185448	0.195948	0.101748	0.296348	0.051
-35.2	0.439299	0.404399	0.7444	0.66195	0.33965	0.1957	0.1867	0.1031	0.2956	0.05965
-35.1	0.4327	0.3922	0.7329	0.644	0.3241	0.1752	0.1871	0.0904997	0.2693	0.0557
-35	0.43525	0.39655	0.73825	0.6332	0.3127	0.16395	0.17365	0.08535	0.26485	0.051
-34.9	0.436149	0.396849	0.73575	0.62675	0.30615	0.157149	0.156749	0.09625	0.24875	0.05185
-34.8	0.435299	0.404599	0.743599	0.62545	0.29665	0.150299	0.157899	0.0911988	0.247599	0.04005
-34.7	0.436049	0.413049	0.74505	0.6292	0.2873	0.15135	0.15005	0.08745	0.25175	0.0267
-34.6	0.430049	0.409749	0.742649	0.63405	0.28615	0.149749	0.145149	0.0863489	0.243749	0.01435
-34.5	0.43345	0.41365	0.74295	0.63495	0.28235	0.14585	0.14565	0.08765	0.24175	0.00665001
-34.4	0.4306	0.4137	0.7381	0.63735	0.28755	0.13	0.1313	0.0818	0.2326	0.00504998
-34.3	0.436799	0.413899	0.739199	0.6307	0.2795	0.125899	0.125999	0.0769989	0.232699	-0.00110001
-34.2	0.442949	0.410549	0.73645	0.6308	0.2794	0.12465	0.13215	0.07565	0.23175	-0.00489998
-34.1	0.447549	0.418949	0.740549	0.63515	0.28255	0.132349	0.135749	0.0765486	0.230149	-0.01165
-34	0.45015	0.41815	0.74105	0.63585	0.28635	0.13445	0.13805	0.07865	0.22845	-0.01045
-33.9	0.449349	0.419549	0.74165	0.63705	0.29015	0.139949	0.145249	0.07925	0.23035	-0.00485
-33.8	0.444099	0.415599	0.737099	0.64025	0.29585	0.143199	0.151699	0.080099	0.234599	-0.00314997
-33.7	0.449298	0.417698	0.7398	0.6385	0.2958	0.1505	0.1586	0.0885	0.2441	-0.00560002
-33.6	0.447649	0.417149	0.736149	0.6423	0.2971	0.156649	0.164649	0.0935491	0.247449	-0.00179997
-33.5	0.44225	0.41585	0.73065	0.64415	0.29135	0.15055	0.16245	0.09605	0.24855	-0.000850025
-33.4	0.441849	0.415049	0.73045	0.64145	0.28775	0.150049	0.161749	0.10255	0.24755	-0.00424998
-33.3	0.440799	0.412299	0.729099	0.63595	0.28565	0.148299	0.157699	0.101799	0.245199	-0.00805002
-33.2	0.440149	0.408249	0.72335	0.6345	0.28	0.14485	0.14965	0.09905	0.24325	-0.00919997
-33.1	0.438799	0.405399	0.716099	0.63105	0.27825	0.139499	0.150799	0.0962994	0.237499	-0.01195
-33	0.4375	0.4008	0.7117	0.6224	0.2736	0.1411	0.1503	0.0955	0.2354	-0.0155
-32.9	0.434599	0.402099	0.7126	0.6224	0.2715	0.146399	0.151099	0.0963	0.2373	-0.0171
-32.8	0.432399	0.402399	0.711899	0.6226	0.2705	0.142699	0.148099	0.0954992	0.235399	-0.0155
-32.7	0.432049	0.402349	0.70845	0.6193	0.2667	0.13865	0.14435	0.09215	0.23715	-0.0175
-32.6	0.431549	0.401249	0.705849	0.61795	0.26545	0.134049	0.142649	0.0890493	0.232749	-0.02535
-32.5	0.43075	0.40175	0.70425	0.61585	0.26075	0.13305	0.14115	0.08865	0.22945	-0.03355
-32.4	0.430249	0.402849	0.70345	0.61365	0.26095	0.135749	0.141549	0.09155	0.22805	-0.03705
-32.3	0.42785	0.39965	0.70125	0.61305	0.26295	0.13325	0.13915	0.0907495	0.22445	-0.03615
-32.2	0.423949	0.399149	0.69675	0.60955	0.26315	0.13425	0.14025	0.08725	0.21745	-0.04155
-32.1	0.424699	0.399499	0.696999	0.60905	0.26275	0.138199	0.141799	0.0877991	0.215599	-0.04675
-32	0.4265	0.405	0.6978	0.611	0.2626	0.14	0.1415	0.0884	0.2174	-0.0448
-31.9	0.425249	0.404349	0.69625	0.613	0.2615	0.140149	0.142149	0.08585	0.21745	-0.0453
-31.8	0.422299	0.402399	0.698199	0.61495	0.25835	0.139599	0.142699	0.0874992	0.215699	-0.04685
-31.7	0.418549	0.402749	0.69325	0.6172	0.2552	0.13605	0.14295	0.08965	0.21175	-0.0496
-31.6	0.414899	0.405599	0.692499	0.61195	0.24795	0.132899	0.140999	0.0860992	0.207599	-0.05595
-31.5	0.4143	0.4067	0.6903	0.6119	0.2493	0.1312	0.1397	0.0843	0.2068	-0.0606
-31.4	0.4137	0.405	0.684	0.6138	0.2488	0.1299	0.1374	0.0805	0.2032	-0.061
-31.3	0.41405	0.40295	0.68435	0.609	0.2441	0.12595	0.13485	0.0806495	0.20215	-0.0646
-31.2	0.413449	0.399949	0.68245	0.60695	0.23915	0.12445	0.13745	0.07875	0.20205	-0.06825
-31.1	0.4126	0.3968	0.6753	0.60455	0.24065	0.1192	0.1374	0.0755996	0.2005	-0.06735
-31	0.4125	0.3942	0.672	0.6009	0.2354	0.1179	0.1346	0.0721	0.1977	-0.0719
-30.9	0.415199	0.391999	0.6691	0.6013	0.2339	0.118399	0.134299	0.0723	0.1969	-0.0759
-30.8	0.416149	0.392049	0.671149	0.6008	0.2317	0.119549	0.134949	0.0732492	0.196249	-0.0749
-30.7	0.41405	0.38485	0.66945	0.60355	0.23175	0.11635	0.13325	0.07135	0.19155	-0.07265
-30.6	0.41175	0.38085	0.66815	0.60705	0.22895	0.11715	0.13515	0.0729496	0.18905	-0.07895
-30.5	0.4098	0.381	0.6687	0.60935	0.22655	0.1189	0.1372	0.0698	0.19	-0.08205
-30.4	0.409599	0.380099	0.6672	0.6108	0.2237	0.120699	0.138699	0.0681	0.1926	-0.0822
-30.3	0.406549	0.374949	0.662449	0.6074	0.2276	0.123049	0.141149	0.0695494	0.193949	-0.0835
-30.2	0.404649	0.368849	0.66265	0.60995	0.22905	0.12735	0.13975	0.07275	0.19485	-0.08485
-30.1	0.402899	0.367999	0.660099	0.61285	0.23535	0.130699	0.144099	0.0731993	0.196999	-0.08455
-30	0.40465	0.36915	0.65835	0.6116	0.2367	0.12995	0.15045	0.07815	0.20095	-0.0872
-29.9	0.40235	0.36615	0.65545	0.60665	0.23755	0.12835	0.14825	0.07875	0.20085	-0.08375
-29.8	0.402899	0.364299	0.657099	0.60245	0.23925	0.127799	0.148799	0.0795995	0.205899	-0.08305
-29.7	0.40365	0.35415	0.65285	0.5995	0.2399	0.12305	0.14815	0.08315	0.20305	-0.0766
-29.6	0.40275	0.34775	0.64645	0.60185	0.23955	0.12525	0.14615	0.0828497	0.20335	-0.07205
-29.5	0.40455	0.34635	0.64305	0.60025	0.23785	0.12745	0.14825	0.08695	0.20385	-0.06955
-29.4	0.40135	0.34285	0.63765	0.59655	0.23915	0.12545	0.14715	0.08915	0.20325	-0.06435
-29.3	0.4017	0.3418	0.6343	0.58855	0.23785	0.1286	0.1545	0.0936996	0.2049	-0.06285
-29.2	0.404149	0.336649	0.63595	0.5862	0.2387	0.13365	0.16195	0.09495	0.20855	-0.0555
-29.1	0.403349	0.332849	0.638049	0.58785	0.24175	0.139649	0.165949	0.0980495	0.207049	-0.05015
-29	0.3978	0.331	0.6341	0.58675	0.24445	0.1383	0.166	0.0958	0.2039	-0.04295
-28.9	0.39195	0.32675	0.63065	0.5838	0.2437	0.13525	0.16295	0.09375	0.20055	-0.0392
-28.8	0.38945	0.32715	0.62745	0.57835	0.24175	0.13465	0.16235	0.0966497	0.20085	-0.04215
-28.7	0.3895	0.3278	0.6209	0.57415	0.23955	0.1324	0.1609	0.0981	0.2009	-0.04165
-28.6	0.38635	0.32315	0.61955	0.5709	0.2389	0.13245	0.15995	0.10095	0.20075	-0.0356
-28.5	0.3816	0.3183	0.6176	0.57175	0.23805	0.1299	0.1613	0.1047	0.2011	-0.03255
-28.4	0.379	0.315	0.6114	0.5715	0.236	0.1279	0.1607	0.1058	0.2016	-0.0311
-28.3	0.3774	0.3126	0.606	0.5705	0.2355	0.1284	0.1564	0.1048	0.2016	-0.0295
-28.2	0.37075	0.31055	0.60095	0.5676	0.2326	0.12305	0.15175	0.10355	0.19995	-0.0259
-28.1	0.3678	0.3104	0.5998	0.56335	0.22625	0.1208	0.1513	0.0991998	0.1984	-0.02655
-28	0.3687	0.3065	0.601	0.5622	0.221	0.1187	0.1498	0.0971	0.1978	-0.0295
-27.9	0.36605	0.30465	0.60185	0.5582	0.2202	0.11195	0.14665	0.09365	0.19565	-0.0297
-27.8	0.3631	0.3026	0.601	0.55875	0.22085	0.113199	0.149	0.0934995	0.196499	-0.03165
-27.7	0.360249	0.304249	0.59675	0.559	0.2229	0.11305	0.14975	0.09265	0.19285	-0.0304
-27.6	0.35625	0.30045	0.59555	0.55935	0.22595	0.11515	0.15085	0.0907497	0.19005	-0.03205
-27.5	0.356	0.2975	0.5951	0.55705	0.22845	0.1148	0.152	0.0897	0.1879	-0.03395
-27.4	0.355449	0.295949	0.59425	0.5529	0.2284	0.116749	0.154249	0.08985	0.19275	-0.0356
-27.3	0.3517	0.2948	0.5895	0.55285	0.22885	0.1172	0.1552	0.0902995	0.1957	-0.03335
-27.2	0.352099	0.294899	0.5916	0.5543	0.2259	0.1207	0.156	0.0935	0.1978	-0.0305
-27.1	0.34995	0.29295	0.59165	0.5563	0.229	0.12015	0.15975	0.0956495	0.19825	-0.0283
-27	0.34885	0.28935	0.59445	0.55265	0.22795	0.11995	0.15925	0.09395	0.19745	-0.02715
-26.9	0.3445	0.2864	0.5943	0.55185	0.22975	0.1165	0.1577	0.0967	0.1961	-0.02735
-26.8	0.343	0.2816	0.5937	0.5509	0.2298	0.1148	0.1604	0.1005	0.1967	-0.03
-26.7	0.3419	0.2779	0.5913	0.5527	0.2279	0.1148	0.1632	0.1021	0.1953	-0.0316
-26.6	0.341	0.2751	0.5877	0.552	0.2275	0.114	0.1634	0.1024	0.1957	-0.0321
-26.5	0.342	0.2731	0.5844	0.5497	0.2255	0.1168	0.1635	0.1049	0.1971	-0.028
-26.4	0.3394	0.2679	0.5806	0.549	0.2275	0.1193	0.1623	0.1064	0.1984	-0.0239
-26.3	0.3354	0.2653	0.5784	0.5498	0.2258	0.1177	0.1588	0.1051	0.195	-0.0197
-26.2	0.335349	0.267349	0.57565	0.5502	0.2194	0.12045	0.15885	0.10585	0.19515	-0.0199
-26.1	0.3303	0.2638	0.5734	0.54945	0.21905	0.1159	0.1546	0.106	0.1935	-0.01645
-26	0.32625	0.26435	0.57185	0.5459	0.2166	0.11345	0.15385	0.10735	0.19575	-0.0135
-25.9	0.32625	0.26195	0.57035	0.54355	0.21555	0.11505	0.15765	0.10845	0.19795	-0.00984999
-25.8	0.32365	0.26175	0.56865	0.54635	0.21495	0.11575	0.15655	0.11215	0.19935	-0.00904998
-25.7	0.3235	0.2606	0.5672	0.54345	0.21715	0.1134	0.1565	0.1141	0.1991	-0.00734999
-25.6	0.32635	0.25675	0.56615	0.5443	0.2186	0.11645	0.15795	0.11325	0.19875	-0.0011
-25.5	0.32605	0.25205	0.56235	0.54645	0.21865	0.12015	0.16225	0.11655	0.20165	0.00395001
-25.4	0.32835	0.24965	0.56035	0.54535	0.21615	0.12315	0.16615	0.11955	0.20175	0.00545
-25.3	0.3264	0.2478	0.5582	0.54385	0.21905	0.1256	0.1688	0.1201	0.2037	0.00775001
-25.2	0.3231	0.2441	0.5543	0.5454	0.219	0.1257	0.1678	0.1172	0.2012	0.00850001
-25.1	0.3245	0.2461	0.5505	0.5446	0.2169	0.1299	0.1677	0.1174	0.2016	0.0122
-25	0.32555	0.24665	0.55115	0.544	0.2164	0.13715	0.17345	0.12325	0.20605	0.0176
-24.9	0.321699	0.245999	0.5499	0.54785	0.21995	0.139099	0.177099	0.1262	0.206	0.02505
-24.8	0.32005	0.24685	0.54945	0.5509	0.2163	0.13695	0.17985	0.12545	0.20405	0.0292
-24.7	0.31715	0.24405	0.54785	0.54845	0.21695	0.13695	0.18165	0.12855	0.20385	0.02865
-24.6	0.31705	0.24545	0.54725	0.54555	0.21825	0.13585	0.18065	0.12835	0.20385	0.03035
-24.5	0.32005	0.24995	0.54895	0.54075	0.22225	0.13975	0.18625	0.13145	0.20695	0.03305
-24.4	0.322449	0.253049	0.54695	0.54125	0.22615	0.140649	0.190849	0.13465	0.20935	0.04225
-24.3	0.32125	0.24735	0.54145	0.54265	0.23035	0.13885	0.19145	0.13235	0.20735	0.04675
-24.2	0.3208	0.2466	0.5361	0.54215	0.22645	0.1364	0.1867	0.1307	0.203	0.04535
-24.1	0.31995	0.24685	0.52775	0.5337	0.2217	0.13575	0.18625	0.12545	0.20015	0.0416
-24	0.32085	0.24585	0.52485	0.52875	0.21945	0.13625	0.18355	0.12455	0.19795	0.04015
-23.9	0.321149	0.245649	0.52305	0.52725	0.22035	0.138549	0.183149	0.12455	0.19665	0.03915
-23.8	0.321199	0.246199	0.523699	0.52955	0.21845	0.143899	0.185899	0.123699	0.198599	0.04095
-23.7	0.3215	0.2461	0.5187	0.5329	0.2183	0.1463	0.1892	0.1201	0.1961	0.0449
-23.6	0.319	0.2508	0.518	0.532	0.2159	0.1468	0.1897	0.1156	0.1979	0.0428
-23.5	0.3178	0.2534	0.5189	0.528	0.2174	0.1469	0.1906	0.1146	0.1981	0.0424
-23.4	0.3172	0.2528	0.5175	0.5298	0.2202	0.1533	0.191	0.115	0.2036	0.0433
-23.3	0.31665	0.25125	0.51535	0.5303	0.223	0.15965	0.19255	0.11485	0.20335	0.0441
-23.2	0.3135	0.2482	0.5104	0.53215	0.22385	0.16	0.1869	0.1116	0.2049	0.04595
-23.1	0.3106	0.2484	0.5051	0.5307	0.2239	0.1615	0.1815	0.1105	0.2056	0.0437
-23	0.3118	0.2456	0.501	0.5286	0.2219	0.1669	0.1746	0.1115	0.2081	0.0434
-22.9	0.313599	0.245099	0.4989	0.5301	0.2229	0.173099	0.169699	0.1161	0.2107	0.0412
-22.8	0.313149	0.243949	0.490449	0.5329	0.2234	0.176649	0.169149	0.120049	0.214549	0.043
-22.7	0.30605	0.23585	0.47885	0.53225	0.22805	0.17845	0.16585	0.11805	0.21515	0.04865
-22.6	0.300901	0.229101	0.469501	0.52655	0.22455	0.183401	0.164401	0.118001	0.221201	0.05165
-22.5	0.29405	0.22285	0.46095	0.5188	0.2211	0.18435	0.16295	0.11875	0.21885	0.0574
-22.4	0.2965	0.2208	0.4607	0.51085	0.21845	0.1957	0.1655	0.1159	0.2254	0.05475
-22.3	0.29645	0.21745	0.45845	0.5105	0.2246	0.19525	0.16285	0.11925	0.22485	0.0561
-22.2	0.299699	0.222699	0.4613	0.50795	0.22865	0.2024	0.1654	0.1227	0.2258	0.05785
-22.1	0.309149	0.224949	0.460649	0.514	0.2408	0.217449	0.171149	0.129149	0.233049	0.0566
-22	0.31175	0.22535	0.45925	0.51455	0.25855	0.22145	0.16945	0.13595	0.23525	0.05875
-21.9	0.31155	0.22365	0.45445	0.51435	0.27175	0.21995	0.16605	0.12865	0.23285	0.06345
-21.8	0.31775	0.22695	0.45245	0.51435	0.27815	0.23025	0.16255	0.12245	0.22955	0.06015
-21.7	0.32695	0.23295	0.45115	0.51135	0.28925	0.24425	0.16585	0.11745	0.23155	0.06085
-21.6	0.328351	0.232951	0.446051	0.50975	0.28855	0.254251	0.161051	0.110751	0.222551	0.06415
-21.5	0.32825	0.23245	0.44085	0.50855	0.28615	0.26105	0.14985	0.10445	0.21705	0.06505
-21.4	0.3323	0.2369	0.4352	0.51155	0.28175	0.273	0.1427	0.101	0.2286	0.06465
-21.3	0.3414	0.2453	0.4359	0.5126	0.2895	0.2849	0.1412	0.1052	0.2397	0.0773
-21.2	0.345751	0.237951	0.43305	0.5135	0.2859	0.29275	0.13375	0.11145	0.24175	0.0955
-21.1	0.343102	0.236102	0.423702	0.51215	0.28405	0.294502	0.118702	0.114002	0.242402	0.10205
-21	0.33965	0.23525	0.41975	0.5012	0.2792	0.29015	0.10575	0.11785	0.25165	0.1065
-20.9	0.342652	0.228552	0.41565	0.50085	0.28025	0.285752	0.0882516	0.12085	0.24845	0.10685
-20.8	0.346302	0.220902	0.410202	0.50225	0.28425	0.299702	0.0705015	0.126702	0.246102	0.11695
-20.7	0.332552	0.210652	0.40985	0.4989	0.2831	0.30775	0.06935	0.12705	0.24415	0.1279
-20.6	0.321151	0.205051	0.404551	0.48495	0.28475	0.298151	0.080451	0.135151	0.252151	0.14055
-20.5	0.3102	0.1923	0.3926	0.48175	0.28975	0.2951	0.0895	0.1377	0.2519	0.15245
-20.4	0.299701	0.181801	0.3793	0.4688	0.2816	0.298901	0.0819011	0.1479	0.2537	0.1623
-20.3	0.30085	0.16815	0.37325	0.4615	0.2734	0.30795	0.0938503	0.16685	0.26345	0.1694
-20.2	0.292301	0.153601	0.3659	0.45355	0.27435	0.3165	0.1016	0.1777	0.2652	0.18395
-20.1	0.277051	0.145251	0.354951	0.4488	0.2751	0.323051	0.105351	0.185451	0.268251	0.1931
-20	0.26425	0.13135	0.33965	0.44295	0.27775	0.32945	0.11075	0.19425	0.27025	0.19995
-19.9	0.246402	0.120802	0.3234	0.43245	0.27495	0.332902	0.112502	0.2011	0.2701	0.20585
-19.8	0.219853	0.107853	0.303453	0.4191	0.2693	0.329553	0.123553	0.209753	0.266853	0.2123
-19.7	0.200603	0.0991025	0.2852	0.40205	0.26505	0.3256	0.1329	0.2163	0.2691	0.21685
-19.6	0.173053	0.0832534	0.268553	0.3818	0.2528	0.319253	0.137553	0.214553	0.265753	0.2183
-19.5	0.15445	0.06435	0.25035	0.36135	0.23705	0.31325	0.15015	0.21215	0.25975	0.21645
-19.4	0.146202	0.0594021	0.2371	0.34265	0.23805	0.305702	0.172902	0.2214	0.2577	0.21555
-19.3	0.133753	0.0480528	0.222253	0.3233	0.2383	0.290053	0.200353	0.227753	0.252053	0.219
-19.2	0.122202	0.0432021	0.2127	0.30075	0.23425	0.2823	0.2228	0.2292	0.2541	0.21755
-19.1	0.112402	0.0385021	0.199102	0.293	0.2333	0.285402	0.233602	0.238602	0.257502	0.2202
-19	0.095	0.0338	0.1829	0.2817	0.2354	0.2752	0.2422	0.245	0.2637	0.2166
-18.9	0.0799029	0.0227029	0.1727	0.263	0.23	0.275203	0.248203	0.2507	0.2698	0.2129
-18.8	0.0696525	0.0166525	0.168052	0.2555	0.2271	0.284853	0.259452	0.260653	0.272153	0.2046
-18.7	0.0639016	0.0136016	0.1699	0.25315	0.21895	0.3028	0.283	0.2863	0.2722	0.20605
-18.6	0.0457028	0.00100275	0.166303	0.2558	0.218	0.300903	0.298303	0.300303	0.268703	0.2127
-18.5	0.0391	-0.00569997	0.167	0.2464	0.2129	0.3085	0.3211	0.318	0.2691	0.2123
-18.4	0.0352019	-0.0119981	0.1656	0.242	0.2092	0.311202	0.352302	0.3337	0.2673	0.2241
-18.3	0.0268524	-0.00994763	0.156952	0.2342	0.2004	0.305452	0.382052	0.336952	0.258952	0.2376
-18.2	0.0156021	-0.0103979	0.1478	0.22235	0.18875	0.3042	0.4013	0.3367	0.2441	0.23935
-18.1	0.00570092	-0.0154991	0.147101	0.2081	0.178	0.297101	0.430301	0.344501	0.239501	0.2351
-18	-0.00459998	-0.0287	0.1448	0.2012	0.1792	0.2813	0.4345	0.3468	0.2407	0.2248
-17.9	-0.0115479	-0.0659479	0.13805	0.1914	0.186	0.254352	0.406352	0.35175	0.23695	0.2124
-17.8	-0.0142487	-0.101549	0.120151	0.18395	0.18425	0.229551	0.400051	0.356451	0.248051	0.19445
-17.7	-0.0177486	-0.117449	0.09795	0.18665	0.19545	0.20325	0.37075	0.36375	0.26225	0.18495
-17.6	-0.0247502	-0.11625	0.0923498	0.18995	0.20525	0.20255	0.37985	0.37345	0.27705	0.17735
-17.5	-0.0353	-0.113	0.0947	0.18675	0.21395	0.2022	0.3786	0.3697	0.2718	0.17845
-17.4	-0.0422517	-0.108552	0.10885	0.1804	0.2224	0.217848	0.403948	0.37435	0.27925	0.1935
-17.3	-0.052701	-0.105601	0.117999	0.18835	0.24335	0.228299	0.409099	0.376299	0.280899	0.20065
-17.2	-0.0402024	-0.0921024	0.1356	0.1975	0.2573	0.2498	0.4002	0.3773	0.2747	0.1922
-17.1	-0.0341007	-0.0798007	0.137799	0.2142	0.2719	0.252099	0.380699	0.355599	0.256599	0.2019
-17	-0.03335	-0.07635	0.14135	0.2066	0.2684	0.24235	0.36245	0.34565	0.26195	0.1944
-16.9	-0.0236489	-0.079849	0.14485	0.20475	0.25765	0.229451	0.319051	0.32765	0.25865	0.18555
-16.8	-0.0018005	-0.0780005	0.1541	0.20305	0.24465	0.23	0.3164	0.336	0.2554	0.17595
-16.7	0.00569742	-0.0739026	0.1603	0.2079	0.2439	0.2432	0.3157	0.3427	0.2664	0.1737
-16.6	0.0214473	-0.0624527	0.162047	0.2241	0.2567	0.247447	0.321647	0.355347	0.277747	0.1847
-16.5	0.0415	-0.0418	0.1559	0.24165	0.27175	0.2534	0.306	0.3656	0.2771	0.18245
-16.4	0.0540474	-0.0256526	0.16065	0.2541	0.2892	0.264247	0.297147	0.36835	0.27715	0.1848
-16.3	0.0704966	0.00269663	0.163297	0.26185	0.29675	0.281497	0.274897	0.377597	0.283997	0.17625
-16.2	0.0761473	0.0191473	0.16555	0.2743	0.3	0.28415	0.26325	0.38285	0.29005	0.1774
-16.1	0.075898	0.026498	0.170498	0.27405	0.30175	0.278398	0.242898	0.381098	0.291198	0.17315
-16	0.08335	0.02195	0.18335	0.2716	0.3056	0.27955	0.23675	0.38575	0.28995	0.1648
-15.9	0.0860485	0.0133485	0.16515	0.27655	0.32425	0.266649	0.201749	0.38375	0.27375	0.15995
-15.8	0.0972467	0.0265467	0.163947	0.27735	0.33095	0.244447	0.180247	0.391347	0.271547	0.14885
-15.7	0.108246	0.0345463	0.17845	0.28625	0.34765	0.23115	0.17515	0.40295	0.27075	0.15935
-15.6	0.113598	0.0281981	0.179198	0.30335	0.35205	0.202198	0.156298	0.397998	0.267098	0.16665
-15.5	0.11545	0.01905	0.17845	0.3048	0.3454	0.16265	0.13605	0.38435	0.26605	0.1651
-15.4	0.118848	0.0123481	0.18345	0.30495	0.33385	0.141148	0.120348	0.38145	0.27325	0.15595
-15.3	0.122748	0.00694802	0.187248	0.30455	0.32445	0.115848	0.112548	0.383448	0.279148	0.14995
-15.2	0.127848	0.0114481	0.19075	0.30835	0.32535	0.10005	0.10495	0.38615	0.27855	0.14385
-15.1	0.133598	0.0174978	0.196298	0.30725	0.32665	0.0893978	0.0958978	0.386998	0.275598	0.13475
-15	0.1279	0.0165	0.191	0.307	0.3162	0.0743	0.0785	0.3801	0.2608	0.133
-14.9	0.128749	0.0148486	0.18885	0.295	0.2892	0.0674486	0.0664486	0.37495	0.25055	0.1195
-14.8	0.132598	0.0387985	0.187998	0.28775	0.27435	0.0732985	0.0582985	0.370298	0.250598	0.11605
-14.7	0.133399	0.0575985	0.1919	0.2813	0.2673	0.084	0.0522	0.367	0.2551	0.1158
-14.6	0.139099	0.0691992	0.189799	0.2772	0.2659	0.0841992	0.0569992	0.350699	0.232599	0.1143
-14.5	0.13635	0.08485	0.18465	0.2728	0.258	0.09745	0.05605	0.33855	0.20825	0.1109
-14.4	0.137699	0.0867988	0.188	0.27135	0.24655	0.112999	0.0634988	0.3313	0.2055	0.10565
-14.3	0.137349	0.0823488	0.191249	0.2725	0.233	0.121849	0.0549488	0.317449	0.199849	0.1035
-14.2	0.1286	0.0827	0.1967	0.27675	0.21935	0.1205	0.0335	0.3163	0.1949	0.09655
-14.1	0.129599	0.0840992	0.205999	0.2685	0.1982	0.120799	0.0244992	0.315399	0.184499	0.0845
-14	0.13645	0.10015	0.20935	0.272	0.1912	0.12075	0.02645	0.30595	0.17745	0.0859
-13.9	0.134849	0.106849	0.21595	0.26665	0.18205	0.126249	0.017349	0.30715	0.17475	0.09015
-13.8	0.130499	0.112899	0.212599	0.26355	0.16975	0.129199	0.0186987	0.306899	0.177599	0.08695
-13.7	0.133048	0.116548	0.21275	0.259	0.1639	0.13335	0.01385	0.31105	0.18155	0.0896
-13.6	0.131699	0.114799	0.201699	0.25595	0.15735	0.126999	-0.00200056	0.298499	0.181699	0.09105
-13.5	0.12665	0.10075	0.19655	0.2399	0.1468	0.11575	-0.01605	0.29155	0.18295	0.0813
-13.4	0.121549	0.0911491	0.17725	0.21575	0.14495	0.0995491	-0.0290509	0.28915	0.17945	0.06605
-13.3	0.117799	0.0850987	0.159699	0.20765	0.13505	0.0883987	-0.0371013	0.286399	0.178699	0.05495
-13.2	0.124046	0.0973463	0.16035	0.2021	0.1241	0.09405	-0.04355	0.29365	0.20115	0.0466
-13.1	0.126997	0.0991972	0.159697	0.21555	0.14175	0.0853972	-0.0602028	0.292497	0.215897	0.04635
-13	0.12725	0.09285	0.15805	0.2039	0.1644	0.08065	-0.06685	0.29395	0.22115	0.0415
-12.9	0.129997	0.0959966	0.1661	0.19675	0.17165	0.0948966	-0.0515034	0.3046	0.2249	0.03085
-12.8	0.109298	0.101398	0.162698	0.2113	0.1717	0.096498	-0.039402	0.308098	0.205998	0.0403
-12.7	0.0938476	0.110048	0.16215	0.2058	0.164	0.10265	-0.03995	0.31565	0.20175	0.0454
-12.6	0.0782975	0.112898	0.167398	0.21435	0.16395	0.116598	-0.0379025	0.318298	0.204398	0.05655
-12.5	0.06245	0.10175	0.15765	0.2188	0.1631	0.11405	-0.04865	0.30925	0.19695	0.069
-12.4	0.0487001	0.0772001	0.1426	0.20725	0.15245	0.1006	-0.0473999	0.3048	0.1875	0.06785
-12.3	0.0306507	0.0510507	0.121051	0.1881	0.1383	0.0818507	-0.0464493	0.293051	0.183951	0.067
-12.2	0.0257005	0.0345005	0.1015	0.16865	0.12875	0.0677	-0.0459	0.2916	0.1805	0.06225
-12.1	0.0180009	0.0203009	0.0761009	0.1514	0.1256	0.0573009	-0.0413991	0.280301	0.177401	0.0631
-12	0.0116	0.0122	0.0574	0.1366	0.1267	0.0532	-0.0378	0.2691	0.1763	0.0596
-11.9	0.0033	0.0047	0.0379	0.1294	0.1278	0.0552	-0.0306	0.2713	0.1729	0.0665
-11.8	-0.0041003	-0.000500299	0.0259997	0.1254	0.13	0.0577997	-0.0299003	0.2761	0.1687	0.0724
-11.7	-0.00920081	-0.00600081	0.0141	0.1242	0.127	0.0689	-0.0211	0.2856	0.1657	0.0823
-11.6	-0.0137507	-0.0126507	0.00694928	0.123	0.1296	0.0761493	-0.0137507	0.289349	0.165449	0.0976
-11.5	-0.0139	-0.0142	0.006	0.12145	0.12815	0.0825	-0.005	0.2944	0.1633	0.10865
-11.4	-0.0208012	-0.0191012	0.0067	0.118	0.1267	0.0853988	-0.00440123	0.2974	0.1583	0.123
-11.3	-0.0272014	-0.0194014	0.00839855	0.1124	0.1235	0.0920986	-0.00180145	0.301699	0.155299	0.1416
-11.2	-0.0332015	-0.0217015	0.0107	0.1088	0.1212	0.0963	0.0018	0.3097	0.1542	0.1531
-11.1	-0.0404017	-0.0241017	0.0120983	0.1073	0.1188	0.0994983	0.00399831	0.319898	0.156698	0.1632
-11	-0.05215	-0.02715	0.01105	0.1059	0.1195	0.10265	0.000550003	0.32275	0.15485	0.1744
-10.9	-0.0635004	-0.0364004	0.00239999	0.10245	0.12135	0.1008	-0.00440039	0.3191	0.149	0.18555
-10.8	-0.0699007	-0.0448007	-0.0019007	0.093	0.1231	0.107899	-0.0025007	0.317199	0.148499	0.1897
-10.7	-0.0728004	-0.0493004	-0.0056	0.0887	0.1226	0.1128	-0.008	0.3092	0.1423	0.1947
-10.6	-0.0793504	-0.0508504	-0.0117504	0.0872	0.1188	0.11325	-0.0137504	0.30785	0.14225	0.2004
-10.5	-0.08295	-0.05305	-0.01775	0.08225	0.11895	0.11615	-0.01895	0.31255	0.14475	0.20545
-10.4	-0.0883002	-0.0589002	-0.0283	0.07295	0.11975	0.1167	-0.0193002	0.3103	0.1401	0.20875
-10.3	-0.0817508	-0.0625508	-0.0355508	0.0691	0.1182	0.119649	-0.0140508	0.312249	0.147849	0.2112
-10.2	-0.0791004	-0.0678004	-0.0414	0.06725	0.11825	0.1199	-0.0158	0.31	0.1503	0.21835
-10.1	-0.0758502	-0.0696502	-0.0455502	0.0631	0.1182	0.11505	-0.0129502	0.30575	0.14615	0.2239
-10	-0.07555	-0.07235	-0.05005	0.05875	0.11555	0.11565	-0.00965	0.31065	0.15525	0.22375
-9.90001	-0.0791003	-0.0803003	-0.0568	0.05545	0.11795	0.1169	-0.00760028	0.309	0.1593	0.22815
-9.8	-0.0737003	-0.0851003	-0.0610003	0.0559	0.1113	0.1186	-0.00630029	0.3073	0.1621	0.2306
-9.70001	-0.0747499	-0.0944499	-0.07175	0.0555	0.1054	0.11045	-0.00564999	0.30525	0.16055	0.231
-9.60001	-0.0769501	-0.0978501	-0.0830501	0.05355	0.09765	0.11005	-0.000950129	0.30165	0.16165	0.22535
-9.5	-0.0778	-0.0984	-0.0883	0.04795	0.08805	0.1075	5.84e-09	0.2963	0.1621	0.22535
-9.40001	-0.0702005	-0.1033	-0.0913	0.0468	0.0842	0.1037	0.00499952	0.2896	0.1589	0.2212
-9.3	-0.0700502	-0.11175	-0.0944502	0.044	0.0753	0.0967498	0.000649777	0.28125	0.15475	0.2198
-9.20001	-0.0664009	-0.111101	-0.0918	0.04045	0.06665	0.0934	0.0086	0.2768	0.1594	0.21645
-9.10001	-0.0661508	-0.111351	-0.0927508	0.0391	0.0632	0.0921492	0.0127492	0.278049	0.161449	0.2201
-9	-0.0649	-0.1162	-0.0937	0.03315	0.06015	0.0902	0.0158	0.2799	0.1582	0.22295
-8.90001	-0.0609989	-0.125899	-0.1049	0.0287	0.0585	0.0780011	0.0226011	0.2568	0.1438	0.2267
-8.8	-0.0494989	-0.134799	-0.119599	0.0127	0.0439	0.0667011	0.0294011	0.236801	0.137001	0.2152
-8.70001	-0.0402004	-0.1292	-0.1229	-0.0051	0.0294	0.0659	0.0354	0.2295	0.151	0.2002
-8.60001	-0.0373005	-0.111201	-0.125301	-0.0091	0.0306	0.0618995	0.0372995	0.222199	0.158699	0.1984
-8.5	-0.0337	-0.104	-0.1245	-0.0014	0.0432	0.0652	0.0397	0.227	0.1627	0.2021
-8.40001	-0.0363008	-0.0976008	-0.1253	0.0096	0.0568	0.0769992	0.0418992	0.2314	0.1635	0.2135
-8.3	-0.034401	-0.097201	-0.124901	0.0129	0.0628	0.085299	0.042699	0.231199	0.159799	0.2205
-8.20001	-0.0333507	-0.103851	-0.12095	0.0167	0.0682	0.08695	0.03925	0.22545	0.15125	0.2212
-8.10001	-0.0381006	-0.109801	-0.121701	0.01575	0.06345	0.0839994	0.0396994	0.215999	0.143499	0.22225
-8	-0.0459	-0.1034	-0.1148	0.0084	0.0532	0.0795	0.0371	0.2037	0.135	0.2223
-7.90001	-0.0504011	-0.0948011	-0.1032	0.0022	0.0437	0.0807989	0.0386989	0.1928	0.1296	0.2149
-7.8	-0.0544505	-0.0854505	-0.10825	0.005	0.036	0.0748495	0.0325495	0.18525	0.12345	0.2126
-7.70001	-0.056901	-0.085401	-0.1092	-0.00205	0.03065	0.0713	0.0323	0.1778	0.1225	0.21015
-7.60001	-0.0582506	-0.0858506	-0.102551	-0.0085	0.0261	0.0643494	0.0289494	0.166649	0.117849	0.204
-7.5	-0.05355	-0.08125	-0.09705	-0.01205	0.02115	0.06045	0.03035	0.16195	0.11535	0.19225
-7.40001	-0.0513511	-0.0772511	-0.09205	-0.01485	0.02045	0.0590489	0.0315489	0.15075	0.11325	0.18785
-7.3	-0.0521506	-0.0747506	-0.0881506	-0.01605	0.01915	0.0554494	0.0303494	0.142449	0.107949	0.18495
-7.20001	-0.0495009	-0.0697009	-0.0798	-0.01815	0.01935	0.0553	0.0335	0.1372	0.1039	0.17925
-7.10001	-0.0508503	-0.0651503	-0.0765503	-0.0156	0.0178	0.0502497	0.0294497	0.12785	0.0952497	0.1772
-7	-0.04985	-0.05635	-0.06555	-0.01685	0.01435	0.04955	0.03165	0.12135	0.09225	0.16765
-6.90001	-0.0463503	-0.0553503	-0.05965	-0.01525	0.01605	0.0447497	0.0271497	0.11545	0.08955	0.16345
-6.8	-0.0417003	-0.0537003	-0.0526003	-0.01425	0.01425	0.0430997	0.0236997	0.1072	0.0801997	0.15345
-6.70001	-0.0383505	-0.0505505	-0.05035	-0.013	0.0154	0.04195	0.01935	0.09955	0.07385	0.1428
-6.60001	-0.0391004	-0.0467004	-0.0519004	-0.01435	0.01455	0.0400996	0.0140996	0.0904996	0.0695996	0.13635
-6.5	-0.0408	-0.0414	-0.0467	-0.0128	0.0155	0.0354	0.0124	0.0805	0.0669	0.1247
-6.40001	-0.0444501	-0.0413501	-0.04775	-0.0108	0.0149	0.0341499	0.0093499	0.07215	0.06645	0.1157
-6.3	-0.0428004	-0.0356004	-0.0438004	-0.01035	0.01415	0.0315996	0.0105996	0.0646996	0.0650996	0.10545
-6.20001	-0.0414001	-0.0319001	-0.0447	-0.0096	0.0115	0.0297	0.0083	0.0583	0.0562	0.1031
-6.10001	-0.043	-0.0269	-0.0393	-0.0057	0.0114	0.0303	0.00230005	0.0508	0.0488	0.0989
-6	-0.0386	-0.0233	-0.0336	-0.0025	0.0071	0.0271	0.0021	0.0435	0.0408	0.09
-5.90001	-0.0320505	-0.0173505	-0.02895	-0.0026	0.0057	0.0248495	0.00104954	0.03865	0.03375	0.0793
-5.8	-0.0275003	-0.0139003	-0.0257003	-0.00115	0.00445	0.0216997	-0.00310028	0.0313997	0.0286997	0.06895
-5.70001	-0.0239503	-0.00805028	-0.02425	-0.0039	0.0022	0.01835	-0.00505	0.02445	0.02655	0.0595
-5.60001	-0.0195502	-0.00535023	-0.0247502	-0.00495	-0.00035	0.0125498	-0.00675023	0.0183498	0.0234498	0.05085
-5.5	-0.01165	-0.000150001	-0.02295	-0.00735	-0.00655	0.00815	-0.00775	0.01725	0.02115	0.04315
-5.40001	-0.00625023	-0.00145023	-0.01875	-0.00525	-0.00785	0.00284977	-0.00825023	0.00975	0.01475	0.03695
-5.3	-0.00290016	-0.000800161	-0.0157002	-0.00845	-0.00865	-0.00580016	-0.00950016	0.00449984	0.00919984	0.02575
-5.20001	-0.0022004	0.0034996	-0.0108	-0.0114	-0.0093	-0.008	-0.0111	-0.0011	0.0035	0.0155
-5.10001	0.000749428	0.00964943	-0.00465057	-0.0088	-0.0072	-0.00725057	-0.00875057	-0.00375057	-0.000750572	0.0056
-5	0.0035	0.0124	0.0017	-0.00875	-0.00875	-0.0065	-0.0064	-0.0065	-0.0065	0.00055
-4.90001	0.00704984	0.0141498	0.00515	-0.0058	-0.0062	-0.00785016	-0.00665016	-0.01095	-0.01385	-0.0065
-4.8	0.00949949	0.0164995	0.0102995	-0.00565	-0.00725	-0.00770051	-0.00870051	-0.0120005	-0.0171005	-0.01275
-4.70001	0.00884958	0.0177496	0.01515	-0.0044	-0.0069	-0.00775	-0.00725	-0.01745	-0.02235	-0.0161
-4.60001	0.0124994	0.0189994	0.0210994	-0.00555	-0.00875	-0.00970065	-0.00450065	-0.0244006	-0.0279006	-0.01835
-4.5	0.0164	0.023	0.0308	-0.0048	-0.0075	-0.0115	-0.0023	-0.0285	-0.0323	-0.0231
-4.40001	0.0136497	0.0228497	0.03435	-0.0031	-0.0075	-0.0147503	-0.00425025	-0.03585	-0.04255	-0.0292
-4.3	0.0167493	0.0237493	0.0407493	-0.00275	-0.00995	-0.0144507	-0.000450656	-0.0377507	-0.0464507	-0.03795
-4.20001	0.0164498	0.0263498	0.04105	-5e-05	-0.00605	-0.01755	-0.00065	-0.04245	-0.04935	-0.04235
-4.10001	0.0185497	0.0281497	0.0438497	5e-05	-0.00805	-0.0189503	-0.00305029	-0.0466503	-0.0524503	-0.04805
-4	0.0224	0.0339	0.0511	0.00325	-0.00525	-0.0181	0.000199999	-0.0472	-0.0481	-0.05385
-3.90001	0.0261996	0.0330996	0.0552	0.0059	-0.0011	-0.0171004	0.00239962	-0.0505	-0.0383	-0.0578
-3.8	0.0295492	0.0369492	0.0603492	0.0084	-0.0018	-0.0140508	0.0040492	-0.0499508	-0.0280508	-0.0634
-3.70001	0.0297993	0.0419993	0.0643	0.01285	0.00075	-0.0146	0.0011	-0.0443	-0.0185	-0.05625
-3.60001	0.0372993	0.0389993	0.0718993	0.0175	-0.000500001	-0.0118007	0.00879935	-0.0392007	-0.0102007	-0.0453
-3.5	0.0382	0.044	0.0734	0.0235	0.0071	-0.0108	0.0082	-0.0378	0.000499999	-0.0572
-3.40001	0.0432993	0.0463993	0.075	0.0191	0.0134	-0.00880073	0.00739927	-0.0384	0.0066	-0.0582
-3.3	0.0426994	0.0494994	0.0748994	0.0216	0.0214	-0.00400062	0.00769937	-0.0326006	0.0145994	-0.06
-3.20001	0.0431997	0.0505997	0.0746	0.0215	0.0273	-0.000599999	0.0044	-0.027	0.0181	-0.0638
-3.10001	0.0454494	0.0524494	0.0777494	0.0214	0.0362	0.00594945	0.00104944	-0.0152506	0.0226494	-0.0667
-3	0.05025	0.05565	0.08225	0.02415	0.04585	0.01495	0.00185	-0.00605	0.02755	-0.06535
-2.90001	0.0520993	0.0523993	0.0864	0.02465	0.05785	0.0209993	0.00269931	0.0047	0.0282	-0.06305
-2.8	0.0471494	0.0536494	0.0858494	0.0337	0.0662	0.0270494	0.00164943	0.0105494	0.0243494	-0.0617
-2.70001	0.0381496	0.0387496	0.07615	0.03025	0.06915	0.03195	-5e-05	0.01675	0.03035	-0.05265
-2.60001	0.0372497	0.0206497	0.0677497	0.02135	0.07425	0.0256497	-0.00275034	0.0209497	0.0330497	-0.04275
-2.5	0.03895	0.00385	0.06995	0.01505	0.06355	0.01675	-0.00355	0.02305	0.03415	-0.04145
-2.40001	0.0350503	-0.00504968	0.08715	0.01835	0.05145	0.0172503	-0.00914968	0.02595	0.03735	-0.04045
-2.3	0.0222004	-0.0272996	0.1043	0.01195	0.04615	0.0147004	-0.0120996	0.0277004	0.0329004	-0.04045
-2.20001	0.00480216	-0.0413978	0.0878	0.0081	0.0401	0.0034	-0.0246	0.0172	0.0184	-0.0445
-2.10001	-0.0107986	-0.0610986	0.0715014	-0.008	0.0279	-0.0019986	-0.0283986	0.0076014	0.0112014	-0.0534
-2	-0.00365	-0.05925	0.06855	-0.0194	0.0153	0.00335	-0.01865	0.01345	0.01975	-0.0602
-1.90001	-0.000249618	-0.0778496	0.06435	-0.02125	0.01175	-0.00764962	-0.0226496	0.00395	0.01505	-0.05765
-1.8	-0.00745023	-0.0926502	0.0665498	-0.03445	0.00905	-0.0108502	-0.0232502	0.00494977	0.0132498	-0.06155
-1.70001	-0.0102999	-0.0556999	0.0651	-0.04725	0.00845	-0.0129	-0.0205	0.0048	0.0074	-0.05515
-1.60001	-0.0100011	-0.0613011	0.0755989	-0.0538	0.0147	-0.0110011	-0.00860107	0.0146989	0.0107989	-0.0482
-1.5	-0.0189	-0.0701	0.0747	-0.0524	0.018	-0.0159	-0.0045	0.0046	0.015	-0.0413
-1.40001	0.00335	-0.0130507	0.08345	-0.0587	0.0187	-0.0174507	-0.00455	-0.000349998	0.01805	-0.0347
-1.3	0.0152504	-0.01305	0.08205	-0.05005	0.0187	-0.01835	-0.0045	-0.000349998	0.01805	-0.03035
-1.20001	0.0152504	-0.00904962	0.0760008	-0.03985	0.01785	-0.0174507	-0.00444981	-0.00285	0.01805	-0.02755
-1.10001	0.0177493	0.0008	0.0747	-0.0102	0.01785	-0.0174507	-0.00444981	-0.00285	0.04015	-0.01755
-1	0.0222008	0.0199008	0.0747	0.00715	0.01785	-0.0174507	-0.0039	-0.000349998	0.0414	-0.0066
-0.900009	0.0222008	0.0199008	0.0747	0.0061	0.01785	-0.0159	-0.0039	-0.00145	0.0487971	0.0053
-0.800003	0.0243505	0.0224502	0.0716	0.0053	0.0187	-0.0159	-0.0039	-0.000349998	0.0578027	0.0053
-0.700012	0.0260994	0.0237027	0.06085	0.0061	0.0187	-0.0057	-0.00389924	0.000850001	0.0607	0.00825
-0.600006	0.0261502	0.0303982	0.0607971	0.00715	0.01895	-0.00569729	-0.0037006	0.0015	0.0607008	0.0095
-0.5	0.0321523	0.0335	0.0607971	0.00735	0.0202	0.0103523	-0.0032	0.00150076	0.06315	0.043
-0.400009	0.0339971	0.0342994	0.06085	0.0075	0.02035	0.0119971	-0.00319729	0.0046	0.0645994	0.04395
-0.300003	0.0351526	0.0380544	0.0716	0.008	0.0293	0.0170544	-0.00265	0.0111994	0.07295	0.0451
-0.200012	0.0439982	0.0413971	0.0747	0.008	0.02935	0.0392526	-0.00189966	0.0125	0.0741	0.049
-0.100006	0.0443	0.0575526	0.0747	0.02365	0.05135	0.04135	-0.000800001	0.0431003	0.0762003	0.07085
0	0.0459003	0.0601003	0.0752994	0.03285	0.05385	0.0421003	-0.000445628	0.08345	0.1541	0.1477
0.0999908	0.0461544	0.0619505	0.0760008	0.04015	0.05635	0.0431502	0.0016	0.0915	0.30425	0.3177
0.199997	0.0544	0.0625	0.0760008	0.04325	0.0683	0.0454	0.111853	0.125153	0.365953	0.32995
0.299988	0.06195	0.08395	0.0760008	0.04505	0.0717	0.05425	0.17995	0.21535	0.87225	0.91995
0.399994	0.09845	0.11695	0.0760008	0.0473	0.14005	0.15335	0.41695	0.73085	2.49245	2.25735
0.5	0.1194	0.1624	0.1944	0.0516	0.25935	0.1855	0.7937	1.3823	3.9358	4.68285
0.599991	0.188949	0.215049	0.36795	0.0687	0.2915	0.838049	1.50135	2.17685	5.80575	7.8301
0.699997	0.200999	0.227899	0.375199	0.25915	0.60475	1.0783	1.9699	3.3856	8.2861	11.4857
0.799988	0.2041	0.3214	0.3929	0.3894	0.7091	1.4083	1.99	4.7188	10.9817	16.063
0.899994	0.225903	0.402199	0.404699	0.4084	0.9547	1.7292	2.1899	6.2619	14.3087	21.6251
1	0.228899	0.4149	0.4413	0.5042	1.1474	2.1485	5.5751	7.9705	18.0472	28.3204
1.09999	0.2315	0.423603	0.46245	0.5527	1.4604	2.58705	8.26345	9.98715	22.2223	36.0923
1.2	0.242454	0.428449	0.550099	0.68045	1.64885	3.1163	10.2621	12.0824	26.6118	44.4226
1.29999	0.2434	0.438354	0.57315	0.8433	1.9922	3.70005	11.8676	14.2368	31.102	53.1696
1.39999	0.251149	0.446699	0.586403	0.91155	2.23775	4.2365	13.4775	16.5594	36.1441	62.1467
1.5	0.255747	0.448	0.6496	1.0947	2.392	4.8906	15.0111	19.0432	41.2236	71.6807
1.59999	0.267699	0.470547	0.79545	1.232	2.7454	5.60445	16.5537	21.5269	46.3775	81.2633
1.7	0.2763	0.510946	0.882946	1.35465	3.02065	6.23375	18.1423	24.2345	51.7545	90.8526
1.79999	0.279849	0.5274	0.9639	1.58235	3.40415	6.9576	19.7292	26.972	57.1607	99.9732
1.89999	0.280146	0.568349	1.05445	1.7354	3.6816	7.59515	21.2931	29.6346	62.6092	108.565
2	0.28105	0.58165	1.13765	1.88355	4.08705	8.34105	22.8947	32.4419	68.0893	116.634
2.09999	0.2849	0.6092	1.2092	2.03965	4.48535	9.0427	24.484	35.1668	73.4745	123.984
2.2	0.29385	0.65355	1.25405	2.209	4.8376	9.81145	26.0542	38.0044	78.6747	130.569
2.29999	0.29625	0.70795	1.31725	2.38965	5.18665	10.5061	27.5863	40.8321	83.9455	136.235
2.39999	0.317099	0.750499	1.4116	2.56005	5.55695	11.2423	29.1128	43.7412	88.8566	140.94
2.5	0.34745	0.80115	1.49975	2.7226	5.9446	11.9738	30.6589	46.5964	93.9253	144.978
2.59999	0.385397	0.851097	1.5941	2.88955	6.29975	12.7145	32.209	49.4764	98.6606	148.307
2.7	0.403648	0.893548	1.67115	3.0911	6.6791	13.4669	33.7557	52.3142	103.371	150.894
2.79999	0.4162	0.9444	1.7701	3.28915	7.05805	14.196	35.2783	55.1728	107.653	152.818
2.89999	0.449648	0.982848	1.85845	3.4652	7.4205	14.955	36.8151	58.0494	111.872	154.346
3	0.48225	1.04565	1.96125	3.66785	7.79525	15.7075	38.3685	60.8877	115.783	155.62
3.09999	0.547596	1.1178	2.0666	3.85375	8.19535	16.4991	39.9228	63.6845	119.318	156.59
3.2	0.547701	1.1506	2.155	4.0761	8.5882	17.2412	41.4408	66.3659	122.757	157.45
3.29999	0.58195	1.18745	2.21725	4.2455	8.9552	17.9945	42.9644	69.1239	125.853	157.93
3.39999	0.588548	1.23535	2.33085	4.42255	9.31835	18.7413	44.5119	71.7712	128.867	158.36
3.5	0.5948	1.2723	2.412	4.61465	9.69645	19.4875	46.035	74.489	131.364	158.691
3.59999	0.639198	1.3373	2.5032	4.7762	10.0555	20.2467	47.5474	77.1248	133.815	158.974
3.7	0.637599	1.3774	2.5926	4.9793	10.4103	21.0066	49.0804	79.7738	135.94	159.185
3.79999	0.662699	1.4365	2.6739	5.1531	10.7761	21.7727	50.5941	82.2833	137.982	159.427
3.89999	0.67305	1.46515	2.76985	5.3474	11.1443	22.5126	52.1092	84.8598	139.626	159.556
4	0.6845	1.5089	2.8491	5.52675	11.5135	23.2428	53.6169	87.2291	141.175	159.67
4.09999	0.711948	1.56635	2.94695	5.6887	11.8684	23.9914	55.1343	89.6736	142.407	159.761
4.2	0.721349	1.60545	3.03965	5.88605	12.2319	24.739	56.6213	91.9861	143.577	159.882
4.29999	0.746199	1.6424	3.1321	6.06565	12.6119	25.487	58.1188	94.3327	144.648	159.987
4.39999	0.763899	1.6863	3.2248	6.2575	12.9856	26.2296	59.6119	96.5002	145.586	160.106
4.5	0.78815	1.72975	3.31785	6.4431	13.3412	26.9792	61.0969	98.7456	146.367	160.189
4.59999	0.809899	1.7797	3.4032	6.62255	13.7078	27.7287	62.5639	100.853	146.973	160.258
4.7	0.8231	1.817	3.4948	6.8153	14.078	28.4753	64.0419	102.851	147.618	160.336
4.79999	0.839799	1.8642	3.5824	6.9977	14.4525	29.2162	65.5363	104.899	148.06	160.389
4.89999	0.85355	1.90855	3.66095	7.1769	14.8338	29.949	67.0016	106.829	148.502	160.442
5	0.8667	1.9401	3.7501	7.36065	15.2066	30.6897	68.434	108.688	148.823	160.483
5.09999	0.880849	1.97205	3.84075	7.5391	15.5689	31.4337	69.8942	110.501	149.148	160.503
5.2	0.899798	2.0246	3.9369	7.72325	15.941	32.1798	71.3378	112.223	149.413	160.532
5.29999	0.920299	2.0648	4.0294	7.9151	16.3177	32.9257	72.7611	113.862	149.677	160.579
5.39999	0.938949	2.10545	4.11925	8.0913	16.6985	33.6694	74.1888	115.449	149.869	160.615
5.5	0.9591	2.1531	4.204	8.26975	17.0861	34.4131	75.6077	116.974	150.091	160.651
5.59999	0.975949	2.20035	4.28765	8.4561	17.4683	35.1424	76.9992	118.425	150.271	160.68
5.7	0.99365	2.22625	4.36235	8.63415	17.83	35.8683	78.387	119.737	150.429	160.702
5.79999	0.99755	2.26615	4.44005	8.79825	18.1873	36.5936	79.7511	121.128	150.581	160.736
5.89999	1.01205	2.30385	4.51195	8.96935	18.5538	37.3039	81.0847	122.375	150.713	160.75
6	1.02575	2.33085	4.58495	9.13675	18.9159	38.0226	82.408	123.571	150.831	160.773
6.09999	1.0341	2.3606	4.6554	9.30245	19.2625	38.7452	83.7345	124.701	150.935	160.786
6.2	1.0479	2.3961	4.7287	9.4714	19.6291	39.4531	85.0452	125.761	151.037	160.796
6.29999	1.05505	2.43985	4.80265	9.64	20.0024	40.1722	86.3323	126.717	151.124	160.81
6.39999	1.0622	2.4712	4.8835	9.81475	20.3759	40.885	87.6023	127.734	151.21	160.823
6.5	1.07095	2.50635	4.95895	9.9846	20.7349	41.5821	88.8488	128.588	151.271	160.844
6.59999	1.0834	2.5431	5.0352	10.1517	21.0974	42.2828	90.0696	129.483	151.32	160.859
6.7	1.09955	2.58085	5.12165	10.3301	21.4633	43.0017	91.2901	130.254	151.378	160.868
6.79999	1.1107	2.6105	5.2016	10.5142	21.833	43.7104	92.4633	131.013	151.416	160.87
6.89999	1.12535	2.64205	5.27615	10.6954	22.2015	44.4009	93.6044	131.731	151.477	160.876
7	1.1395	2.6756	5.3515	10.8721	22.5633	45.0884	94.7057	132.412	151.509	160.882
7.09999	1.154	2.7103	5.4286	11.0436	22.9347	45.7716	95.7966	133.033	151.564	160.883
7.2	1.16605	2.74365	5.50855	11.2182	23.308	46.4584	96.8372	133.612	151.603	160.894
7.29999	1.1785	2.7752	5.5853	11.3869	23.6619	47.1586	97.9249	134.104	151.642	160.908
7.39999	1.1958	2.8117	5.6643	11.5578	24.011	47.8555	98.9012	134.661	151.691	160.913
7.5	1.21275	2.84985	5.74175	11.7201	24.3619	48.5588	99.9141	135.084	151.718	160.927
7.59999	1.2289	2.8862	5.8172	11.8848	24.7203	49.2627	100.832	135.532	151.757	160.943
7.7	1.24215	2.92465	5.89885	12.0538	25.0697	49.9567	101.634	135.903	151.79	160.954
7.79999	1.2619	2.9649	5.982	12.2354	25.4178	50.6303	102.467	136.292	151.826	160.965
7.89999	1.2802	2.9975	6.0599	12.4123	25.7759	51.2916	103.241	136.649	151.849	160.976
8	1.2987	3.0307	6.1382	12.5721	26.1168	51.9711	103.949	136.981	151.869	160.978
8.09999	1.31155	3.06395	6.21235	12.7362	26.4659	52.6556	104.679	137.289	151.892	160.987
8.2	1.32615	3.09975	6.29195	12.9032	26.8202	53.3357	105.354	137.584	151.909	160.995
8.29999	1.34295	3.13435	6.37045	13.0686	27.1774	54.0108	106.04	137.859	151.923	161.006
8.39999	1.3591	3.1706	6.4492	13.2324	27.5267	54.6677	106.711	138.112	151.936	161.018
8.5	1.3728	3.2045	6.527	13.3891	27.8757	55.3132	107.369	138.352	151.951	161.023
8.59999	1.38425	3.23565	6.60035	13.5534	28.2243	55.9592	107.999	138.565	151.963	161.027
8.7	1.39655	3.26775	6.67715	13.7164	28.5697	56.5992	108.604	138.76	151.974	161.034
8.79999	1.41205	3.30395	6.75405	13.8769	28.9168	57.2387	109.217	138.949	151.989	161.043
8.89999	1.42425	3.33745	6.83105	14.0402	29.2692	57.8767	109.791	139.127	152.008	161.047
9	1.4396	3.3716	6.9123	14.2079	29.6186	58.5214	110.355	139.288	152.022	161.05
9.09999	1.4556	3.4034	6.9956	14.3729	29.9717	59.1494	110.912	139.438	152.036	161.055
9.2	1.4706	3.4374	7.0746	14.5393	30.3213	59.7799	111.446	139.581	152.056	161.065
9.29999	1.4807	3.4728	7.1538	14.7034	30.6556	60.4085	111.976	139.706	152.076	161.077
9.39999	1.49255	3.50435	7.23005	14.8651	30.9916	61.0335	112.526	139.833	152.095	161.082
9.5	1.509	3.5391	7.3092	15.0311	31.3388	61.6584	113.046	139.931	152.106	161.084
9.59999	1.52545	3.57325	7.38705	15.2037	31.6851	62.2801	113.583	140.045	152.116	161.094
9.7	1.53915	3.60695	7.46725	15.3727	32.0108	62.8931	114.116	140.136	152.124	161.099
9.79999	1.55195	3.63925	7.54235	15.5374	32.3325	63.4964	114.646	140.237	152.137	161.104
9.89999	1.5652	3.672	7.6171	15.7034	32.6658	64.0944	115.144	140.31	152.146	161.108
10	1.57825	3.70705	7.69325	15.8667	33.0006	64.7036	115.664	140.401	152.162	161.109
10.1	1.591	3.7376	7.766	16.0387	33.3339	65.3062	116.188	140.472	152.177	161.109
10.2	1.60465	3.77015	7.83855	16.2087	33.6665	65.8981	116.721	140.546	152.191	161.115
10.3	1.6172	3.801	7.9128	16.3824	34.0007	66.4849	117.244	140.601	152.206	161.122
10.4	1.62945	3.83165	7.99005	16.5546	34.3408	67.0748	117.759	140.671	152.221	161.125
10.5	1.64215	3.86345	8.06865	16.7179	34.6725	67.6526	118.263	140.712	152.235	161.13
10.6	1.65505	3.89285	8.13985	16.8798	34.9926	68.2288	118.778	140.769	152.242	161.134
10.7	1.6697	3.9258	8.2164	17.0385	35.3157	68.8028	119.273	140.811	152.251	161.133
10.8	1.68255	3.96165	8.29425	17.2055	35.6593	69.3637	119.762	140.874	152.263	161.133
10.9	1.6933	3.996	8.369	17.3711	36.004	69.9394	120.245	140.919	152.272	161.139
11	1.70595	4.02655	8.44545	17.5327	36.3302	70.5187	120.738	140.969	152.282	161.14
11.1	1.7164	4.0556	8.5208	17.6907	36.6465	71.0764	121.211	140.993	152.29	161.14
11.2	1.7325	4.0877	8.6019	17.8446	36.97	71.6301	121.684	141.04	152.301	161.137
11.3	1.7468	4.1233	8.6802	18.0072	37.2921	72.1954	122.181	141.077	152.31	161.144
11.4	1.7578	4.1611	8.7507	18.1708	37.61	72.7478	122.625	141.121	152.315	161.147
11.5	1.76715	4.19155	8.82155	18.3282	37.9248	73.2883	123.089	141.158	152.321	161.148
11.6	1.7789	4.2252	8.9005	18.4845	38.2598	73.8288	123.528	141.183	152.327	161.147
11.7	1.7954	4.2595	8.9813	18.6459	38.6028	74.3618	123.977	141.214	152.335	161.149
11.8	1.81235	4.29545	9.05725	18.8073	38.9347	74.8942	124.383	141.244	152.344	161.15
11.9	1.8252	4.3316	9.1341	18.9667	39.2604	75.4228	124.794	141.269	152.35	161.153
12	1.8372	4.3665	9.2112	19.1182	39.5771	75.9439	125.183	141.302	152.354	161.156
12.1	1.8553	4.4009	9.2896	19.2709	39.8922	76.4628	125.539	141.327	152.36	161.156
12.2	1.87135	4.43625	9.36865	19.4265	40.2149	76.9858	125.889	141.357	152.364	161.158
12.3	1.88675	4.46435	9.44795	19.5829	40.5345	77.5083	126.218	141.374	152.366	161.159
12.4	1.90475	4.49805	9.52425	19.737	40.8558	78.0093	126.533	141.402	152.368	161.158
12.5	1.91885	4.53205	9.60115	19.8945	41.1807	78.5072	126.834	141.417	152.374	161.157
12.6	1.932	4.5621	9.6763	20.0509	41.5142	79.0186	127.117	141.433	152.381	161.158
12.7	1.94635	4.59295	9.75305	20.2019	41.8348	79.5394	127.367	141.459	152.387	161.161
12.8	1.96075	4.62195	9.82635	20.3539	42.1405	80.0544	127.608	141.483	152.394	161.162
12.9	1.9746	4.6577	9.8939	20.5079	42.4486	80.5519	127.851	141.507	152.399	161.164
13	1.9876	4.6857	9.9683	20.6622	42.7568	81.0471	128.078	141.519	152.405	161.167
13.1	2.0008	4.7149	10.0383	20.8139	43.0712	81.5319	128.293	141.538	152.409	161.167
13.2	2.01295	4.74525	10.1111	20.9684	43.3876	82.0035	128.508	141.549	152.41	161.166
13.3	2.0293	4.7801	10.183	21.1215	43.703	82.4663	128.706	141.566	152.419	161.167
13.4	2.04345	4.81165	10.2517	21.2824	44.0061	82.9181	128.895	141.577	152.423	161.169
13.5	2.05675	4.84255	10.3219	21.4346	44.3067	83.3839	129.065	141.592	152.423	161.171
13.6	2.0706	4.8755	10.3978	21.5883	44.6083	83.8508	129.224	141.613	152.431	161.169
13.7	2.0847	4.9082	10.4675	21.746	44.906	84.2964	129.377	141.629	152.435	161.17
13.8	2.09675	4.94015	10.5409	21.9038	45.1988	84.7348	129.528	141.641	152.436	161.17
13.9	2.1064	4.9714	10.612	22.0511	45.496	85.1654	129.679	141.652	152.434	161.171
14	2.1167	5.0001	10.6861	22.1973	45.786	85.59	129.816	141.662	152.436	161.171
14.1	2.1283	5.0331	10.7568	22.3503	46.0808	86.01	129.928	141.673	152.44	161.169
14.2	2.14365	5.06305	10.8254	22.504	46.3847	86.4341	130.035	141.689	152.447	161.169
14.3	2.1559	5.093	10.889	22.6606	46.6852	86.864	130.133	141.702	152.448	161.168
14.4	2.1672	5.1261	10.9558	22.812	46.9816	87.295	130.238	141.715	152.451	161.165
14.5	2.18015	5.15695	11.0174	22.9637	47.2895	87.714	130.333	141.728	152.457	161.168
14.6	2.19285	5.18555	11.0816	23.11	47.5932	88.1148	130.413	141.731	152.454	161.173
14.7	2.2059	5.2155	11.1492	23.2575	47.8871	88.5097	130.491	141.742	152.45	161.176
14.8	2.2208	5.2466	11.214	23.4109	48.179	88.8918	130.573	141.749	152.45	161.177
14.9	2.23225	5.27605	11.281	23.5609	48.4665	89.2677	130.657	141.753	152.449	161.176
15	2.24265	5.30395	11.3471	23.7164	48.7626	89.6467	130.735	141.761	152.448	161.176
15.1	2.2577	5.3351	11.4135	23.8708	49.0557	90.0263	130.814	141.768	152.448	161.175
15.2	2.2679	5.3662	11.4789	24.0271	49.3459	90.4025	130.879	141.776	152.448	161.173
15.3	2.2745	5.4004	11.548	24.1788	49.634	90.7715	130.95	141.786	152.45	161.174
15.4	2.2859	5.431	11.6133	24.3329	49.9155	91.1386	131.007	141.793	152.451	161.173
15.5	2.29895	5.46265	11.6817	24.4776	50.2063	91.4941	131.072	141.804	152.452	161.173
15.6	2.3102	5.495	11.7485	24.6206	50.4931	91.8562	131.132	141.812	152.452	161.172
15.7	2.32215	5.52695	11.8162	24.7706	50.7745	92.2239	131.193	141.821	152.453	161.171
15.8	2.3326	5.5601	11.8845	24.9178	51.0536	92.5847	131.272	141.827	152.454	161.169
15.9	2.3475	5.593	11.9546	25.0618	51.3387	92.944	131.321	141.834	152.456	161.17
16	2.3611	5.624	12.0234	25.2042	51.6234	93.2956	131.385	141.842	152.459	161.172
16.1	2.37675	5.65315	12.0915	25.3478	51.9004	93.6442	131.436	141.851	152.459	161.175
16.2	2.392	5.6854	12.1645	25.4913	52.1774	93.9907	131.486	141.859	152.459	161.177
16.3	2.4065	5.7174	12.2312	25.6411	52.4551	94.3223	131.54	141.865	152.457	161.178
16.4	2.4221	5.7502	12.2955	25.7936	52.7201	94.6503	131.577	141.867	152.453	161.178
16.5	2.43465	5.78305	12.3616	25.9458	52.9896	94.972	131.628	141.872	152.454	161.178
16.6	2.4428	5.8118	12.4233	26.0885	53.2604	95.2934	131.656	141.876	152.45	161.177
16.7	2.45825	5.84445	12.4947	26.2249	53.5294	95.618	131.704	141.88	152.451	161.178
16.8	2.4732	5.8808	12.5609	26.3676	53.7954	95.9384	131.744	141.882	152.449	161.182
16.9	2.4872	5.9121	12.6265	26.509	54.0606	96.2551	131.774	141.885	152.449	161.186
17	2.5013	5.9384	12.6946	26.6561	54.3335	96.5615	131.811	141.886	152.452	161.187
17.1	2.51185	5.96675	12.7592	26.7979	54.6056	96.8632	131.846	141.888	152.451	161.183
17.2	2.5267	5.9977	12.8307	26.9361	54.87	97.1622	131.875	141.892	152.451	161.182
17.3	2.5433	6.0347	12.9004	27.0787	55.1337	97.4668	131.907	141.893	152.452	161.184
17.4	2.5583	6.0684	12.9694	27.2227	55.4121	97.7812	131.941	141.894	152.454	161.184
17.5	2.57025	6.09715	13.0364	27.3694	55.6829	98.0786	131.973	141.894	152.457	161.184
17.6	2.58535	6.12675	13.1009	27.5108	55.9557	98.3761	131.991	141.896	152.457	161.182
17.7	2.59885	6.15445	13.162	27.6564	56.2184	98.6653	132.014	141.899	152.457	161.182
17.8	2.6082	6.1786	13.2199	27.8046	56.4794	98.9409	132.035	141.899	152.456	161.181
17.9	2.61675	6.20515	13.2809	27.9489	56.7464	99.2064	132.041	141.894	152.452	161.181
18	2.63245	6.23725	13.3463	28.0874	57.0018	99.4787	132.068	141.897	152.455	161.177
18.1	2.6481	6.2677	13.4099	28.234	57.2664	99.75	132.08	141.899	152.459	161.178
18.2	2.6609	6.2964	13.4745	28.3797	57.5264	100.016	132.115	141.902	152.465	161.181
18.3	2.6733	6.3243	13.5411	28.5198	57.7953	100.276	132.133	141.903	152.466	161.181
18.4	2.688	6.3571	13.6085	28.6584	58.0627	100.523	132.155	141.904	152.467	161.184
18.5	2.69975	6.38705	13.6732	28.8015	58.3184	100.761	132.175	141.902	152.469	161.187
18.6	2.71425	6.41745	13.7368	28.9467	58.5747	101.006	132.198	141.906	152.47	161.187
18.7	2.72595	6.44605	13.8016	29.0914	58.8381	101.244	132.206	141.905	152.466	161.193
18.8	2.7372	6.4775	13.8679	29.2313	59.0938	101.475	132.231	141.909	152.465	161.195
18.9	2.74965	6.50605	13.9336	29.371	59.3534	101.704	132.238	141.909	152.464	161.196
19	2.7635	6.5327	14.0002	29.5072	59.614	101.933	132.243	141.908	152.463	161.193
19.1	2.77505	6.56295	14.0622	29.6431	59.8748	102.15	132.258	141.907	152.462	161.194
19.2	2.7851	6.5875	14.1256	29.7811	60.1311	102.374	132.273	141.908	152.462	161.194
19.3	2.7972	6.6144	14.1933	29.921	60.3856	102.612	132.289	141.907	152.464	161.196
19.4	2.813	6.6403	14.2603	30.0602	60.6347	102.837	132.303	141.908	152.464	161.198
19.5	2.82685	6.66725	14.3255	30.2016	60.8838	103.061	132.321	141.908	152.465	161.199
19.6	2.83975	6.69375	14.391	30.3397	61.1308	103.276	132.337	141.909	152.466	161.196
19.7	2.85175	6.72015	14.4522	30.4736	61.3767	103.478	132.349	141.908	152.463	161.196
19.8	2.86005	6.74445	14.5188	30.6041	61.6148	103.679	132.364	141.907	152.459	161.194
19.9	2.8723	6.7694	14.584	30.7335	61.8533	103.892	132.38	141.912	152.463	161.192
20	2.88565	6.79715	14.6462	30.8675	62.0938	104.103	132.4	141.917	152.467	161.192
20.1	2.8982	6.8277	14.71	31.0059	62.3396	104.308	132.408	141.917	152.466	161.195
20.2	2.91045	6.85295	14.7733	31.1394	62.5775	104.507	132.421	141.917	152.462	161.198
20.3	2.92265	6.88125	14.8377	31.2707	62.8041	104.694	132.429	141.915	152.464	161.199
20.4	2.93345	6.90535	14.9001	31.4106	63.0294	104.876	132.436	141.913	152.463	161.203
20.5	2.94185	6.92815	14.9621	31.5534	63.2571	105.051	132.44	141.911	152.462	161.203
20.6	2.9529	6.9584	15.0248	31.6867	63.4823	105.232	132.449	141.911	152.458	161.201
20.7	2.9638	6.99	15.0879	31.8204	63.7052	105.398	132.453	141.91	152.459	161.2
20.8	2.97705	7.02165	15.1537	31.953	63.9284	105.571	132.457	141.911	152.468	161.2
20.9	2.9879	7.0435	15.2173	32.0881	64.1553	105.756	132.467	141.91	152.469	161.2
21	3.00195	7.06875	15.2799	32.2223	64.3822	105.939	132.478	141.91	152.466	161.201
21.1	3.01355	7.09465	15.3443	32.3542	64.6001	106.107	132.486	141.907	152.464	161.2
21.2	3.02105	7.11845	15.4069	32.4849	64.8166	106.27	132.496	141.906	152.461	161.199
21.3	3.0314	7.1454	15.4683	32.6144	65.0449	106.431	132.506	141.902	152.458	161.197
21.4	3.04595	7.17335	15.5271	32.7476	65.2791	106.588	132.514	141.897	152.457	161.197
21.5	3.0574	7.2012	15.5915	32.8816	65.5052	106.748	132.522	141.895	152.454	161.197
21.6	3.06915	7.22265	15.653	33.0179	65.7223	106.905	132.531	141.893	152.45	161.198
21.7	3.07835	7.24885	15.7182	33.1531	65.9329	107.046	132.541	141.891	152.449	161.2
21.8	3.08965	7.27565	15.7818	33.2829	66.1508	107.193	132.551	141.888	152.45	161.194
21.9	3.10315	7.30185	15.8391	33.4181	66.3725	107.346	132.562	141.887	152.448	161.195
22	3.1119	7.3315	15.9015	33.5555	66.5827	107.5	132.57	141.882	152.448	161.194
22.1	3.12	7.3581	15.9614	33.69	66.789	107.639	132.575	141.879	152.444	161.194
22.2	3.12285	7.38285	16.0222	33.8198	67.0034	107.78	132.577	141.874	152.439	161.19
22.3	3.12995	7.40815	16.0833	33.9497	67.2142	107.931	132.581	141.87	152.438	161.186
22.4	3.14155	7.43405	16.1511	34.078	67.4232	108.075	132.593	141.873	152.44	161.182
22.5	3.14865	7.45675	16.2125	34.2082	67.6316	108.208	132.6	141.872	152.443	161.184
22.6	3.15855	7.47945	16.274	34.3368	67.8402	108.341	132.605	141.869	152.441	161.186
22.7	3.17175	7.50905	16.3382	34.4624	68.0547	108.463	132.613	141.867	152.441	161.184
22.8	3.18175	7.53695	16.3963	34.5836	68.2684	108.584	132.62	141.868	152.439	161.187
22.9	3.1924	7.5601	16.4576	34.7044	68.4749	108.703	132.625	141.869	152.436	161.186
23	3.19755	7.58405	16.5172	34.8282	68.6849	108.826	132.632	141.867	152.434	161.184
23.1	3.2069	7.6104	16.5785	34.9554	68.8866	108.948	132.639	141.867	152.43	161.181
23.2	3.2193	7.6384	16.6435	35.082	69.0909	109.069	132.65	141.865	152.43	161.181
23.3	3.22975	7.66505	16.7073	35.2131	69.305	109.188	132.657	141.864	152.428	161.184
23.4	3.23685	7.68835	16.7692	35.3347	69.5022	109.307	132.664	141.869	152.429	161.185
23.5	3.24235	7.71095	16.8271	35.4598	69.7048	109.41	132.664	141.863	152.428	161.185
23.6	3.25285	7.73925	16.885	35.5811	69.8952	109.517	132.672	141.863	152.426	161.181
23.7	3.263	7.7636	16.9438	35.7056	70.0795	109.614	132.673	141.862	152.426	161.183
23.8	3.2729	7.7874	17.0032	35.8279	70.2677	109.718	132.675	141.86	152.428	161.183
23.9	3.2824	7.8158	17.0642	35.9483	70.4627	109.82	132.679	141.856	152.43	161.183
24	3.28915	7.83785	17.1224	36.0692	70.6511	109.917	132.684	141.856	152.43	161.179
24.1	3.29745	7.86405	17.1791	36.1972	70.8455	110.01	132.686	141.854	152.429	161.175
24.2	3.3026	7.8893	17.2365	36.3178	71.0419	110.103	132.69	141.851	152.423	161.171
24.3	3.3108	7.9157	17.2933	36.434	71.2298	110.179	132.692	141.846	152.419	161.167
24.4	3.32285	7.94405	17.3516	36.5527	71.417	110.273	132.698	141.846	152.42	161.167
24.5	3.329	7.9692	17.409	36.6709	71.5987	110.362	132.702	141.845	152.419	161.166
24.6	3.3352	7.9905	17.4646	36.7843	71.7828	110.444	132.708	141.846	152.418	161.164
24.7	3.34135	8.01485	17.5223	36.8996	71.9659	110.526	132.71	141.842	152.416	161.162
24.8	3.3525	8.0413	17.583	37.0161	72.1489	110.612	132.715	141.842	152.419	161.156
24.9	3.36425	8.06535	17.6412	37.1359	72.3371	110.685	132.718	141.839	152.419	161.155
25	3.37365	8.09285	17.6997	37.2576	72.5239	110.766	132.724	141.839	152.416	161.155
25.1	3.38175	8.12295	17.7567	37.3831	72.7083	110.846	132.729	141.838	152.414	161.16
25.2	3.3913	8.1502	17.8166	37.5042	72.8891	110.926	132.732	141.837	152.416	161.16
25.3	3.3998	8.176	17.8736	37.6249	73.0698	110.999	132.733	141.831	152.413	161.161
25.4	3.409	8.2027	17.9282	37.7481	73.2507	111.078	132.735	141.83	152.411	161.157
25.5	3.41435	8.22585	17.98	37.8728	73.4336	111.157	132.736	141.825	152.408	161.156
25.6	3.42165	8.25095	18.0386	37.9911	73.6075	111.236	132.739	141.823	152.403	161.154
25.7	3.42875	8.28135	18.0952	38.1085	73.7842	111.31	132.74	141.821	152.4	161.155
25.8	3.43325	8.30965	18.1516	38.228	73.9548	111.382	132.74	141.818	152.399	161.154
25.9	3.44205	8.33935	18.205	38.354	74.1319	111.447	132.741	141.816	152.401	161.152
26	3.4523	8.3628	18.2552	38.4764	74.3087	111.514	132.74	141.811	152.396	161.151
26.1	3.46005	8.38815	18.3125	38.5909	74.4803	111.578	132.74	141.808	152.394	161.146
26.2	3.46775	8.41085	18.3686	38.7115	74.6458	111.64	132.739	141.803	152.393	161.143
26.3	3.4785	8.4362	18.4293	38.837	74.8111	111.707	132.74	141.803	152.391	161.141
26.4	3.48835	8.45955	18.4862	38.9608	74.9852	111.778	132.741	141.803	152.388	161.141
26.5	3.4971	8.4901	18.5435	39.0744	75.1559	111.849	132.745	141.804	152.389	161.139
26.6	3.5091	8.5178	18.5993	39.1893	75.3197	111.92	132.748	141.8	152.389	161.142
26.7	3.5175	8.5383	18.6549	39.3102	75.4899	111.986	132.747	141.796	152.386	161.142
26.8	3.52915	8.56485	18.7125	39.4237	75.6628	112.051	132.753	141.795	152.385	161.139
26.9	3.5338	8.5875	18.7652	39.5409	75.8324	112.112	132.752	141.793	152.38	161.139
27	3.5391	8.6144	18.8203	39.6539	76.0008	112.173	132.75	141.786	152.377	161.137
27.1	3.54905	8.64175	18.8748	39.7695	76.162	112.236	132.751	141.783	152.379	161.133
27.2	3.5585	8.6692	18.9296	39.8865	76.3204	112.298	132.753	141.784	152.382	161.133
27.3	3.568	8.6911	18.9866	39.9988	76.4817	112.361	132.753	141.784	152.383	161.135
27.4	3.57475	8.71455	19.0434	40.1143	76.6387	112.419	132.755	141.781	152.381	161.137
27.5	3.5827	8.7366	19.1008	40.2253	76.7969	112.48	132.758	141.784	152.38	161.135
27.6	3.5917	8.7598	19.1589	40.3317	76.958	112.541	132.76	141.784	152.38	161.132
27.7	3.59955	8.78425	19.215	40.4398	77.1147	112.592	132.764	141.781	152.379	161.134
27.8	3.6078	8.8079	19.2712	40.5461	77.2741	112.653	132.763	141.78	152.377	161.13
27.9	3.614	8.8297	19.3248	40.662	77.4361	112.705	132.762	141.776	152.373	161.133
28	3.6231	8.8534	19.3784	40.7705	77.5909	112.755	132.761	141.771	152.373	161.132
28.1	3.6334	8.878	19.4329	40.8759	77.7433	112.807	132.763	141.768	152.372	161.132
28.2	3.6411	8.8996	19.4858	40.9879	77.8948	112.849	132.766	141.764	152.37	161.134
28.3	3.65295	8.92635	19.5417	41.0985	78.0436	112.9	132.768	141.761	152.37	161.137
28.4	3.66335	8.95425	19.5939	41.2058	78.2005	112.951	132.768	141.761	152.366	161.137
28.5	3.6709	8.9797	19.6459	41.315	78.3509	112.996	132.767	141.756	152.363	161.14
28.6	3.68185	9.00525	19.7047	41.4288	78.501	113.05	132.774	141.755	152.363	161.141
28.7	3.69235	9.03145	19.7573	41.5399	78.6472	113.099	132.779	141.754	152.365	161.144
28.8	3.70255	9.05455	19.811	41.6558	78.7896	113.148	132.783	141.757	152.365	161.145
28.9	3.7123	9.075	19.8649	41.7671	78.9287	113.193	132.786	141.752	152.364	161.147
29	3.7211	9.0985	19.921	41.8732	79.0653	113.242	132.791	141.75	152.366	161.147
29.1	3.7339	9.1211	19.9758	41.9835	79.2083	113.288	132.793	141.746	152.366	161.15
29.2	3.74035	9.14305	20.0269	42.0921	79.3542	113.331	132.795	141.742	152.365	161.147
29.3	3.74765	9.16575	20.0756	42.2026	79.5026	113.372	132.793	141.739	152.363	161.146
29.4	3.7554	9.1879	20.1258	42.3083	79.6412	113.408	132.791	141.737	152.365	161.145
29.5	3.7603	9.2098	20.1798	42.419	79.7781	113.447	132.79	141.733	152.357	161.145
29.6	3.7694	9.233	20.2331	42.5257	79.9165	113.482	132.794	141.734	152.356	161.141
29.7	3.7767	9.2529	20.2866	42.6299	80.061	113.518	132.788	141.732	152.352	161.143
29.8	3.785	9.2796	20.3382	42.7329	80.1994	113.554	132.792	141.732	152.349	161.142
29.9	3.79285	9.30495	20.389	42.8427	80.3398	113.593	132.792	141.732	152.343	161.142
30	3.80465	9.32865	20.441	42.9569	80.4834	113.63	132.794	141.73	152.34	161.142
30.1	3.81455	9.35185	20.4949	43.069	80.6205	113.668	132.793	141.726	152.337	161.145
30.2	3.82585	9.37255	20.5461	43.1715	80.7555	113.707	132.793	141.724	152.337	161.146
30.3	3.83905	9.39365	20.5964	43.2791	80.8885	113.746	132.793	141.722	152.339	161.147
30.4	3.845	9.4167	20.6483	43.3892	81.0229	113.779	132.794	141.719	152.334	161.15
30.5	3.85065	9.44025	20.7005	43.4955	81.1566	113.814	132.793	141.72	152.329	161.145
30.6	3.85955	9.46475	20.7525	43.6039	81.2845	113.852	132.792	141.717	152.329	161.143
30.7	3.8681	9.4926	20.8049	43.7054	81.4123	113.881	132.791	141.714	152.326	161.141
30.8	3.8787	9.5163	20.8577	43.8101	81.5449	113.908	132.791	141.71	152.323	161.14
30.9	3.8859	9.5378	20.9073	43.912	81.6812	113.932	132.79	141.703	152.322	161.137
31	3.8939	9.5633	20.9592	44.0103	81.81	113.96	132.79	141.702	152.32	161.135
31.1	3.9	9.5836	21.0075	44.1118	81.9426	113.985	132.787	141.694	152.32	161.135
31.2	3.9066	9.6012	21.0571	44.2133	82.0741	114.012	132.786	141.688	152.318	161.129
31.3	3.9135	9.6237	21.1089	44.318	82.2013	114.042	132.787	141.684	152.314	161.12
31.4	3.92145	9.64715	21.1595	44.4258	82.3246	114.07	132.79	141.681	152.31	161.115
31.5	3.93285	9.66755	21.2049	44.5259	82.4393	114.097	132.789	141.676	152.305	161.113
31.6	3.94085	9.69305	21.2574	44.6285	82.5617	114.124	132.79	141.672	152.299	161.109
31.7	3.94735	9.71645	21.3109	44.7303	82.6829	114.155	132.787	141.667	152.3	161.106
31.8	3.9565	9.7399	21.3645	44.8332	82.7988	114.184	132.788	141.663	152.298	161.103
31.9	3.96575	9.76265	21.4116	44.9354	82.9196	114.208	132.789	141.661	152.294	161.102
32	3.9774	9.7839	21.4665	45.0364	83.0361	114.237	132.792	141.657	152.291	161.098
32.1	3.9824	9.8059	21.5217	45.1379	83.155	114.264	132.791	141.651	152.286	161.095
32.2	3.9887	9.8249	21.5689	45.2319	83.2679	114.289	132.79	141.643	152.278	161.09
32.3	3.99785	9.84695	21.6148	45.3266	83.3788	114.311	132.791	141.638	152.272	161.087
32.4	4.00155	9.86925	21.6623	45.4196	83.4897	114.334	132.793	141.632	152.267	161.081
32.5	4.00835	9.89485	21.7151	45.5131	83.6015	114.357	132.792	141.627	152.263	161.077
32.6	4.01675	9.91735	21.7653	45.6106	83.7164	114.38	132.79	141.62	152.261	161.075
32.7	4.024	9.9387	21.8177	45.7097	83.8328	114.401	132.792	141.613	152.253	161.069
32.8	4.03335	9.96805	21.8671	45.8054	83.9488	114.427	132.795	141.608	152.251	161.067
32.9	4.03805	9.99025	21.9177	45.9045	84.0631	114.447	132.796	141.601	152.249	161.065
33	4.0473	10.0152	21.9716	45.9981	84.1703	114.475	132.798	141.595	152.248	161.061
33.1	4.05985	10.0408	22.0246	46.0988	84.2789	114.502	132.803	141.595	152.247	161.058
33.2	4.0674	10.0631	22.0761	46.1986	84.3899	114.525	132.806	141.593	152.243	161.06
33.3	4.07515	10.0837	22.1233	46.2983	84.4955	114.544	132.807	141.583	152.235	161.062
33.4	4.08655	10.1117	22.1709	46.3949	84.5981	114.564	132.808	141.574	152.231	161.058
33.5	4.0954	10.1332	22.2216	46.4901	84.7041	114.586	132.808	141.571	152.227	161.054
33.6	4.1023	10.1563	22.2728	46.5888	84.8091	114.607	132.807	141.564	152.222	161.052
33.7	4.11055	10.1789	22.3209	46.6844	84.9099	114.626	132.806	141.559	152.217	161.049
33.8	4.11855	10.2029	22.3692	46.7796	85.009	114.646	132.805	141.554	152.215	161.047
33.9	4.13055	10.2287	22.4207	46.8815	85.1107	114.668	132.807	141.551	152.216	161.047
34	4.1389	10.2508	22.4728	46.9836	85.2167	114.687	132.81	141.549	152.214	161.049
34.1	4.14595	10.2719	22.5236	47.0835	85.3265	114.704	132.807	141.549	152.21	161.049
34.2	4.15255	10.2921	22.5709	47.1829	85.4302	114.722	132.805	141.544	152.205	161.047
34.3	4.1658	10.3157	22.6243	47.2787	85.5243	114.744	132.806	141.543	152.202	161.043
34.4	4.17435	10.336	22.6747	47.3793	85.6233	114.764	132.808	141.543	152.2	161.043
34.5	4.17815	10.3556	22.7279	47.4789	85.7237	114.78	132.81	141.538	152.197	161.041
34.6	4.1881	10.3781	22.7772	47.5783	85.8273	114.801	132.812	141.534	152.195	161.038
34.7	4.196	10.4009	22.8251	47.6726	85.928	114.814	132.806	141.53	152.189	161.037
34.8	4.2044	10.424	22.8778	47.768	86.0272	114.834	132.805	141.525	152.184	161.033
34.9	4.21255	10.445	22.924	47.8617	86.1239	114.849	132.804	141.519	152.177	161.033
35	4.21585	10.4667	22.9738	47.9543	86.2237	114.86	132.803	141.515	152.168	161.03
35.1	4.2188	10.487	23.0216	48.0421	86.319	114.874	132.8	141.511	152.157	161.028
35.2	4.2256	10.5087	23.0702	48.1327	86.4115	114.89	132.799	141.511	152.149	161.025
35.3	4.23505	10.5314	23.1195	48.2211	86.5025	114.904	132.799	141.509	152.142	161.028
35.4	4.24355	10.5518	23.1686	48.3167	86.5958	114.919	132.8	141.51	152.134	161.028
35.5	4.25115	10.5727	23.2192	48.4133	86.6814	114.932	132.803	141.507	152.124	161.025
35.6	4.26275	10.5964	23.2683	48.504	86.7708	114.946	132.806	141.505	152.121	161.025
35.7	4.27035	10.6185	23.3181	48.5999	86.8598	114.961	132.804	141.502	152.113	161.028
35.8	4.27805	10.6407	23.3657	48.6965	86.9446	114.972	132.806	141.501	152.106	161.026
35.9	4.28815	10.6616	23.416	48.7936	87.0324	114.988	132.806	141.498	152.101	161.026
36	4.2986	10.6802	23.4619	48.889	87.1188	115.001	132.807	141.493	152.094	161.025
36.1	4.30655	10.6995	23.5098	48.9806	87.2022	115.012	132.806	141.49	152.087	161.026
36.2	4.31435	10.7219	23.5579	49.0707	87.2897	115.026	132.807	141.489	152.084	161.025
36.3	4.3188	10.7462	23.6099	49.1628	87.3739	115.041	132.809	141.49	152.078	161.025
36.4	4.32835	10.7722	23.6599	49.2541	87.4615	115.055	132.814	141.492	152.071	161.027
36.5	4.33915	10.795	23.7098	49.3443	87.5496	115.069	132.816	141.494	152.068	161.028
36.6	4.3453	10.8124	23.7594	49.4338	87.6339	115.08	132.818	141.489	152.063	161.031
36.7	4.35665	10.8322	23.8073	49.5259	87.7209	115.09	132.821	141.49	152.055	161.032
36.8	4.36235	10.8506	23.8541	49.6197	87.8045	115.099	132.821	141.488	152.046	161.037
36.9	4.3682	10.8705	23.9017	49.7095	87.8897	115.109	132.822	141.482	152.036	161.038
37	4.37685	10.8941	23.9528	49.8027	87.9712	115.122	132.823	141.483	152.027	161.041
37.1	4.3853	10.9169	24.0033	49.8922	88.0503	115.134	132.825	141.481	152.019	161.039
37.2	4.3939	10.9406	24.0526	49.9819	88.1326	115.142	132.827	141.48	152.009	161.04
37.3	4.40195	10.9649	24.1029	50.0686	88.2111	115.157	132.829	141.48	152.005	161.042
37.4	4.41125	10.9879	24.1533	50.1587	88.291	115.169	132.827	141.478	152.002	161.051
37.5	4.4176	11.0062	24.2044	50.244	88.3651	115.18	132.831	141.478	151.999	161.056
37.6	4.42285	11.0278	24.255	50.3321	88.4454	115.19	132.833	141.476	151.995	161.059
37.7	4.43095	11.0478	24.3026	50.4223	88.5212	115.2	132.834	141.475	151.993	161.06
37.8	4.4415	11.0689	24.3459	50.5149	88.5976	115.212	132.839	141.478	151.988	161.062
37.9	4.45005	11.0886	24.393	50.6028	88.6789	115.226	132.841	141.479	151.983	161.065
38	4.4599	11.1074	24.4402	50.6884	88.7603	115.239	132.843	141.479	151.977	161.067
38.1	4.46355	11.1264	24.4827	50.778	88.8418	115.248	132.845	141.477	151.97	161.072
38.2	4.47155	11.1517	24.5318	50.8631	88.918	115.257	132.847	141.479	151.968	161.073
38.3	4.4821	11.1776	24.5834	50.9592	88.9926	115.27	132.851	141.484	151.966	161.078
38.4	4.48745	11.2018	24.6345	51.0578	89.074	115.281	132.852	141.486	151.964	161.084
38.5	4.4988	11.2264	24.6821	51.1536	89.1526	115.296	132.853	141.49	151.964	161.093
38.6	4.5053	11.2444	24.7268	51.2451	89.2282	115.306	132.857	141.491	151.958	161.099
38.7	4.5119	11.2618	24.7788	51.3348	89.3043	115.313	132.858	141.492	151.951	161.104
38.8	4.52035	11.2836	24.8248	51.4254	89.376	115.32	132.854	141.493	151.946	161.109
38.9	4.5294	11.3019	24.8723	51.5118	89.4483	115.329	132.857	141.494	151.939	161.108
39	4.53615	11.3205	24.9164	51.5944	89.5236	115.334	132.86	141.497	151.929	161.112
39.1	4.54415	11.3397	24.9577	51.6772	89.5944	115.338	132.859	141.494	151.919	161.114
39.2	4.54975	11.3546	25.0029	51.7595	89.6641	115.343	132.856	141.492	151.912	161.116
39.3	4.5583	11.3746	25.0552	51.8394	89.7362	115.351	132.855	141.489	151.904	161.116
39.4	4.5657	11.3976	25.1024	51.9204	89.8111	115.363	132.855	141.493	151.899	161.117
39.5	4.5696	11.4182	25.1476	52.0011	89.8878	115.371	132.858	141.496	151.892	161.116
39.6	4.5815	11.4412	25.1942	52.0833	89.9593	115.384	132.861	141.501	151.889	161.118
39.7	4.58965	11.4627	25.2395	52.1664	90.0282	115.389	132.864	141.5	151.882	161.121
39.8	4.59645	11.4857	25.2841	52.2484	90.0958	115.394	132.863	141.496	151.874	161.125
39.9	4.60325	11.505	25.3257	52.3302	90.1677	115.401	132.861	141.496	151.863	161.124
40	4.60815	11.5216	25.3674	52.4102	90.2391	115.406	132.86	141.49	151.852	161.125
40.1	4.61795	11.5409	25.4149	52.4898	90.3021	115.413	132.862	141.49	151.844	161.122
40.2	4.62325	11.56	25.4585	52.5705	90.3678	115.418	132.862	141.488	151.833	161.124
40.3	4.63085	11.5785	25.5007	52.646	90.4295	115.421	132.863	141.489	151.821	161.123
40.4	4.63435	11.599	25.5458	52.727	90.4961	115.425	132.862	141.487	151.814	161.126
40.5	4.6406	11.6163	25.5916	52.8043	90.5614	115.43	132.861	141.482	151.807	161.124
40.6	4.65045	11.6355	25.6342	52.8841	90.6265	115.438	132.859	141.482	151.8	161.124
40.7	4.6542	11.6544	25.6761	52.9652	90.6902	115.443	132.859	141.477	151.79	161.123
40.8	4.66295	11.6708	25.7195	53.0458	90.751	115.447	132.86	141.477	151.781	161.122
40.9	4.66925	11.6904	25.7631	53.128	90.8146	115.453	132.862	141.475	151.774	161.123
41	4.67365	11.7119	25.8076	53.2047	90.8787	115.459	132.862	141.474	151.765	161.124
41.1	4.68125	11.732	25.8534	53.2811	90.9377	115.469	132.863	141.475	151.764	161.124
41.2	4.6908	11.7541	25.8968	53.3633	91.0033	115.477	132.864	141.476	151.762	161.121
41.3	4.69955	11.7703	25.9419	53.442	91.0656	115.48	132.867	141.473	151.758	161.119
41.4	4.71055	11.7916	25.9869	53.5141	91.1176	115.488	132.865	141.475	151.758	161.118
41.5	4.7194	11.812	26.0326	53.5908	91.1826	115.496	132.867	141.475	151.754	161.12
41.6	4.72785	11.8334	26.0795	53.6683	91.2478	115.503	132.867	141.471	151.75	161.121
41.7	4.73465	11.851	26.1235	53.7465	91.3094	115.507	132.864	141.468	151.744	161.122
41.8	4.7446	11.8733	26.1685	53.8248	91.3692	115.516	132.869	141.466	151.742	161.119
41.9	4.74865	11.8939	26.2143	53.9001	91.4298	115.524	132.871	141.465	151.739	161.118
42	4.75695	11.9147	26.2578	53.9746	91.4864	115.528	132.873	141.464	151.734	161.114
42.1	4.76335	11.9359	26.3016	54.0504	91.5435	115.537	132.872	141.461	151.732	161.115
42.2	4.7658	11.9553	26.3436	54.129	91.6007	115.544	132.871	141.459	151.727	161.116
42.3	4.7749	11.9749	26.3857	54.2079	91.6562	115.548	132.872	141.461	151.72	161.117
42.4	4.7838	11.9887	26.428	54.2816	91.7088	115.548	132.873	141.456	151.714	161.121
42.5	4.78855	12.0043	26.4679	54.3573	91.7631	115.554	132.872	141.455	151.711	161.119
42.6	4.79475	12.0204	26.5079	54.43	91.8179	115.558	132.87	141.452	151.703	161.117
42.7	4.8035	12.0426	26.5518	54.5018	91.8721	115.563	132.87	141.452	151.698	161.118
42.8	4.808	12.0613	26.5951	54.5782	91.925	115.567	132.866	141.449	151.694	161.117
42.9	4.81885	12.0831	26.64	54.6517	91.9732	115.575	132.866	141.448	151.693	161.114
43	4.8286	12.1025	26.684	54.7263	92.0178	115.58	132.865	141.448	151.696	161.112
43.1	4.8381	12.1202	26.7315	54.7992	92.0722	115.585	132.867	141.452	151.696	161.11
43.2	4.84265	12.1367	26.7788	54.8787	92.1278	115.589	132.866	141.45	151.694	161.117
43.3	4.84855	12.1506	26.8208	54.9545	92.1773	115.593	132.865	141.45	151.69	161.118
43.4	4.858	12.1684	26.8651	55.0331	92.2309	115.598	132.865	141.451	151.684	161.117
43.5	4.86595	12.1861	26.9048	55.1098	92.2836	115.6	132.868	141.454	151.677	161.115
43.6	4.8761	12.2068	26.9463	55.184	92.3363	115.605	132.866	141.455	151.674	161.116
43.7	4.88565	12.2268	26.9898	55.2601	92.3879	115.611	132.866	141.456	151.675	161.116
43.8	4.89445	12.2438	27.0311	55.3361	92.4403	115.616	132.865	141.457	151.673	161.117
43.9	4.90235	12.2657	27.0756	55.4094	92.4862	115.619	132.863	141.456	151.671	161.119
44	4.9103	12.2863	27.1183	55.486	92.5334	115.618	132.864	141.456	151.669	161.118
44.1	4.9202	12.3094	27.1605	55.5628	92.5827	115.622	132.865	141.457	151.668	161.12
44.2	4.9297	12.3304	27.2032	55.6359	92.631	115.628	132.866	141.458	151.664	161.122
44.3	4.93875	12.3462	27.2448	55.7121	92.6776	115.634	132.866	141.458	151.661	161.124
44.4	4.94555	12.3663	27.2872	55.7825	92.7254	115.638	132.866	141.46	151.663	161.124
44.5	4.9554	12.3874	27.3326	55.8497	92.7741	115.644	132.869	141.46	151.661	161.126
44.6	4.96275	12.4049	27.3775	55.9204	92.819	115.645	132.871	141.457	151.66	161.125
44.7	4.9677	12.4233	27.4239	55.9918	92.8621	115.649	132.869	141.452	151.657	161.124
44.8	4.97275	12.4428	27.4643	56.0553	92.9015	115.65	132.867	141.45	151.654	161.122
44.9	4.97705	12.4598	27.5063	56.1237	92.9442	115.656	132.866	141.452	151.652	161.121
45	4.98155	12.4751	27.5446	56.193	92.9888	115.657	132.865	141.451	151.654	161.123
45.1	4.99205	12.4981	27.5895	56.26	93.0357	115.667	132.868	141.456	151.659	161.122
45.2	5.0014	12.517	27.6365	56.3344	93.085	115.671	132.866	141.455	151.661	161.124
45.3	5.0097	12.5378	27.6804	56.4059	93.133	115.678	132.866	141.454	151.661	161.124
45.4	5.01855	12.5564	27.7204	56.4796	93.1755	115.681	132.865	141.454	151.664	161.123
45.5	5.02825	12.5749	27.7645	56.5489	93.2152	115.686	132.869	141.455	151.667	161.122
45.6	5.03975	12.592	27.8099	56.6202	93.2557	115.69	132.87	141.454	151.669	161.123
45.7	5.04805	12.6087	27.8513	56.6909	93.3	115.695	132.873	141.454	151.672	161.123
45.8	5.0619	12.6295	27.8943	56.7597	93.3444	115.701	132.873	141.455	151.674	161.127
45.9	5.07275	12.6489	27.9342	56.8309	93.3913	115.711	132.877	141.455	151.677	161.129
46	5.0822	12.6709	27.9802	56.9015	93.4336	115.715	132.88	141.458	151.681	161.132
46.1	5.0899	12.69	28.0249	56.9775	93.4727	115.717	132.88	141.462	151.681	161.133
46.2	5.0975	12.7101	28.0664	57.0487	93.5162	115.719	132.879	141.465	151.684	161.133
46.3	5.10885	12.7283	28.1115	57.1204	93.5564	115.725	132.88	141.466	151.688	161.132
46.4	5.11825	12.7493	28.1553	57.1916	93.5974	115.732	132.881	141.469	151.694	161.132
46.5	5.12745	12.7689	28.1985	57.2666	93.6397	115.736	132.881	141.473	151.696	161.131
46.6	5.13325	12.7909	28.2396	57.3436	93.6825	115.737	132.882	141.479	151.697	161.133
46.7	5.1431	12.812	28.2856	57.4159	93.72	115.74	132.884	141.483	151.702	161.137
46.8	5.1542	12.833	28.3309	57.4882	93.7606	115.745	132.883	141.489	151.706	161.141
46.9	5.1619	12.8544	28.3732	57.5562	93.8002	115.75	132.885	141.492	151.709	161.141
47	5.1692	12.8712	28.4137	57.624	93.8384	115.75	132.882	141.494	151.709	161.143
47.1	5.1794	12.8874	28.4546	57.6933	93.8752	115.753	132.882	141.496	151.715	161.14
47.2	5.1878	12.9072	28.4949	57.7642	93.9165	115.757	132.883	141.494	151.716	161.142
47.3	5.1965	12.9266	28.5388	57.8292	93.9528	115.76	132.881	141.492	151.717	161.146
47.4	5.20385	12.9505	28.5806	57.896	93.9889	115.765	132.88	141.492	151.719	161.15
47.5	5.2121	12.9735	28.6208	57.9656	94.0303	115.77	132.883	141.494	151.72	161.152
47.6	5.22345	12.9965	28.663	58.0326	94.069	115.777	132.885	141.497	151.725	161.15
47.7	5.23405	13.0177	28.7062	58.1028	94.1084	115.781	132.885	141.502	151.73	161.154
47.8	5.245	13.0408	28.7506	58.171	94.1474	115.786	132.889	141.507	151.735	161.155
47.9	5.2536	13.0599	28.7922	58.2407	94.1887	115.791	132.889	141.512	151.739	161.16
48	5.26545	13.0783	28.8294	58.3067	94.2303	115.792	132.886	141.513	151.741	161.163
48.1	5.2715	13.0956	28.8679	58.3701	94.2706	115.797	132.886	141.515	151.748	161.164
48.2	5.2785	13.1161	28.9131	58.435	94.3082	115.798	132.887	141.52	151.753	161.165
48.3	5.2923	13.1372	28.9562	58.5027	94.3472	115.801	132.889	141.524	151.757	161.168
48.4	5.3011	13.1577	29	58.5682	94.3871	115.807	132.891	141.526	151.762	161.168
48.5	5.30765	13.1766	29.0419	58.639	94.4221	115.812	132.89	141.528	151.765	161.168
48.6	5.31695	13.1979	29.0841	58.7089	94.4531	115.814	132.887	141.525	151.77	161.171
48.7	5.3251	13.2201	29.1299	58.7764	94.4856	115.822	132.891	141.53	151.775	161.176
48.8	5.33225	13.2358	29.1755	58.8503	94.5246	115.828	132.895	141.533	151.781	161.179
48.9	5.34115	13.2558	29.2202	58.9216	94.5589	115.834	132.898	141.536	151.788	161.181
49	5.34755	13.277	29.2626	58.9932	94.5978	115.837	132.901	141.539	151.79	161.186
49.1	5.35335	13.3002	29.3042	59.0645	94.6321	115.843	132.905	141.545	151.794	161.189
49.2	5.36075	13.3227	29.3459	59.1341	94.6633	115.849	132.905	141.546	151.797	161.192
49.3	5.37385	13.3422	29.3852	59.1992	94.6989	115.855	132.905	141.549	151.801	161.186
49.4	5.3855	13.3673	29.4272	59.2692	94.7345	115.861	132.908	141.555	151.807	161.186
49.5	5.39475	13.3881	29.4673	59.3402	94.7735	115.868	132.914	141.56	151.811	161.189
49.6	5.4027	13.4072	29.5104	59.4073	94.809	115.875	132.916	141.562	151.817	161.191
49.7	5.4126	13.4273	29.5494	59.4742	94.8409	115.88	132.918	141.565	151.822	161.189
49.8	5.4177	13.4428	29.589	59.5405	94.8723	115.879	132.921	141.567	151.82	161.189
49.9	5.4252	13.4664	29.6321	59.6038	94.9025	115.883	132.925	141.573	151.823	161.189
50	5.43315	13.483	29.6693	59.6727	94.9359	115.889	132.93	141.574	151.823	161.191
50.1	5.44125	13.5021	29.7094	59.7352	94.9681	115.897	132.933	141.578	151.826	161.191
50.2	5.44725	13.5185	29.7502	59.8003	95.0021	115.902	132.934	141.576	151.826	161.193
50.3	5.4551	13.5383	29.7932	59.864	95.0315	115.907	132.938	141.577	151.829	161.193
50.4	5.46485	13.5596	29.8342	59.9253	95.0671	115.912	132.943	141.577	151.833	161.194
50.5	5.47275	13.5751	29.8725	59.9892	95.1021	115.918	132.945	141.576	151.831	161.198
50.6	5.47975	13.5927	29.9111	60.0445	95.1324	115.921	132.945	141.579	151.831	161.196
50.7	5.4893	13.6119	29.9502	60.0975	95.1645	115.928	132.946	141.583	151.831	161.198
50.8	5.4997	13.6322	29.9852	60.1587	95.1938	115.931	132.95	141.59	151.835	161.198
50.9	5.50955	13.6496	30.026	60.22	95.2251	115.936	132.955	141.595	151.84	161.198
51	5.52115	13.6701	30.0691	60.2781	95.2552	115.94	132.963	141.597	151.846	161.199
51.1	5.53	13.6903	30.1114	60.3404	95.2875	115.945	132.963	141.601	151.85	161.198
51.2	5.5343	13.7072	30.1467	60.3998	95.3178	115.946	132.96	141.599	151.851	161.199
51.3	5.5449	13.7293	30.1865	60.4599	95.3453	115.951	132.967	141.604	151.851	161.197
51.4	5.55305	13.7501	30.2249	60.5206	95.3758	115.953	132.972	141.608	151.852	161.201
51.5	5.5599	13.7713	30.2624	60.578	95.4065	115.955	132.977	141.613	151.854	161.203
51.6	5.56875	13.7948	30.3051	60.6388	95.4361	115.962	132.978	141.617	151.858	161.204
51.7	5.57475	13.8177	30.3441	60.7033	95.4678	115.967	132.978	141.621	151.858	161.21
51.8	5.58045	13.8373	30.3827	60.7661	95.4976	115.967	132.977	141.622	151.858	161.213
51.9	5.583	13.8525	30.4218	60.8237	95.5246	115.968	132.979	141.627	151.858	161.212
52	5.59075	13.8683	30.4645	60.8814	95.5512	115.969	132.979	141.631	151.86	161.21
52.1	5.5971	13.885	30.5034	60.9404	95.5774	115.975	132.98	141.631	151.861	161.208
52.2	5.60595	13.9041	30.5399	60.9981	95.6058	115.983	132.985	141.635	151.864	161.208
52.3	5.6164	13.9269	30.5781	61.0553	95.6337	115.99	132.988	141.637	151.867	161.209
52.4	5.62185	13.9446	30.6178	61.1135	95.6661	115.996	132.99	141.639	151.868	161.21
52.5	5.62695	13.9592	30.6564	61.1731	95.6903	115.999	132.992	141.637	151.867	161.212
52.6	5.63755	13.978	30.6936	61.2303	95.7143	116.005	132.996	141.637	151.868	161.211
52.7	5.64775	13.9966	30.7289	61.2911	95.7397	116.013	132.998	141.639	151.87	161.212
52.8	5.65855	14.0148	30.7676	61.3528	95.7678	116.019	133.001	141.641	151.87	161.208
52.9	5.6664	14.0306	30.8054	61.4108	95.7977	116.023	133.006	141.644	151.871	161.211
53	5.67285	14.0478	30.8442	61.4678	95.8251	116.027	133.008	141.645	151.872	161.212
53.1	5.68135	14.0658	30.8824	61.5256	95.8559	116.034	133.015	141.646	151.875	161.213
53.2	5.68885	14.0861	30.9215	61.5817	95.8865	116.039	133.02	141.65	151.876	161.214
53.3	5.6966	14.1036	30.9571	61.6392	95.912	116.043	133.024	141.656	151.88	161.213
53.4	5.70845	14.1237	30.9957	61.6941	95.9365	116.049	133.032	141.665	151.885	161.21
53.5	5.7172	14.1466	31.0339	61.7573	95.9618	116.056	133.037	141.672	151.891	161.212
53.6	5.7219	14.1615	31.0729	61.815	95.9862	116.06	133.042	141.676	151.893	161.215
53.7	5.72815	14.1778	31.1156	61.8694	96.0066	116.064	133.045	141.68	151.898	161.216
53.8	5.7318	14.1937	31.1507	61.9256	96.0272	116.066	133.048	141.68	151.901	161.214
53.9	5.734	14.2087	31.1863	61.9817	96.0526	116.066	133.048	141.681	151.901	161.211
54	5.74115	14.224	31.2228	62.0383	96.0758	116.065	133.048	141.682	151.902	161.21
54.1	5.7477	14.241	31.2653	62.0939	96.0967	116.069	133.054	141.685	151.904	161.209
54.2	5.7496	14.2561	31.3061	62.1493	96.1204	116.069	133.056	141.689	151.899	161.213
54.3	5.7598	14.2733	31.3456	62.2034	96.1429	116.074	133.061	141.69	151.899	161.213
54.4	5.7667	14.292	31.3842	62.2592	96.165	116.077	133.065	141.697	151.902	161.214
54.5	5.77225	14.3068	31.4183	62.3155	96.1899	116.077	133.069	141.697	151.901	161.216
54.6	5.78085	14.326	31.4525	62.3659	96.2135	116.08	133.071	141.699	151.902	161.215
54.7	5.788	14.3424	31.4902	62.4158	96.2383	116.084	133.075	141.707	151.899	161.213
54.8	5.7962	14.359	31.5276	62.4698	96.2578	116.084	133.078	141.711	151.902	161.212
54.9	5.8084	14.3805	31.5673	62.5248	96.279	116.087	133.081	141.717	151.902	161.211
55	5.81365	14.3984	31.6037	62.5789	96.3035	116.085	133.086	141.722	151.901	161.211
55.1	5.8212	14.4123	31.6419	62.6317	96.3214	116.089	133.091	141.726	151.904	161.209
55.2	5.8298	14.4247	31.6824	62.6834	96.3417	116.091	133.093	141.728	151.906	161.213
55.3	5.83555	14.4415	31.7176	62.7348	96.3626	116.094	133.097	141.728	151.906	161.216
55.4	5.8391	14.458	31.7554	62.7909	96.3788	116.095	133.102	141.732	151.906	161.222
55.5	5.84495	14.474	31.7932	62.8425	96.397	116.097	133.102	141.734	151.907	161.223
55.6	5.8524	14.4934	31.833	62.8956	96.4145	116.1	133.103	141.734	151.911	161.223
55.7	5.86065	14.5116	31.8712	62.9533	96.4349	116.106	133.109	141.739	151.914	161.223
55.8	5.8683	14.5315	31.9125	63.008	96.4574	116.11	133.113	141.744	151.914	161.228
55.9	5.87465	14.5516	31.9516	63.0623	96.479	116.117	133.114	141.753	151.918	161.234
56	5.8803	14.5675	31.9892	63.1169	96.5007	116.121	133.118	141.756	151.919	161.24
56.1	5.887	14.586	32.0282	63.1731	96.5228	116.122	133.121	141.758	151.921	161.243
56.2	5.89215	14.601	32.0677	63.2248	96.5414	116.122	133.122	141.758	151.92	161.248
56.3	5.897	14.6158	32.1063	63.2742	96.5569	116.122	133.123	141.763	151.921	161.248
56.4	5.90425	14.63	32.1409	63.3262	96.5754	116.12	133.121	141.765	151.923	161.25
56.5	5.9109	14.6456	32.1781	63.3784	96.5935	116.122	133.126	141.773	151.923	161.252
56.6	5.9196	14.6657	32.2152	63.4286	96.6145	116.124	133.126	141.776	151.925	161.254
56.7	5.9301	14.6851	32.2555	63.482	96.6339	116.131	133.131	141.78	151.928	161.257
56.8	5.93425	14.6977	32.2937	63.5389	96.6538	116.134	133.134	141.782	151.929	161.259
56.9	5.945	14.7132	32.3339	63.5893	96.6736	116.138	133.136	141.785	151.93	161.263
57	5.9525	14.7319	32.3726	63.6412	96.6962	116.144	133.141	141.789	151.932	161.268
57.1	5.9623	14.7484	32.4145	63.6986	96.7136	116.15	133.141	141.796	151.933	161.274
57.2	5.9696	14.7645	32.4508	63.7496	96.7309	116.153	133.142	141.8	151.93	161.281
57.3	5.9792	14.7853	32.4902	63.7971	96.7453	116.159	133.149	141.806	151.929	161.283
57.4	5.98665	14.8023	32.5278	63.8427	96.7617	116.161	133.153	141.812	151.932	161.287
57.5	5.99475	14.8187	32.5638	63.8952	96.7772	116.167	133.158	141.817	151.934	161.289
57.6	6.0009	14.8358	32.6029	63.9466	96.7934	116.171	133.158	141.821	151.933	161.291
57.7	6.01015	14.8522	32.6371	63.9954	96.8102	116.172	133.163	141.825	151.932	161.292
57.8	6.0161	14.868	32.6749	64.0455	96.8287	116.178	133.168	141.83	151.935	161.294
57.9	6.02295	14.8858	32.7107	64.097	96.8411	116.186	133.174	141.831	151.937	161.298
58	6.0326	14.9059	32.7487	64.1475	96.8575	116.193	133.178	141.834	151.943	161.3
58.1	6.037	14.924	32.7862	64.2009	96.8725	116.198	133.186	141.839	151.947	161.305
58.2	6.04585	14.9416	32.8245	64.2526	96.8882	116.205	133.192	141.847	151.95	161.311
58.3	6.05325	14.9598	32.8668	64.3035	96.9045	116.211	133.199	141.853	151.953	161.316
58.4	6.06195	14.9754	32.9076	64.3615	96.9243	116.216	133.205	141.858	151.954	161.323
58.5	6.07075	14.9962	32.945	64.4088	96.9386	116.219	133.21	141.864	151.956	161.329
58.6	6.0798	15.0153	32.9802	64.4578	96.9564	116.223	133.215	141.872	151.955	161.335
58.7	6.0849	15.0322	33.0192	64.5081	96.9711	116.228	133.213	141.878	151.953	161.342
58.8	6.0944	15.0495	33.0584	64.5524	96.9834	116.233	133.22	141.884	151.953	161.345
58.9	6.09945	15.0661	33.0944	64.603	96.9992	116.239	133.225	141.887	151.95	161.352
59	6.10775	15.0861	33.134	64.6504	97.0132	116.246	133.23	141.894	151.954	161.355
59.1	6.1159	15.1054	33.1707	64.6998	97.0295	116.255	133.236	141.896	151.956	161.361
59.2	6.1233	15.1258	33.2037	64.7492	97.0433	116.261	133.235	141.902	151.956	161.367
59.3	6.1328	15.1446	33.2412	64.7987	97.0555	116.265	133.237	141.908	151.956	161.372
59.4	6.1437	15.1665	33.2807	64.8438	97.071	116.27	133.24	141.912	151.955	161.38
59.5	6.1482	15.183	33.3168	64.8957	97.0893	116.272	133.24	141.916	151.953	161.389
59.6	6.15705	15.1983	33.3543	64.9377	97.101	116.275	133.24	141.919	151.951	161.393
59.7	6.165	15.2175	33.3908	64.9887	97.1161	116.279	133.242	141.922	151.949	161.397
59.8	6.17255	15.2378	33.4253	65.037	97.1312	116.283	133.245	141.927	151.948	161.404
59.9	6.18205	15.2558	33.4609	65.0861	97.15	116.288	133.251	141.933	151.947	161.412
60	6.19155	15.2736	33.4957	65.1324	97.1647	116.296	133.257	141.934	151.949	161.418
60.1	6.19605	15.2946	33.5341	65.1802	97.1792	116.303	133.265	141.937	151.95	161.424
60.2	6.20305	15.3133	33.5682	65.2258	97.1936	116.308	133.267	141.941	151.948	161.432
60.3	6.217	15.3325	33.6033	65.2715	97.2083	116.316	133.275	141.941	151.953	161.436
60.4	6.2263	15.3508	33.6383	65.3179	97.2249	116.323	133.28	141.945	151.955	161.442
60.5	6.23315	15.3674	33.6782	65.3626	97.2391	116.333	133.282	141.944	151.954	161.445
60.6	6.2444	15.3883	33.7192	65.4095	97.2536	116.341	133.283	141.951	151.958	161.446
60.7	6.25405	15.4084	33.7594	65.4614	97.2719	116.347	133.29	141.957	151.96	161.455
60.8	6.26185	15.4261	33.7973	65.5113	97.2875	116.352	133.297	141.96	151.963	161.46
60.9	6.27195	15.4444	33.8328	65.5561	97.3025	116.358	133.299	141.963	151.963	161.464
61	6.27735	15.4624	33.8673	65.6017	97.3184	116.36	133.302	141.964	151.964	161.469
61.1	6.28395	15.479	33.9049	65.6469	97.3313	116.368	133.305	141.966	151.965	161.473
61.2	6.29405	15.501	33.9412	65.6942	97.3462	116.376	133.308	141.971	151.965	161.476
61.3	6.30515	15.5233	33.9751	65.7437	97.3624	116.382	133.313	141.974	151.965	161.479
61.4	6.3137	15.5384	34.0121	65.7896	97.3762	116.385	133.315	141.978	151.964	161.485
61.5	6.32215	15.5574	34.0509	65.8363	97.392	116.391	133.322	141.981	151.968	161.487
61.6	6.3308	15.5743	34.0878	65.8858	97.4089	116.398	133.33	141.988	151.971	161.493
61.7	6.3395	15.5892	34.1229	65.9329	97.4252	116.401	133.331	141.993	151.969	161.499
61.8	6.34805	15.6072	34.1609	65.9776	97.4386	116.404	133.335	141.994	151.968	161.506
61.9	6.36015	15.6224	34.1988	66.0211	97.4534	116.407	133.34	141.996	151.969	161.512
62	6.37075	15.6415	34.2337	66.0624	97.4682	116.413	133.345	141.998	151.969	161.516
62.1	6.3809	15.6596	34.2682	66.1073	97.4813	116.416	133.345	141.997	151.967	161.521
62.2	6.39085	15.6775	34.3038	66.1488	97.4911	116.422	133.347	142.005	151.968	161.523
62.3	6.40105	15.6993	34.3411	66.196	97.5052	116.428	133.352	142.012	151.973	161.528
62.4	6.41455	15.7217	34.379	66.2476	97.5242	116.436	133.359	142.016	151.979	161.535
62.5	6.4265	15.7412	34.4177	66.2976	97.5402	116.443	133.365	142.024	151.981	161.54
62.6	6.43505	15.7598	34.4504	66.3453	97.5534	116.447	133.367	142.023	151.98	161.543
62.7	6.44205	15.7754	34.4818	66.3911	97.5643	116.45	133.374	142.027	151.983	161.544
62.8	6.44905	15.7926	34.5164	66.4346	97.5744	116.452	133.377	142.03	151.987	161.549
62.9	6.4605	15.8142	34.5524	66.4803	97.5852	116.456	133.38	142.037	151.99	161.554
63	6.4686	15.833	34.5855	66.5283	97.6016	116.457	133.384	142.042	151.99	161.559
63.1	6.47865	15.8503	34.6165	66.5708	97.6138	116.457	133.384	142.042	151.992	161.56
63.2	6.48605	15.8704	34.6479	66.6129	97.6279	116.458	133.391	142.042	151.996	161.56
63.3	6.4922	15.8888	34.68	66.6595	97.6401	116.463	133.398	142.044	151.999	161.562
63.4	6.50185	15.9047	34.7132	66.7042	97.6528	116.467	133.399	142.045	152.004	161.566
63.5	6.51055	15.9224	34.7459	66.7499	97.6683	116.473	133.4	142.047	152.006	161.569
63.6	6.51935	15.943	34.7827	66.7914	97.6846	116.477	133.404	142.051	152.008	161.574
63.7	6.52765	15.959	34.8153	66.8337	97.6994	116.48	133.411	142.05	152.011	161.579
63.8	6.5341	15.9764	34.8481	66.8764	97.7114	116.483	133.416	142.054	152.012	161.584
63.9	6.5454	15.9931	34.8823	66.9148	97.7239	116.484	133.419	142.059	152.013	161.587
64	6.55205	16.0116	34.9159	66.9551	97.7407	116.486	133.423	142.067	152.015	161.591
64.1	6.5606	16.0262	34.9479	67.0012	97.7574	116.489	133.428	142.075	152.015	161.593
64.2	6.5678	16.0406	34.9783	67.0419	97.773	116.488	133.428	142.078	152.015	161.594
64.3	6.5728	16.058	35.0119	67.0825	97.7873	116.487	133.431	142.08	152.016	161.598
64.4	6.58455	16.0774	35.0469	67.124	97.8017	116.489	133.432	142.083	152.021	161.599
64.5	6.59155	16.0952	35.0799	67.1632	97.8115	116.489	133.438	142.088	152.026	161.601
64.6	6.6038	16.1159	35.1184	67.2045	97.825	116.494	133.445	142.094	152.033	161.605
64.7	6.6144	16.1349	35.155	67.2517	97.8406	116.495	133.45	142.099	152.04	161.609
64.8	6.6259	16.1524	35.1879	67.2944	97.8553	116.494	133.459	142.102	152.047	161.613
64.9	6.6353	16.1715	35.2209	67.3349	97.8738	116.496	133.465	142.105	152.052	161.616
65	6.6446	16.1888	35.2565	67.3775	97.8885	116.497	133.469	142.112	152.059	161.621
65.1	6.64905	16.2013	35.2877	67.4186	97.901	116.498	133.468	142.112	152.057	161.624
65.2	6.65595	16.2161	35.3223	67.4532	97.9138	116.496	133.473	142.121	152.059	161.621
65.3	6.66445	16.2357	35.3607	67.4925	97.9275	116.495	133.48	142.127	152.065	161.625
65.4	6.6716	16.2521	35.3962	67.5324	97.9443	116.498	133.487	142.128	152.07	161.629
65.5	6.6791	16.2681	35.4328	67.5769	97.9572	116.502	133.489	142.131	152.075	161.632
65.6	6.6885	16.2872	35.4659	67.6164	97.9694	116.505	133.493	142.133	152.081	161.633
65.7	6.6997	16.3031	35.4992	67.6585	97.9855	116.507	133.499	142.137	152.086	161.632
65.8	6.7074	16.3217	35.5357	67.6971	98.0011	116.511	133.507	142.144	152.09	161.636
65.9	6.7153	16.3346	35.5692	67.7389	98.0194	116.509	133.509	142.145	152.089	161.642
66	6.7278	16.3546	35.6059	67.774	98.0274	116.512	133.514	142.15	152.095	161.643
66.1	6.7359	16.3735	35.6414	67.8147	98.0409	116.512	133.517	142.159	152.098	161.649
66.2	6.7459	16.3877	35.6746	67.8566	98.0546	116.517	133.518	142.164	152.102	161.652
66.3	6.75795	16.4061	35.713	67.8994	98.0701	116.523	133.526	142.17	152.11	161.654
66.4	6.76675	16.4256	35.7472	67.9418	98.0839	116.526	133.525	142.177	152.113	161.662
66.5	6.76995	16.4404	35.7765	67.9836	98.0965	116.524	133.525	142.182	152.115	161.666
66.6	6.7775	16.4548	35.8049	68.0222	98.1105	116.521	133.534	142.188	152.117	161.671
66.7	6.7848	16.4715	35.8384	68.0604	98.1228	116.521	133.539	142.194	152.119	161.676
66.8	6.792	16.4866	35.8718	68.0959	98.1319	116.528	133.545	142.198	152.123	161.677
66.9	6.80125	16.5059	35.9051	68.1314	98.1432	116.534	133.548	142.205	152.124	161.682
67	6.80625	16.5225	35.9376	68.1712	98.1575	116.536	133.552	142.213	152.125	161.688
67.1	6.8143	16.5395	35.9681	68.2089	98.17	116.541	133.555	142.218	152.13	161.691
67.2	6.82445	16.5605	36.0012	68.249	98.1809	116.545	133.561	142.224	152.134	161.697
67.3	6.83035	16.575	36.0309	68.2887	98.195	116.547	133.563	142.23	152.137	161.708
67.4	6.83635	16.5914	36.0601	68.3273	98.2066	116.548	133.565	142.236	152.14	161.712
67.5	6.8434	16.6102	36.0902	68.3685	98.2218	116.555	133.571	142.245	152.145	161.715
67.6	6.85055	16.6273	36.1217	68.4073	98.2349	116.556	133.57	142.252	152.145	161.719
67.7	6.85665	16.6444	36.1534	68.4441	98.2447	116.56	133.572	142.257	152.146	161.721
67.8	6.8626	16.6618	36.1829	68.4825	98.252	116.562	133.578	142.263	152.152	161.722
67.9	6.8697	16.6789	36.2119	68.523	98.2658	116.562	133.581	142.271	152.159	161.725
68	6.8729	16.6979	36.2409	68.5622	98.2756	116.564	133.586	142.28	152.161	161.727
68.1	6.88015	16.7149	36.2763	68.6007	98.2862	116.568	133.589	142.286	152.165	161.726
68.2	6.88585	16.7318	36.3079	68.6403	98.2969	116.573	133.593	142.295	152.169	161.726
68.3	6.89275	16.7482	36.3439	68.6779	98.3085	116.574	133.596	142.3	152.172	161.73
68.4	6.9022	16.7625	36.3787	68.7131	98.3207	116.579	133.599	142.309	152.173	161.733
68.5	6.91005	16.7779	36.4114	68.746	98.3296	116.584	133.601	142.319	152.174	161.735
68.6	6.91575	16.7959	36.443	68.7822	98.3409	116.588	133.604	142.325	152.176	161.738
68.7	6.92405	16.8154	36.4756	68.8205	98.3524	116.593	133.606	142.333	152.18	161.742
68.8	6.9341	16.8335	36.5109	68.8556	98.3657	116.599	133.61	142.341	152.181	161.745
68.9	6.93685	16.8487	36.5421	68.8904	98.3776	116.599	133.61	142.348	152.179	161.747
69	6.9426	16.8635	36.573	68.9221	98.3859	116.599	133.612	142.354	152.18	161.745
69.1	6.95345	16.8843	36.6083	68.9556	98.3939	116.606	133.616	142.362	152.185	161.743
69.2	6.9602	16.8999	36.6421	68.9964	98.4044	116.611	133.621	142.371	152.186	161.749
69.3	6.96505	16.9155	36.6718	69.0356	98.4133	116.614	133.621	142.379	152.188	161.755
69.4	6.97665	16.9323	36.7051	69.0727	98.4265	116.619	133.622	142.388	152.19	161.76
69.5	6.9833	16.9459	36.7362	69.111	98.44	116.621	133.622	142.397	152.189	161.765
69.6	6.9898	16.9605	36.7715	69.1447	98.4488	116.624	133.623	142.407	152.191	161.772
69.7	6.9941	16.9747	36.8035	69.1812	98.4576	116.627	133.623	142.412	152.193	161.775
69.8	7.00375	16.9918	36.837	69.2144	98.4669	116.633	133.622	142.422	152.195	161.778
69.9	7.01055	17.0026	36.8669	69.2495	98.4782	116.638	133.618	142.426	152.197	161.781
70	7.01505	17.019	36.8962	69.2795	98.4848	116.64	133.62	142.435	152.2	161.786
70.1	7.0258	17.0344	36.9278	69.3124	98.4936	116.645	133.617	142.443	152.2	161.789
70.2	7.03055	17.0517	36.9607	69.3482	98.5014	116.647	133.615	142.445	152.198	161.792
70.3	7.04125	17.0709	36.9916	69.3857	98.5089	116.65	133.616	142.452	152.199	161.795
70.4	7.054	17.0882	37.022	69.4234	98.5187	116.654	133.618	142.457	152.201	161.796
70.5	7.055	17.1011	37.0499	69.4577	98.5273	116.653	133.617	142.461	152.2	161.803
70.6	7.05715	17.1151	37.0782	69.4927	98.5385	116.657	133.612	142.465	152.201	161.804
70.7	7.05905	17.1274	37.1036	69.5261	98.5429	116.657	133.609	142.47	152.202	161.804
70.8	7.06465	17.1411	37.1337	69.5554	98.5508	116.661	133.607	142.472	152.204	161.806
70.9	7.0698	17.1577	37.1653	69.587	98.5586	116.668	133.606	142.478	152.207	161.809
71	7.07265	17.171	37.198	69.6209	98.5631	116.668	133.601	142.48	152.208	161.815
71.1	7.07555	17.1877	37.2268	69.6493	98.5688	116.671	133.605	142.484	152.209	161.819
71.2	7.0846	17.2091	37.2588	69.6823	98.5759	116.675	133.609	142.491	152.218	161.823
71.3	7.09085	17.2241	37.2881	69.7191	98.5879	116.679	133.606	142.496	152.223	161.832
71.4	7.0993	17.2367	37.3195	69.7506	98.5939	116.684	133.606	142.501	152.226	161.836
71.5	7.1044	17.2531	37.3506	69.7853	98.6013	116.686	133.605	142.508	152.23	161.839
71.6	7.1076	17.267	37.3766	69.8167	98.6106	116.686	133.604	142.512	152.227	161.839
71.7	7.1118	17.2817	37.4118	69.8451	98.6173	116.692	133.605	142.52	152.229	161.84
71.8	7.1147	17.2996	37.4426	69.8794	98.6272	116.696	133.606	142.526	152.231	161.846
71.9	7.1211	17.3125	37.4697	69.9125	98.6338	116.697	133.6	142.524	152.231	161.848
72	7.12495	17.3289	37.4988	69.9443	98.6386	116.702	133.6	142.528	152.236	161.848
72.1	7.126	17.3436	37.5285	69.9746	98.6477	116.707	133.598	142.534	152.235	161.849
72.2	7.135	17.3594	37.5604	70.0061	98.6554	116.711	133.602	142.538	152.238	161.852
72.3	7.1416	17.3766	37.589	70.0384	98.6646	116.714	133.603	142.543	152.241	161.854
72.4	7.14645	17.3927	37.6155	70.0701	98.6721	116.718	133.603	142.55	152.241	161.855
72.5	7.14945	17.4076	37.6427	70.1007	98.6815	116.722	133.605	142.553	152.243	161.855
72.6	7.16135	17.428	37.6762	70.1289	98.6903	116.726	133.609	142.559	152.247	161.856
72.7	7.16975	17.446	37.7087	70.1633	98.6984	116.731	133.609	142.565	152.25	161.856
72.8	7.1732	17.462	37.7357	70.1974	98.7047	116.734	133.608	142.569	152.251	161.858
72.9	7.17715	17.478	37.7657	70.2279	98.7119	116.734	133.605	142.575	152.252	161.858
73	7.1812	17.4924	37.7948	70.2597	98.718	116.735	133.604	142.576	152.253	161.861
73.1	7.186	17.507	37.8241	70.292	98.7206	116.737	133.606	142.576	152.257	161.861
73.2	7.19115	17.5227	37.857	70.3209	98.7221	116.74	133.606	142.583	152.26	161.863
73.3	7.20075	17.5395	37.8903	70.3508	98.7282	116.746	133.608	142.589	152.267	161.865
73.4	7.2055	17.5547	37.9192	70.3809	98.7362	116.747	133.605	142.59	152.267	161.866
73.5	7.21025	17.5686	37.9517	70.4094	98.7395	116.751	133.606	142.592	152.269	161.867
73.6	7.2156	17.583	37.9827	70.4378	98.7414	116.751	133.604	142.596	152.274	161.865
73.7	7.2211	17.597	38.0095	70.4646	98.7468	116.756	133.604	142.6	152.274	161.867
73.8	7.22795	17.6129	38.0395	70.4894	98.7533	116.758	133.604	142.605	152.28	161.87
73.9	7.23435	17.6292	38.0703	70.5169	98.7602	116.758	133.604	142.609	152.278	161.873
74	7.23925	17.642	38.097	70.544	98.7658	116.759	133.602	142.609	152.278	161.875
74.1	7.24335	17.6545	38.125	70.5694	98.7691	116.762	133.599	142.607	152.281	161.874
74.2	7.2502	17.6675	38.1498	70.5933	98.772	116.761	133.597	142.606	152.283	161.874
74.3	7.25955	17.6855	38.1811	70.6185	98.7762	116.766	133.598	142.612	152.289	161.879
74.4	7.2658	17.7033	38.2101	70.6468	98.7869	116.771	133.598	142.613	152.294	161.882
74.5	7.2702	17.7202	38.2353	70.6758	98.795	116.772	133.6	142.616	152.297	161.887
74.6	7.2726	17.734	38.2601	70.7068	98.8001	116.772	133.6	142.617	152.3	161.891
74.7	7.277	17.7499	38.2891	70.732	98.8036	116.773	133.6	142.617	152.307	161.892
74.8	7.2826	17.7619	38.3164	70.7582	98.8108	116.772	133.6	142.621	152.309	161.895
74.9	7.2856	17.7763	38.3419	70.7849	98.8131	116.772	133.596	142.622	152.31	161.897
75	7.29325	17.79	38.3678	70.8122	98.8179	116.775	133.597	142.624	152.314	161.899
75.1	7.301	17.8047	38.3969	70.8417	98.8244	116.782	133.598	142.624	152.317	161.902
75.2	7.3003	17.8153	38.4234	70.8686	98.8294	116.784	133.598	142.621	152.317	161.907
75.3	7.3093	17.8359	38.4527	70.8949	98.8338	116.789	133.599	142.625	152.319	161.909
75.4	7.3165	17.8501	38.4825	70.9258	98.8412	116.793	133.598	142.628	152.323	161.913
75.5	7.32215	17.8637	38.5115	70.9534	98.8444	116.794	133.599	142.631	152.327	161.916
75.6	7.32985	17.881	38.5406	70.9791	98.852	116.797	133.603	142.635	152.333	161.921
75.7	7.33585	17.8961	38.5688	71.0095	98.8617	116.799	133.606	142.637	152.34	161.926
75.8	7.34215	17.9083	38.5954	71.037	98.865	116.804	133.609	142.643	152.345	161.929
75.9	7.34955	17.9255	38.6211	71.0644	98.8672	116.81	133.61	142.647	152.352	161.931
76	7.36005	17.9453	38.6545	71.0905	98.8698	116.815	133.614	142.654	152.358	161.935
76.1	7.3653	17.9576	38.6847	71.123	98.8775	116.819	133.611	142.654	152.361	161.94
76.2	7.36895	17.9695	38.712	71.1541	98.8812	116.818	133.614	142.652	152.363	161.944
76.3	7.37795	17.984	38.7406	71.1819	98.8815	116.821	133.619	142.654	152.372	161.95
76.4	7.38325	17.9997	38.771	71.2111	98.8856	116.828	133.62	142.656	152.377	161.955
76.5	7.3907	18.0132	38.8003	71.2392	98.8897	116.832	133.618	142.66	152.383	161.959
76.6	7.39825	18.0257	38.8288	71.2699	98.8941	116.836	133.617	142.664	152.39	161.96
76.7	7.40835	18.0396	38.8584	71.2958	98.894	116.837	133.623	142.667	152.393	161.961
76.8	7.41515	18.0558	38.8873	71.323	98.8997	116.842	133.623	142.671	152.395	161.966
76.9	7.41685	18.0737	38.9132	71.3514	98.9039	116.844	133.626	142.673	152.398	161.971
77	7.42095	18.0894	38.9379	71.3775	98.9099	116.847	133.626	142.673	152.403	161.974
77.1	7.42785	18.1038	38.9635	71.4017	98.9135	116.851	133.628	142.678	152.405	161.973
77.2	7.43605	18.1177	38.9931	71.4326	98.918	116.855	133.624	142.681	152.414	161.974
77.3	7.4451	18.1303	39.0213	71.4564	98.9229	116.857	133.626	142.683	152.415	161.977
77.4	7.45295	18.1481	39.0516	71.4791	98.9195	116.861	133.629	142.685	152.421	161.982
77.5	7.4591	18.1632	39.0786	71.5074	98.9262	116.864	133.633	142.687	152.425	161.981
77.6	7.46705	18.1788	39.1055	71.5347	98.93	116.872	133.636	142.692	152.428	161.987
77.7	7.47695	18.1942	39.1345	71.5634	98.9321	116.88	133.643	142.699	152.438	161.994
77.8	7.48355	18.2074	39.1585	71.5961	98.9374	116.881	133.644	142.7	152.443	162
77.9	7.48815	18.2181	39.1853	71.6194	98.9376	116.884	133.645	142.703	152.447	162
78	7.4911	18.2292	39.2142	71.6425	98.9382	116.887	133.647	142.71	152.453	162.002
78.1	7.4981	18.2415	39.2404	71.6674	98.9394	116.892	133.65	142.714	152.456	162.006
78.2	7.5044	18.2538	39.2657	71.6949	98.9398	116.895	133.651	142.715	152.46	162.011
78.3	7.50975	18.2662	39.2928	71.7212	98.9425	116.902	133.649	142.721	152.462	162.012
78.4	7.51715	18.2773	39.3207	71.745	98.9455	116.906	133.652	142.726	152.466	162.017
78.5	7.52275	18.2916	39.3479	71.77	98.9476	116.909	133.651	142.728	152.473	162.026
78.6	7.53035	18.3048	39.3758	71.7936	98.9479	116.91	133.655	142.733	152.48	162.031
78.7	7.53295	18.3159	39.4009	71.8226	98.9506	116.914	133.657	142.739	152.485	162.036
78.8	7.5375	18.3288	39.4231	71.8502	98.9524	116.916	133.661	142.745	152.491	162.043
78.9	7.5445	18.3402	39.4497	71.8739	98.9544	116.922	133.66	142.749	152.496	162.05
79	7.5495	18.3516	39.4713	71.9006	98.954	116.925	133.661	142.75	152.5	162.052
79.1	7.55395	18.3642	39.497	71.9215	98.954	116.924	133.661	142.757	152.504	162.053
79.2	7.5629	18.3805	39.5242	71.9463	98.96	116.926	133.661	142.763	152.506	162.056
79.3	7.56625	18.3916	39.5489	71.9721	98.9667	116.926	133.664	142.762	152.509	162.06
79.4	7.56675	18.3984	39.5674	71.9935	98.9664	116.925	133.66	142.764	152.509	162.063
79.5	7.5733	18.4114	39.5918	72.0154	98.9598	116.928	133.662	142.77	152.516	162.062
79.6	7.5799	18.423	39.6155	72.0404	98.9631	116.928	133.664	142.776	152.522	162.068
79.7	7.58635	18.4381	39.6421	72.0658	98.971	116.93	133.665	142.777	152.524	162.078
79.8	7.5931	18.4527	39.6716	72.0939	98.9762	116.934	133.667	142.779	152.533	162.084
79.9	7.5981	18.4645	39.6973	72.1235	98.9819	116.937	133.671	142.783	152.536	162.087
80	7.60595	18.4759	39.725	72.1476	98.9852	116.943	133.673	142.787	152.543	162.089
80.1	7.61195	18.4931	39.7549	72.1738	98.9895	116.949	133.678	142.793	152.548	162.095
80.2	7.61845	18.5078	39.7812	72.2007	98.9962	116.951	133.68	142.802	152.552	162.104
80.3	7.62455	18.5203	39.8078	72.2249	99.0011	116.952	133.686	142.806	152.555	162.108
80.4	7.6268	18.5278	39.8316	72.2489	99.0032	116.952	133.687	142.81	152.559	162.11
80.5	7.63255	18.5416	39.8573	72.2752	99.0028	116.955	133.69	142.817	152.564	162.114
80.6	7.6371	18.5531	39.8845	72.3016	99.0074	116.957	133.69	142.82	152.571	162.116
80.7	7.6449	18.5672	39.9138	72.3265	99.0124	116.961	133.695	142.824	152.577	162.118
80.8	7.6496	18.5762	39.9393	72.3532	99.0162	116.962	133.696	142.828	152.577	162.122
80.9	7.65	18.5878	39.9672	72.3761	99.0178	116.965	133.696	142.832	152.581	162.123
81	7.65725	18.604	40.0005	72.401	99.0193	116.971	133.7	142.84	152.591	162.128
81.1	7.66065	18.6182	40.0279	72.4318	99.0263	116.974	133.701	142.843	152.598	162.137
81.2	7.66405	18.6322	40.0564	72.4531	99.0296	116.973	133.705	142.848	152.601	162.139
81.3	7.67185	18.6435	40.0813	72.4743	99.0322	116.974	133.708	142.857	152.609	162.141
81.4	7.6768	18.6528	40.1044	72.4981	99.0337	116.976	133.711	142.862	152.615	162.144
81.5	7.68375	18.6674	40.1321	72.5175	99.0351	116.977	133.715	142.865	152.617	162.145
81.6	7.68695	18.6833	40.1616	72.5417	99.0363	116.982	133.716	142.869	152.619	162.147
81.7	7.6907	18.6957	40.1868	72.5685	99.0356	116.986	133.718	142.869	152.622	162.149
81.8	7.69315	18.7115	40.2084	72.5916	99.0348	116.989	133.721	142.872	152.623	162.152
81.9	7.69945	18.7249	40.2332	72.6152	99.0391	116.989	133.723	142.872	152.624	162.154
82	7.7026	18.733	40.2568	72.6401	99.0422	116.988	133.723	142.876	152.624	162.157
82.1	7.7049	18.7445	40.2806	72.663	99.0463	116.991	133.725	142.877	152.628	162.159
82.2	7.7136	18.7593	40.3038	72.6866	99.0508	116.994	133.73	142.882	152.633	162.157
82.3	7.7259	18.7757	40.333	72.7047	99.0531	117.002	133.737	142.89	152.638	162.157
82.4	7.73155	18.7914	40.3583	72.7283	99.0589	117.003	133.738	142.896	152.641	162.162
82.5	7.73745	18.8039	40.3836	72.7492	99.0627	117.004	133.742	142.903	152.645	162.166
82.6	7.73755	18.8186	40.4079	72.7676	99.0637	117.007	133.745	142.907	152.647	162.17
82.7	7.742	18.8335	40.4299	72.7887	99.0632	117.012	133.749	142.91	152.645	162.175
82.8	7.7457	18.8494	40.4512	72.8117	99.0646	117.018	133.749	142.914	152.648	162.178
82.9	7.7541	18.8635	40.4776	72.8354	99.0706	117.024	133.755	142.918	152.652	162.182
83	7.76145	18.8744	40.5032	72.8556	99.0708	117.028	133.759	142.928	152.656	162.185
83.1	7.7655	18.8876	40.5293	72.8785	99.0711	117.03	133.762	142.933	152.656	162.189
83.2	7.77005	18.9081	40.5575	72.8999	99.0775	117.039	133.767	142.938	152.663	162.191
83.3	7.7713	18.9239	40.5795	72.9235	99.0832	117.039	133.769	142.939	152.661	162.195
83.4	7.77485	18.9379	40.6041	72.9442	99.0833	117.038	133.77	142.942	152.663	162.195
83.5	7.7827	18.9512	40.6289	72.9624	99.0855	117.043	133.773	142.947	152.663	162.191
83.6	7.78695	18.9649	40.654	72.9785	99.0848	117.047	133.773	142.951	152.663	162.194
83.7	7.7913	18.9756	40.6762	72.9997	99.0857	117.046	133.774	142.953	152.665	162.194
83.8	7.79445	18.9864	40.6989	73.0182	99.0885	117.043	133.772	142.952	152.663	162.197
83.9	7.7994	18.9985	40.7257	73.034	99.087	117.046	133.774	142.957	152.666	162.197
84	7.80485	19.0133	40.7481	73.0572	99.0913	117.047	133.775	142.96	152.668	162.202
84.1	7.81355	19.0303	40.7711	73.0783	99.0954	117.048	133.776	142.961	152.667	162.204
84.2	7.8194	19.0483	40.7969	73.0985	99.0984	117.049	133.775	142.963	152.67	162.204
84.3	7.8262	19.0586	40.8214	73.1157	99.1019	117.049	133.776	142.967	152.671	162.206
84.4	7.8307	19.0726	40.8445	73.1361	99.1025	117.049	133.78	142.968	152.675	162.212
84.5	7.8371	19.094	40.8666	73.1595	99.1037	117.05	133.782	142.97	152.678	162.212
84.6	7.8449	19.1069	40.8947	73.1836	99.1085	117.051	133.785	142.974	152.679	162.213
84.7	7.8479	19.1167	40.9186	73.2058	99.1121	117.053	133.784	142.975	152.679	162.215
84.8	7.85745	19.1284	40.9453	73.2225	99.1125	117.056	133.785	142.976	152.682	162.216
84.9	7.8625	19.1412	40.9728	73.2386	99.1165	117.06	133.785	142.977	152.681	162.217
85	7.86725	19.1553	40.9947	73.2582	99.1191	117.058	133.787	142.976	152.682	162.217
85.1	7.8763	19.174	41.0221	73.2756	99.1214	117.065	133.791	142.982	152.688	162.222
85.2	7.88075	19.1872	41.0432	73.3016	99.1289	117.07	133.79	142.981	152.691	162.228
85.3	7.8852	19.199	41.0662	73.3182	99.1287	117.076	133.792	142.981	152.694	162.23
85.4	7.8973	19.2139	41.0919	73.3383	99.1325	117.084	133.797	142.987	152.698	162.231
85.5	7.90465	19.2281	41.1194	73.3633	99.1456	117.087	133.802	142.988	152.699	162.235
85.6	7.9104	19.2373	41.1459	73.3865	99.1558	117.09	133.806	142.986	152.697	162.24
85.7	7.9175	19.2517	41.1727	73.4055	99.1571	117.093	133.808	142.987	152.697	162.237
85.8	7.92655	19.2653	41.1977	73.4239	99.1553	117.098	133.811	142.99	152.7	162.235
85.9	7.9321	19.277	41.2214	73.4419	99.1556	117.1	133.815	142.991	152.701	162.239
86	7.93905	19.2912	41.2432	73.4609	99.1548	117.1	133.814	142.989	152.703	162.245
86.1	7.9426	19.3049	41.2673	73.4815	99.157	117.107	133.817	142.993	152.707	162.245
86.2	7.95035	19.3178	41.2937	73.5029	99.1639	117.115	133.816	142.996	152.706	162.245
86.3	7.95635	19.3311	41.3176	73.521	99.1671	117.12	133.816	142.995	152.708	162.242
86.4	7.96065	19.3459	41.3441	73.543	99.171	117.131	133.82	143.001	152.713	162.246
86.5	7.96605	19.359	41.3697	73.5654	99.1803	117.144	133.83	143.005	152.717	162.251
86.6	7.97035	19.3697	41.3916	73.5861	99.1856	117.145	133.828	143.001	152.717	162.252
86.7	7.9746	19.3819	41.4145	73.6033	99.1805	117.147	133.826	142.999	152.718	162.252
86.8	7.97865	19.3927	41.4385	73.6152	99.1795	117.148	133.824	142.996	152.72	162.255
86.9	7.98365	19.4067	41.4575	73.6374	99.1865	117.151	133.821	142.992	152.723	162.255
87	7.99205	19.4187	41.4805	73.6523	99.1909	117.154	133.82	142.987	152.727	162.251
87.1	7.9974	19.4273	41.5003	73.6754	99.1962	117.167	133.821	142.982	152.725	162.255
87.2	8.0062	19.4396	41.5342	73.6927	99.2002	117.194	133.841	142.985	152.726	162.257
87.3	8.0181	19.4622	41.5637	73.723	99.2179	117.209	133.857	142.991	152.733	162.259
87.4	8.02185	19.4742	41.5878	73.749	99.2266	117.215	133.857	142.994	152.739	162.268
87.5	8.03	19.4882	41.6107	73.7656	99.2322	117.219	133.857	142.996	152.739	162.268
87.6	8.03995	19.5018	41.6386	73.781	99.2363	117.227	133.863	142.998	152.744	162.271
87.7	8.0436	19.5187	41.6675	73.8036	99.2394	117.23	133.871	143	152.745	162.276
87.8	8.0407	19.5323	41.6894	73.8205	99.2426	117.234	133.873	142.994	152.749	162.277
87.9	8.04485	19.5426	41.7172	73.8365	99.2501	117.242	133.876	142.991	152.751	162.274
88	8.0547	19.5543	41.7477	73.8569	99.2621	117.246	133.878	142.991	152.755	162.277
88.1	8.06	19.5659	41.7769	73.8785	99.2651	117.253	133.882	142.986	152.759	162.281
88.2	8.07035	19.5765	41.7987	73.8984	99.2723	117.258	133.892	142.991	152.761	162.279
88.3	8.08705	19.5761	41.8233	73.9163	99.2799	117.26	133.903	142.993	152.763	162.282
88.4	8.08595	19.5808	41.8492	73.9433	99.2874	117.269	133.909	142.999	152.768	162.288
88.5	8.0937	19.5914	41.8752	73.9711	99.2964	117.282	133.908	143.002	152.771	162.291
88.6	8.10185	19.6083	41.8983	73.994	99.3055	117.3	133.913	143.01	152.775	162.296
88.7	8.1088	19.6165	41.9299	74.016	99.3133	117.313	133.934	143.015	152.785	162.309
88.8	8.11375	19.6268	41.9633	74.0452	99.3301	117.324	133.956	143.019	152.795	162.309
88.9	8.1173	19.6301	41.993	74.0641	99.3431	117.347	133.967	143.024	152.796	162.312
89	8.12055	19.6419	42.023	74.0779	99.3492	117.377	133.981	143.025	152.795	162.314
89.1	8.1218	19.6638	42.0569	74.1056	99.3625	117.407	133.981	143.025	152.795	162.312
89.2	8.12535	19.6775	42.0946	74.1389	99.3759	117.384	133.981	143.025	152.789	162.309
89.3	8.1218	19.6782	42.0795	74.1389	99.3694	117.377	133.967	143.024	152.787	162.309
89.4	8.1218	19.6848	42.0795	74.1379	99.3625	117.377	133.967	143.024	152.785	162.307
89.5	8.12535	19.6856	42.0946	74.1379	99.3625	117.356	133.967	143.024	152.785	162.306
89.6	8.128	19.6864	42.0994	74.1389	99.3573	117.349	133.956	143.019	152.784	162.305
89.7	8.1287	19.6871	42.0994	74.1389	99.3492	117.347	133.956	143.019	152.782	162.304
89.8	8.13315	19.6891	42.0946	74.1379	99.3432	117.324	133.934	143.015	152.775	162.299
89.9	8.13735	19.6899	42.0926	74.1207	99.3431	117.324	133.934	143.014	152.772	162.296
90	8.14825	19.6963	42.0898	74.1199	99.3424	117.323	133.933	143.014	152.771	162.294
90.1	8.15055	19.7052	42.0898	74.1191	99.3416	117.323	133.933	143.014	152.771	162.29
90.2	8.1551	19.7124	42.0898	74.1191	99.3416	117.323	133.933	143.014	152.737	161.96
90.3	8.1593	19.7148	42.0898	74.1191	99.3416	117.323	133.932	143.013	152.687	161.895
90.4	8.1593	19.7148	42.0898	74.1191	99.3416	117.322	133.865	142.283	151.572	161.854
90.5	8.1593	19.7148	42.0898	74.1191	99.256	117.066	133.704	141.744	150.834	159.826
90.6	8.1593	19.7148	42.0898	74.1191	98.9594	116.87	133.535	141.549	150.234	158.674
90.7	8.1593	19.7148	42.0898	74.1191	98.9259	116.662	130.966	141.075	149.57	157.853
90.8	8.1593	19.7148	42.0883	74.0755	98.8468	116.425	129.267	140.734	148.889	156.992
90.9	8.1593	19.7148	42.085	74.0034	98.8232	116.229	128.894	140.158	148.252	156.101
91	8.1551	19.7124	42.0795	73.9613	98.6284	115.886	128.523	139.527	147.47	155.353
91.1	8.1593	19.7148	42.0787	73.9159	98.5204	115.736	128.086	138.931	146.678	154.363
91.2	8.16285	19.7165	42.0779	73.9066	98.3479	115.335	127.697	138.426	145.695	153.518
91.3	8.1638	19.7213	42.0727	73.8282	98.1735	115.12	127.211	137.707	145.087	152.702
91.4	8.16514	19.7221	42.0505	73.8249	98.0486	114.743	126.757	136.976	144.039	151.818
91.5	8.1638	19.7213	42.0415	73.7026	97.8241	114.454	126.356	136.314	143.058	150.702
91.6	8.16285	19.7165	42.0039	73.6779	97.6668	114.039	125.82	135.566	142.086	149.67
91.7	8.1593	19.7148	41.9727	73.5102	97.4889	113.749	125.312	134.802	141.277	148.715
91.8	8.1593	19.7148	41.9386	73.3666	97.2452	113.383	124.783	134.205	140.446	147.758
91.9	8.112	19.6712	41.8637	73.1793	97.0124	112.982	124.271	133.462	139.537	146.82
92	8.07845	19.6396	41.813	73.0133	96.7537	112.557	123.77	132.67	138.811	145.802
92.1	8.0573	19.6098	41.7534	72.8615	96.4792	112.207	123.227	132.079	137.871	144.858
92.2	8.05345	19.5723	41.6863	72.7267	96.2533	111.833	122.693	131.422	137.155	143.875
92.3	8.0229	19.5423	41.6273	72.6038	96.0277	111.455	122.24	130.655	136.298	143.088
92.4	8.0128	19.5065	41.5678	72.468	95.8025	111.094	121.742	130.129	135.648	142.191
92.5	7.98095	19.46	41.5077	72.3376	95.5665	110.748	121.256	129.476	134.933	141.511
92.6	7.94745	19.4673	41.4287	72.2015	95.3397	110.394	120.769	128.885	134.288	140.584
92.7	7.9402	19.426	41.3605	72.0428	95.1032	110.043	120.298	128.295	133.62	139.876
92.8	7.91345	19.4212	41.2989	71.9231	94.8722	109.692	119.822	127.701	132.863	139.11
92.9	7.9121	19.3901	41.2322	71.7853	94.6131	109.322	119.351	127.19	132.263	138.446
93	7.90375	19.3943	41.2148	71.6677	94.3683	109.003	118.923	126.664	131.596	137.658
93.1	7.9071	19.3568	41.1308	71.5439	94.1839	108.672	118.473	126.103	131.013	137.084
93.2	7.8893	19.3292	41.0924	71.4171	93.9253	108.333	118.018	125.566	130.419	136.379
93.3	7.88515	19.3076	41.01	71.277	93.6983	108	117.558	125.036	129.865	135.821
93.4	7.86695	19.2606	40.948	71.1352	93.4542	107.66	117.136	124.485	129.281	135.182
93.5	7.8474	19.2326	40.8987	71.01	93.2164	107.344	116.729	123.955	128.7	134.611
93.6	7.8265	19.1918	40.8192	70.8949	93.008	107.006	116.268	123.428	128.114	133.988
93.7	7.84634	19.183	40.7743	70.7269	92.762	106.69	115.879	122.946	127.586	133.374
93.8	7.8251	19.1451	40.713	70.6166	92.5624	106.367	115.47	122.481	127.053	132.802
93.9	7.82385	19.1089	40.6345	70.4915	92.3554	106.037	115.051	121.996	126.525	132.231
94	7.8037	19.0827	40.5869	70.359	92.1347	105.724	114.676	121.514	126.02	131.639
94.1	7.788	19.0468	40.527	70.2494	91.927	105.414	114.286	121.058	125.493	131.074
94.2	7.7569	19.0017	40.4558	70.1284	91.7067	105.096	113.882	120.595	124.977	130.509
94.3	7.75235	18.9711	40.4028	69.9843	91.4706	104.811	113.522	120.144	124.498	129.943
94.4	7.73595	18.9316	40.3328	69.8666	91.268	104.513	113.142	119.711	124.001	129.414
94.5	7.71705	18.9038	40.2637	69.7288	91.0562	104.21	112.758	119.285	123.52	128.867
94.6	7.7085	18.8849	40.2087	69.6051	90.8294	103.914	112.402	118.881	123.068	128.329
94.7	7.6862	18.8497	40.1364	69.4784	90.615	103.607	112.039	118.462	122.594	127.843
94.8	7.66915	18.8243	40.0787	69.3405	90.3985	103.325	111.702	118.035	122.143	127.332
94.9	7.64895	18.797	40.0122	69.216	90.1913	103.058	111.354	117.617	121.704	126.836
95	7.6392	18.7849	39.9521	69.0915	89.9914	102.793	111.028	117.214	121.275	126.361
95.1	7.61715	18.7558	39.8903	68.9739	89.7974	102.522	110.698	116.817	120.847	125.883
95.2	7.6142	18.7345	39.8471	68.8464	89.5896	102.237	110.373	116.431	120.413	125.406
95.3	7.6072	18.7199	39.7894	68.729	89.3937	101.965	110.046	116.044	119.986	124.949
95.4	7.584	18.6891	39.7345	68.6118	89.1938	101.703	109.72	115.665	119.562	124.49
95.5	7.5639	18.6559	39.6682	68.4953	88.9861	101.412	109.386	115.288	119.142	124.037
95.6	7.5432	18.6156	39.5986	68.372	88.7663	101.136	109.067	114.911	118.737	123.585
95.7	7.52375	18.5836	39.5304	68.2475	88.5554	100.866	108.754	114.537	118.339	123.144
95.8	7.51705	18.552	39.4789	68.124	88.3461	100.601	108.446	114.175	117.949	122.701
95.9	7.51545	18.5258	39.4251	68.0022	88.1384	100.341	108.14	113.835	117.55	122.262
96	7.50065	18.4955	39.3643	67.8775	87.9393	100.065	107.841	113.473	117.142	121.84
96.1	7.48405	18.4657	39.3046	67.7463	87.7313	99.8054	107.733	113.116	116.741	121.411
96.2	7.4671	18.4335	39.2418	67.6191	87.521	99.5563	107.472	112.759	116.347	120.998
96.3	7.4521	18.398	39.1805	67.4937	87.3283	99.305	107.2	112.418	115.972	120.583
96.4	7.4398	18.3694	39.1221	67.3689	87.1311	99.0713	106.873	112.089	115.622	120.177
96.5	7.4253	18.3422	39.0634	67.2564	86.9413	98.8208	106.204	111.75	115.253	119.78
96.6	7.41	18.3173	39.0073	67.1436	86.7644	98.5878	105.421	111.422	114.892	119.384
96.7	7.39585	18.29	38.9505	67.0345	86.5807	98.3532	105.122	111.097	114.53	118.996
96.8	7.37625	18.2625	38.8925	66.9243	86.406	98.108	105.162	110.771	114.167	118.612
96.9	7.3625	18.232	38.8341	66.8089	86.2242	97.8583	105.077	110.451	113.808	118.219
97	7.35055	18.2057	38.7794	66.6967	86.0449	97.6144	104.875	110.135	113.461	117.852
97.1	7.3366	18.1789	38.7233	66.5787	85.8693	97.3731	104.792	109.819	113.114	117.489
97.2	7.32185	18.149	38.6618	66.461	85.6871	97.1352	104.523	109.505	112.783	117.118
97.3	7.30535	18.1225	38.604	66.3447	85.5012	96.8887	104.226	109.191	112.451	116.765
97.4	7.2899	18.0958	38.5486	66.2237	85.319	96.6473	103.719	108.873	112.118	116.406
97.5	7.27315	18.064	38.4886	66.106	85.1329	96.4041	103.385	108.555	111.787	116.054
97.6	7.26205	18.0344	38.4319	65.9925	84.9459	96.1634	103.113	108.249	111.463	115.704
97.7	7.2485	18.0049	38.374	65.8769	84.7722	95.9271	102.853	107.953	111.134	115.359
97.8	7.23275	17.9764	38.3165	65.7575	84.5962	95.6895	102.579	107.653	110.809	115.01
97.9	7.21635	17.9478	38.2622	65.6435	84.4161	95.4664	102.337	107.362	110.498	114.656
98	7.19845	17.92	38.2027	65.5301	84.2388	95.2496	102.071	107.077	110.197	114.321
98.1	7.1857	17.8962	38.1459	65.4132	84.0587	95.0346	101.817	106.79	109.893	113.983
98.2	7.17345	17.8662	38.0857	65.2949	83.8831	94.8169	101.542	106.5	109.591	113.647
98.3	7.15975	17.8419	38.028	65.1817	83.7095	94.595	101.276	106.208	109.29	113.32
98.4	7.1432	17.8154	37.969	65.0647	83.5386	94.382	101.022	105.921	108.991	112.981
98.5	7.1275	17.787	37.909	64.9529	83.3608	94.1732	100.76	105.653	108.693	112.653
98.6	7.11755	17.7616	37.8503	64.8414	83.1815	93.977	100.503	105.396	108.397	112.331
98.7	7.1072	17.7349	37.7913	64.7366	83.0149	93.7739	100.241	105.127	108.107	112.029
98.8	7.0955	17.71	37.7383	64.6274	82.8487	93.5547	99.9877	104.85	107.831	111.72
98.9	7.0842	17.6822	37.682	64.5185	82.6754	93.3426	99.7419	104.586	107.555	111.413
99	7.07075	17.6559	37.6175	64.4125	82.5064	93.1383	99.4935	104.321	107.274	111.109
99.1	7.05565	17.6323	37.5596	64.3001	82.3416	92.926	99.2482	104.05	106.991	110.792
99.2	7.04115	17.6076	37.5027	64.1867	82.1817	92.7177	99.0084	103.78	106.713	110.477
99.3	7.02885	17.5814	37.446	64.0763	82.0187	92.5056	98.7769	103.519	106.439	110.187
99.4	7.01355	17.5486	37.3901	63.9604	81.8559	92.2914	98.5427	103.275	106.162	109.9
99.5	6.99915	17.5211	37.331	63.8454	81.6899	92.0804	98.2973	103.03	105.885	109.607
99.6	6.987	17.493	37.2722	63.7341	81.5236	91.8664	98.0565	102.763	105.616	109.325
99.7	6.9689	17.4643	37.2154	63.6295	81.3536	91.6509	97.8189	102.503	105.348	109.036
99.8	6.95925	17.4357	37.1631	63.5216	81.1893	91.4424	97.5849	102.256	105.081	108.737
99.9	6.95315	17.4104	37.1092	63.4088	81.0221	91.2532	97.363	102.004	104.82	108.461
100	6.9439	17.3818	37.0548	63.3058	80.8583	91.0566	97.1298	101.739	104.56	108.197
100.1	6.9362	17.3573	37.0003	63.1997	80.6966	90.8528	96.8926	101.485	104.31	107.936
100.2	6.93105	17.3304	36.9498	63.0919	80.5376	90.6701	96.6586	101.241	104.067	107.682
100.3	6.91415	17.303	36.8969	62.9837	80.3807	90.4709	96.4289	100.991	103.819	107.433
100.4	6.9037	17.274	36.844	62.8706	80.2255	90.2693	96.2052	100.748	103.569	107.177
100.5	6.8897	17.2446	36.7863	62.7645	80.0642	90.0661	95.9797	100.501	103.323	106.921
100.6	6.8792	17.2137	36.727	62.6593	79.908	89.8696	95.7612	100.259	103.072	106.673
100.7	6.866	17.1853	36.6704	62.5489	79.75	89.6677	95.5464	100.02	102.813	106.419
100.8	6.85345	17.157	36.6158	62.4368	79.5948	89.4598	95.324	99.7727	102.563	106.163
100.9	6.8403	17.1277	36.5623	62.3291	79.4322	89.2573	95.1064	99.5432	102.315	105.913
101	6.8302	17.1023	36.5072	62.2215	79.2723	89.0604	94.9027	99.332	102.079	105.657
101.1	6.8193	17.0738	36.4474	62.1195	79.1188	88.8638	94.7016	99.1073	101.841	105.407
101.2	6.80775	17.0461	36.3888	62.013	78.9609	88.6733	94.5081	98.8827	101.593	105.156
101.3	6.7973	17.0172	36.3314	61.9075	78.8044	88.4853	94.3222	98.6624	101.341	104.901
101.4	6.78815	16.9901	36.2775	61.8065	78.6538	88.2941	94.1228	98.4455	101.103	104.655
101.5	6.77835	16.9664	36.226	61.7016	78.5037	88.1106	93.908	98.2252	100.858	104.414
101.6	6.76575	16.938	36.1712	61.5946	78.351	87.935	93.7085	98.0097	100.611	104.164
101.7	6.75365	16.914	36.1157	61.4875	78.2034	87.7601	93.513	97.7896	100.377	103.909
101.8	6.74025	16.8882	36.0638	61.3817	78.0524	87.5917	93.3107	97.5736	100.15	103.656
101.9	6.7292	16.8638	36.0137	61.2831	77.9013	87.4358	93.1123	97.3675	99.9187	103.412
102	6.7213	16.8387	35.9597	61.1797	77.7582	87.2677	92.9176	97.1561	99.6875	103.177
102.1	6.7103	16.8101	35.8988	61.0786	77.6122	87.0939	92.7114	96.9295	99.4414	102.943
102.2	6.70225	16.7844	35.8448	60.975	77.4603	86.9285	92.5054	96.7074	99.211	102.707
102.3	6.69605	16.7601	35.7937	60.8774	77.316	86.7657	92.3137	96.4815	99.0049	102.461
102.4	6.6901	16.735	35.7427	60.7769	77.1749	86.5906	92.1195	96.2475	98.7945	102.232
102.5	6.6784	16.711	35.6939	60.6785	77.0421	86.4291	91.9158	96.0188	98.5821	102.009
102.6	6.6663	16.6852	35.6402	60.5717	76.904	86.2727	91.7119	95.7875	98.3758	101.775
102.7	6.65715	16.6595	35.5842	60.4654	76.7606	86.1081	91.5277	95.5502	98.1676	101.548
102.8	6.64455	16.6344	35.5281	60.3646	76.6166	85.9397	91.3511	95.317	97.9492	101.327
102.9	6.63565	16.6056	35.4769	60.2685	76.4703	85.774	91.1774	95.0843	97.7315	101.105
103	6.6238	16.5786	35.431	60.1701	76.3282	85.6141	90.9764	94.8412	97.5206	100.873
103.1	6.6125	16.5491	35.3822	60.073	76.1896	85.4469	90.7994	94.6019	97.3208	100.645
103.2	6.5983	16.5205	35.3311	59.9725	76.0515	85.2714	90.6107	94.3786	97.1226	100.416
103.3	6.58725	16.4982	35.277	59.8689	75.9115	85.0995	90.4203	94.1679	96.9121	100.18
103.4	6.575	16.4724	35.2241	59.7712	75.7742	84.9276	90.2371	93.9618	96.6977	99.958
103.5	6.5623	16.4468	35.1742	59.6823	75.6321	84.754	90.0552	93.7534	96.4967	99.7339
103.6	6.55445	16.4267	35.129	59.5822	75.4895	84.5925	89.8662	93.5486	96.2887	99.5117
103.7	6.54105	16.4019	35.0776	59.4812	75.3571	84.432	89.6806	93.3378	96.0787	99.3031
103.8	6.53115	16.378	35.0282	59.3818	75.2228	84.2714	89.5069	93.1297	95.8734	99.0877
103.9	6.5212	16.3507	34.9807	59.2869	75.0867	84.1144	89.3334	92.9341	95.6602	98.8717
104	6.50855	16.325	34.9279	59.1906	74.9521	83.9507	89.1534	92.7392	95.4581	98.6579
104.1	6.49695	16.3001	34.8793	59.0948	74.8136	83.7902	88.9744	92.5475	95.2561	98.4568
104.2	6.4836	16.274	34.8287	58.9982	74.6771	83.6231	88.7884	92.3619	95.0498	98.2522
104.3	6.4719	16.2491	34.7804	58.9085	74.5406	83.4583	88.5964	92.1736	94.8414	98.0412
104.4	6.45955	16.2247	34.7345	58.821	74.4132	83.2954	88.4	91.9757	94.6338	97.833
104.5	6.44915	16.2021	34.6881	58.7257	74.278	83.1371	88.219	91.7761	94.4354	97.626
104.6	6.4387	16.1817	34.6438	58.6356	74.1394	82.9777	88.06	91.5828	94.2376	97.4252
104.7	6.4264	16.1567	34.5969	58.5456	74.0053	82.8033	87.8906	91.3853	94.0456	97.2167
104.8	6.41535	16.1328	34.5484	58.449	73.87	82.639	87.7155	91.2155	93.8624	96.9931
104.9	6.40205	16.1069	34.4944	58.3525	73.7322	82.4795	87.5538	91.031	93.6669	96.7776
105	6.3901	16.0824	34.4424	58.2586	73.5975	82.3244	87.3875	90.8533	93.481	96.5629
105.1	6.3772	16.0552	34.3943	58.1667	73.4721	82.1658	87.217	90.6696	93.2918	96.3573
105.2	6.3675	16.0302	34.345	58.0698	73.3411	82.0123	87.0384	90.4819	93.1046	96.1532
105.3	6.3555	16.0034	34.2919	57.9774	73.208	81.8569	86.8661	90.2932	92.9177	95.9456
105.4	6.3465	15.9795	34.2423	57.8848	73.0696	81.7061	86.7046	90.1101	92.7302	95.7327
105.5	6.3373	15.958	34.1916	57.7948	72.9368	81.5547	86.5456	89.9234	92.5444	95.5342
105.6	6.32795	15.9328	34.1428	57.703	72.8069	81.399	86.376	89.7356	92.3683	95.3396
105.7	6.3179	15.909	34.0982	57.6144	72.6791	81.2417	86.2051	89.5574	92.1926	95.1534
105.8	6.3105	15.8877	34.0569	57.5271	72.5533	81.0952	86.0439	89.3775	92.0193	94.9632
105.9	6.29715	15.8629	34.0112	57.4417	72.4285	80.9435	85.8764	89.1913	91.8421	94.7807
106	6.28245	15.8361	33.9651	57.3584	72.3054	80.7953	85.7127	89.0066	91.6674	94.5957
106.1	6.27245	15.8123	33.9166	57.2691	72.1747	80.6459	85.5516	88.8295	91.4841	94.4113
106.2	6.26095	15.7849	33.8696	57.1769	72.0472	80.4977	85.3858	88.6399	91.2916	94.2288
106.3	6.25075	15.7643	33.8249	57.0938	71.9196	80.3486	85.2163	88.4574	91.1031	94.0465
106.4	6.242	15.7397	33.7823	57.0086	71.7925	80.1997	85.0494	88.2812	90.9238	93.8702
106.5	6.2305	15.7174	33.7356	56.9192	71.6655	80.0543	84.8892	88.1028	90.7499	93.6879
106.6	6.2214	15.6911	33.6904	56.8296	71.5439	79.9117	84.7305	87.9141	90.5777	93.5065
106.7	6.20855	15.6705	33.6454	56.7396	71.4216	79.7644	84.5662	87.7385	90.4051	93.3195
106.8	6.19725	15.6438	33.5963	56.6516	71.3007	79.6188	84.3994	87.5739	90.2342	93.1317
106.9	6.1859	15.6202	33.5476	56.5593	71.1814	79.4809	84.2382	87.4051	90.0604	92.9519
107	6.17615	15.5969	33.5011	56.4706	71.0597	79.3427	84.0861	87.2375	89.8897	92.7684
107.1	6.1636	15.5718	33.4527	56.3847	70.9335	79.2015	83.9272	87.0692	89.7084	92.5835
107.2	6.15015	15.549	33.4076	56.2991	70.8099	79.0608	83.7649	86.8999	89.5314	92.4033
107.3	6.1365	15.5257	33.3606	56.2188	70.6905	78.9171	83.6032	86.7328	89.353	92.2283
107.4	6.12515	15.5031	33.3164	56.1338	70.5718	78.7733	83.4487	86.5701	89.1744	92.052
107.5	6.112	15.4769	33.2685	56.0453	70.4523	78.6307	83.2995	86.4048	88.9917	91.8751
107.6	6.10505	15.4548	33.2256	55.9568	70.3333	78.4886	83.1494	86.2416	88.811	91.6897
107.7	6.1009	15.4343	33.1812	55.8762	70.2158	78.3471	82.9972	86.0841	88.6359	91.5134
107.8	6.09235	15.4131	33.1383	55.7968	70.0941	78.2084	82.8448	85.9168	88.4742	91.3391
107.9	6.08105	15.3909	33.0941	55.7146	69.978	78.0724	82.6993	85.7495	88.3147	91.1636
108	6.07255	15.3672	33.0519	55.6293	69.859	77.9358	82.5504	85.5886	88.1471	90.9909
108.1	6.0597	15.3459	33.0072	55.5417	69.7389	77.7982	82.3976	85.4235	87.9828	90.8246
108.2	6.04745	15.3226	32.9593	55.4554	69.6243	77.656	82.2479	85.2574	87.8172	90.667
108.3	6.0345	15.2975	32.9158	55.371	69.5102	77.5175	82.103	85.1014	87.6535	90.5001
108.4	6.02	15.27	32.8701	55.2875	69.3908	77.3738	81.9571	84.9436	87.4888	90.3333
108.5	6.0051	15.2463	32.8237	55.2062	69.2734	77.2328	81.8122	84.7794	87.3218	90.1642
108.6	5.99725	15.2253	32.7773	55.1183	69.153	77.1002	81.66	84.6174	87.1606	90.0023
108.7	5.9873	15.2008	32.7293	55.0352	69.0408	76.9631	81.513	84.4557	86.9993	89.844
108.8	5.97645	15.1774	32.6838	54.9523	68.9223	76.8258	81.3668	84.2895	86.8339	89.6783
108.9	5.9692	15.1554	32.6415	54.866	68.8043	76.6925	81.2145	84.1353	86.6798	89.5083
109	5.95895	15.1311	32.5934	54.7851	68.6898	76.5576	81.0618	83.9741	86.5213	89.3466
109.1	5.94735	15.1104	32.5464	54.7064	68.5747	76.4174	80.9101	83.8134	86.3641	89.1984
109.2	5.93505	15.0853	32.4978	54.6215	68.4672	76.2798	80.7576	83.6571	86.2073	89.0401
109.3	5.9255	15.0652	32.451	54.5378	68.3516	76.1499	80.6088	83.51	86.0614	88.8796
109.4	5.917	15.045	32.4069	54.4612	68.2353	76.0225	80.4568	83.3598	85.9164	88.7277
109.5	5.9076	15.0231	32.3618	54.3805	68.1208	75.8962	80.3081	83.2056	85.7683	88.5766
109.6	5.9003	15.0018	32.3177	54.296	68.0057	75.7689	80.1624	83.0544	85.6145	88.4283
109.7	5.89115	14.9794	32.27	54.2101	67.893	75.6393	80.0202	82.8988	85.4665	88.2715
109.8	5.88575	14.9593	32.2262	54.1184	67.7781	75.5077	79.8803	82.7514	85.3214	88.1061
109.9	5.87805	14.9349	32.179	54.0344	67.6636	75.3801	79.7392	82.6048	85.1746	87.9527
110	5.8665	14.9123	32.1328	53.9546	67.5496	75.2494	79.5948	82.4515	85.0269	87.7993
110.1	5.8593	14.8903	32.0848	53.879	67.4348	75.1169	79.4527	82.3014	84.8726	87.648
110.2	5.8492	14.8714	32.0386	53.8029	67.3195	74.991	79.309	82.1517	84.7234	87.4962
110.3	5.8409	14.8495	31.991	53.7225	67.2072	74.8672	79.1714	82.0001	84.5825	87.3452
110.4	5.83145	14.8265	31.9398	53.6419	67.0976	74.7356	79.0226	81.8475	84.4393	87.1918
110.5	5.82475	14.8023	31.893	53.5592	66.9834	74.6051	78.8784	81.6993	84.3003	87.0362
110.6	5.817	14.7792	31.8527	53.4808	66.8721	74.4715	78.7431	81.5585	84.1532	86.8861
110.7	5.80875	14.7568	31.8062	53.4008	66.761	74.3426	78.6024	81.4185	84.0149	86.7288
110.8	5.79645	14.7336	31.7582	53.3225	66.6499	74.2204	78.4651	81.2714	83.8775	86.5713
110.9	5.78275	14.7137	31.7123	53.2448	66.5387	74.0948	78.3358	81.1226	83.7377	86.418
111	5.7757	14.6915	31.6707	53.1629	66.4297	73.9686	78.1943	80.9791	83.5952	86.2612
111.1	5.7661	14.6694	31.6275	53.0797	66.3204	73.8454	78.0583	80.8345	83.4495	86.1071
111.2	5.75725	14.6513	31.5852	53.0006	66.2058	73.7242	77.9272	80.6894	83.3113	85.9562
111.3	5.7462	14.6308	31.5419	52.9253	66.1019	73.601	77.7977	80.5406	83.1735	85.8034
111.4	5.7377	14.611	31.4988	52.8417	65.9914	73.4754	77.6667	80.3977	83.0287	85.646
111.5	5.72505	14.5877	31.4498	52.7577	65.8824	73.3459	77.5339	80.2544	82.8772	85.4995
111.6	5.7134	14.5642	31.4022	52.6712	65.7731	73.2208	77.4004	80.1144	82.7284	85.3448
111.7	5.70235	14.5462	31.3584	52.5875	65.6632	73.098	77.2729	79.9764	82.5858	85.1931
111.8	5.69405	14.5237	31.3145	52.5082	65.5581	72.9701	77.1463	79.8379	82.4441	85.0439
111.9	5.6856	14.5002	31.2657	52.4263	65.4486	72.8372	77.0187	79.7025	82.3021	84.8941
112	5.67755	14.4794	31.2242	52.3479	65.3375	72.7149	76.8909	79.5662	82.1601	84.7397
112.1	5.6705	14.4604	31.1791	52.2683	65.2338	72.5932	76.761	79.4285	82.0206	84.5921
112.2	5.6598	14.4387	31.1357	52.1883	65.1289	72.4755	76.6307	79.2905	81.8816	84.4487
112.3	5.64895	14.418	31.0877	52.1062	65.0196	72.3629	76.5028	79.1513	81.745	84.3046
112.4	5.6357	14.3949	31.0386	52.0228	64.9151	72.2446	76.3755	79.0122	81.608	84.1627
112.5	5.6256	14.3769	30.9959	51.9435	64.8137	72.1304	76.2544	78.8778	81.4625	84.0216
112.6	5.61455	14.3566	30.9535	51.8642	64.7145	72.0087	76.1264	78.7399	81.3133	83.8822
112.7	5.60785	14.3415	30.9079	51.7858	64.6129	71.8868	76.0003	78.6053	81.1798	83.7456
112.8	5.6003	14.3188	30.8634	51.7147	64.5083	71.7721	75.8761	78.4686	81.0498	83.6112
112.9	5.59705	14.303	30.822	51.6375	64.4073	71.6584	75.753	78.3356	80.917	83.4775
113	5.58785	14.283	30.7808	51.5624	64.3091	71.5376	75.6292	78.2052	80.7797	83.3361
113.1	5.5772	14.2637	30.7415	51.4887	64.2082	71.4224	75.5072	78.0814	80.6418	83.1964
113.2	5.56925	14.2438	30.7008	51.4169	64.1043	71.3109	75.3877	77.959	80.5063	83.0603
113.3	5.56105	14.2213	30.6514	51.3418	64.0038	71.1961	75.2589	77.8348	80.372	82.9234
113.4	5.5547	14.2019	30.6055	51.2585	63.9001	71.0815	75.1345	77.7059	80.2406	82.7847
113.5	5.54605	14.1815	30.559	51.183	63.7951	70.9627	75.0119	77.5777	80.1092	82.6473
113.6	5.5362	14.1605	30.5178	51.1076	63.6909	70.8438	74.8855	77.4475	79.9777	82.5046
113.7	5.524	14.1394	30.4743	51.0369	63.5842	70.7299	74.765	77.3151	79.8468	82.3695
113.8	5.51245	14.1174	30.4321	50.9644	63.4852	70.6127	74.6433	77.1828	79.7119	82.2325
113.9	5.5029	14.0954	30.3859	50.8877	63.387	70.4952	74.5219	77.0591	79.5831	82.0946
114	5.49425	14.0753	30.3434	50.8124	63.2848	70.3783	74.3977	76.9329	79.4487	81.9596
114.1	5.483	14.0546	30.2976	50.7333	63.1854	70.264	74.2719	76.7989	79.3136	81.8254
114.2	5.47385	14.034	30.2535	50.65	63.086	70.157	74.151	76.6724	79.1841	81.6922
114.3	5.46735	14.014	30.2112	50.5724	62.9838	70.0498	74.0333	76.546	79.0588	81.5637
114.4	5.45855	13.9946	30.1706	50.4958	62.8844	69.9393	73.9109	76.4206	78.929	81.4316
114.5	5.4505	13.976	30.131	50.4155	62.7912	69.8288	73.7861	76.2936	78.801	81.3002
114.6	5.44395	13.9572	30.0884	50.34	62.6963	69.7226	73.6635	76.1639	78.6717	81.1693
114.7	5.43405	13.9352	30.0449	50.2633	62.6013	69.6125	73.5378	76.0343	78.5432	81.033
114.8	5.42385	13.9166	30.0038	50.1842	62.5007	69.5024	73.4145	75.9047	78.4106	80.8955
114.9	5.4145	13.8975	29.9621	50.1058	62.4003	69.3935	73.2962	75.7837	78.2778	80.7614
115	5.4055	13.8767	29.92	50.0303	62.3036	69.2793	73.1808	75.6586	78.1558	80.6251
115.1	5.39635	13.8609	29.8813	49.9525	62.2022	69.1657	73.0639	75.5359	78.0331	80.4921
115.2	5.3878	13.8399	29.8429	49.88	62.1044	69.0577	72.946	75.4107	77.9044	80.3602
115.3	5.38065	13.8246	29.8039	49.8083	62.0018	68.9514	72.8253	75.2871	77.7775	80.2265
115.4	5.37165	13.805	29.7638	49.7338	61.9045	68.8405	72.7055	75.1629	77.6469	80.0962
115.5	5.36145	13.7804	29.7204	49.6587	61.8076	68.7272	72.5869	75.0374	77.5175	79.9699
115.6	5.3553	13.7568	29.6801	49.5855	61.7062	68.6185	72.4679	74.9095	77.3928	79.838
115.7	5.34715	13.7371	29.6419	49.5098	61.6077	68.5109	72.352	74.7762	77.269	79.7082
115.8	5.33815	13.7172	29.604	49.431	61.5074	68.4014	72.2355	74.6504	77.1422	79.5786
115.9	5.32785	13.6974	29.5608	49.3584	61.4095	68.2931	72.1251	74.5246	77.0091	79.4558
116	5.321	13.6772	29.5182	49.2809	61.3137	68.1839	72.0168	74.3982	76.885	79.3298
116.1	5.31705	13.6609	29.4816	49.2058	61.217	68.0735	71.9094	74.2815	76.7687	79.2064
116.2	5.30895	13.6412	29.4422	49.1345	61.1235	67.9639	71.7985	74.1618	76.6468	79.0853
116.3	5.30305	13.6234	29.4038	49.0616	61.0299	67.8591	71.6878	74.0455	76.5296	78.9645
116.4	5.294	13.6028	29.3648	48.992	60.9363	67.7508	71.5723	73.9291	76.4066	78.8388
116.5	5.2841	13.5818	29.3271	48.92	60.8441	67.6484	71.4639	73.8108	76.2866	78.71
116.6	5.2744	13.5642	29.2872	48.8492	60.7539	67.5428	71.35	73.6918	76.1686	78.582
116.7	5.2659	13.5443	29.2471	48.7788	60.659	67.4394	71.2369	73.5727	76.0474	78.4557
116.8	5.25865	13.5248	29.2108	48.7093	60.5645	67.3376	71.1267	73.4554	75.9301	78.3325
116.9	5.25325	13.5093	29.1732	48.6361	60.4699	67.2381	71.0179	73.3424	75.809	78.21
117	5.24895	13.4887	29.135	48.562	60.3775	67.1382	70.9047	73.2235	75.6879	78.0855
117.1	5.2389	13.4674	29.0933	48.4904	60.2851	67.0357	70.7917	73.0996	75.5677	77.9619
117.2	5.2324	13.4472	29.0506	48.4205	60.1946	66.9309	70.6772	72.9803	75.4521	77.8429
117.3	5.22375	13.4248	29.0074	48.3476	60.1034	66.8265	70.5623	72.8696	75.3302	77.7223
117.4	5.21475	13.4034	28.969	48.2767	60.0076	66.7185	70.449	72.7558	75.2108	77.5971
117.5	5.20665	13.3823	28.9324	48.2042	59.9137	66.6173	70.3386	72.6439	75.0933	77.4721
117.6	5.2002	13.3621	28.8951	48.1307	59.8201	66.5151	70.2271	72.5316	74.9768	77.3502
117.7	5.19555	13.3459	28.8578	48.0564	59.7275	66.4174	70.1196	72.4183	74.8666	77.2343
117.8	5.18935	13.3249	28.8188	47.9861	59.6366	66.3122	70.0126	72.3058	74.7545	77.121
117.9	5.182	13.3062	28.7762	47.9198	59.5411	66.2085	69.9007	72.1942	74.6447	77.0097
118	5.17535	13.2895	28.7377	47.847	59.4481	66.1048	69.7893	72.0803	74.5315	76.9002
118.1	5.16625	13.2725	28.699	47.7771	59.3558	66.0003	69.6771	71.9644	74.4162	76.7841
118.2	5.15905	13.255	28.6658	47.7079	59.2616	65.8987	69.5692	71.8521	74.2966	76.6642
118.3	5.14995	13.2356	28.6241	47.6369	59.1668	65.7967	69.4588	71.7398	74.1851	76.5532
118.4	5.1419	13.216	28.588	47.5692	59.0727	65.6962	69.3537	71.6306	74.0755	76.4408
118.5	5.13295	13.1939	28.5453	47.5026	58.9773	65.5914	69.2448	71.5174	73.9639	76.328
118.6	5.1257	13.1736	28.5035	47.4359	58.8832	65.4873	69.1381	71.4087	73.8518	76.2124
118.7	5.11555	13.1535	28.4632	47.3694	58.7898	65.3889	69.0333	71.2969	73.7445	76.0963
118.8	5.1038	13.1308	28.4223	47.3044	58.7001	65.2878	68.923	71.1883	73.6315	75.9869
118.9	5.09705	13.1094	28.3829	47.2365	58.6081	65.1875	68.8052	71.0837	73.5177	75.8734
119	5.08575	13.0887	28.3434	47.1662	58.5161	65.0903	68.6964	70.973	73.4027	75.7532
119.1	5.077	13.0649	28.3045	47.0985	58.425	64.9932	68.5837	70.8613	73.2862	75.6378
119.2	5.07005	13.0441	28.2679	47.0274	58.3351	64.8964	68.4667	70.751	73.1747	75.528
119.3	5.0654	13.0263	28.2328	46.9551	58.2458	64.7973	68.3555	70.6418	73.0661	75.4208
119.4	5.0605	13.0124	28.1999	46.8904	58.1593	64.7007	68.2503	70.5319	72.953	75.3072
119.5	5.05365	12.9949	28.1669	46.8316	58.0723	64.6083	68.1502	70.4248	72.8451	75.1948
119.6	5.04615	12.9767	28.1318	46.767	57.9805	64.5102	68.0455	70.3186	72.7402	75.0806
119.7	5.03985	12.961	28.091	46.6984	57.8852	64.4136	67.9399	70.2173	72.63	74.9689
119.8	5.0327	12.9404	28.0557	46.6297	57.7975	64.3187	67.8341	70.1156	72.5207	74.8554
119.9	5.02245	12.9212	28.0171	46.5643	57.7097	64.2201	67.7266	70.013	72.4175	74.744
120	5.0161	12.9031	27.9771	46.4966	57.6156	64.1232	67.6247	69.9077	72.3111	74.6361
120.1	5.01095	12.8832	27.9411	46.4295	57.5322	64.0275	67.5247	69.8048	72.2057	74.5273
120.2	5.0045	12.8664	27.9049	46.3665	57.4445	63.9314	67.4269	69.7	72.1031	74.4214
120.3	4.99975	12.8483	27.8705	46.3056	57.3579	63.834	67.3285	69.5949	71.994	74.3186
120.4	4.9928	12.8305	27.8315	46.2413	57.2745	63.7355	67.2266	69.4906	71.8879	74.2117
120.5	4.98485	12.8114	27.7963	46.1774	57.1924	63.6385	67.1254	69.3903	71.7884	74.1037
120.6	4.979	12.7926	27.7586	46.1152	57.1087	63.5435	67.0234	69.2866	71.6814	73.9949
120.7	4.97195	12.7761	27.7238	46.052	57.0235	63.4495	66.9225	69.1876	71.5776	73.8914
120.8	4.9683	12.7575	27.6883	45.9909	56.9374	63.3529	66.8251	69.0881	71.4724	73.7878
120.9	4.96175	12.7371	27.653	45.927	56.8482	63.2598	66.7239	68.9904	71.3674	73.6814
121	4.95655	12.7178	27.6186	45.8649	56.7625	63.1631	66.6249	68.8958	71.2606	73.5743
121.1	4.94935	12.7006	27.5842	45.8002	56.6788	63.0692	66.526	68.8007	71.1494	73.4673
121.2	4.94525	12.6821	27.549	45.7361	56.5933	62.9828	66.4274	68.7018	71.0404	73.3646
121.3	4.94315	12.6668	27.5124	45.6747	56.5072	62.9015	66.3312	68.6075	70.9386	73.2619
121.4	4.9376	12.6472	27.4781	45.6166	56.4265	62.8146	66.2365	68.5126	70.8358	73.1603
121.5	4.93165	12.6298	27.4423	45.5555	56.3471	62.7227	66.1365	68.4152	70.7294	73.0563
121.6	4.9268	12.6167	27.4069	45.4958	56.2655	62.6404	66.0382	68.3136	70.6286	72.9543
121.7	4.92215	12.6062	27.3745	45.4379	56.1844	62.5559	65.9395	68.2187	70.527	72.8534
121.8	4.91605	12.5914	27.3417	45.3797	56.1041	62.4701	65.8376	68.1187	70.4274	72.7511
121.9	4.9101	12.5761	27.3089	45.3239	56.0224	62.3834	65.7427	68.0189	70.324	72.6497
122	4.9048	12.5578	27.2792	45.2631	55.9426	62.2936	65.6473	67.9206	70.2242	72.5467
122.1	4.8996	12.5452	27.249	45.2025	55.8651	62.2056	65.5548	67.8248	70.1244	72.4442
122.2	4.89385	12.5293	27.2115	45.1439	55.7894	62.1176	65.4573	67.7223	70.0239	72.339
122.3	4.88865	12.5177	27.1799	45.0822	55.7109	62.0343	65.3601	67.6267	69.9252	72.2316
122.4	4.8817	12.5021	27.147	45.0228	55.6297	61.9446	65.2661	67.5325	69.8255	72.1352
122.5	4.8763	12.4902	27.1132	44.9605	55.5508	61.8577	65.1714	67.4379	69.728	72.0388
122.6	4.87285	12.4809	27.0807	44.8998	55.4721	61.7718	65.0772	67.3472	69.6359	71.9416
122.7	4.8654	12.4655	27.0491	44.8434	55.3945	61.686	64.9806	67.2567	69.5363	71.8462
122.8	4.8597	12.453	27.0173	44.7856	55.3148	61.597	64.8886	67.1653	69.4345	71.75
122.9	4.85525	12.4354	26.9834	44.7278	55.2388	61.5099	64.796	67.0694	69.3315	71.6536
123	4.85105	12.4184	26.9502	44.6666	55.164	61.4223	64.7032	66.9754	69.2347	71.5582
123.1	4.84545	12.4004	26.9199	44.6058	55.0875	61.3364	64.6149	66.879	69.1396	71.4618
123.2	4.8417	12.3849	26.8898	44.5455	55.0101	61.2481	64.5233	66.7834	69.0458	71.3623
123.3	4.8349	12.3731	26.8568	44.4841	54.9325	61.166	64.4336	66.6958	68.9495	71.2667
123.4	4.832	12.3621	26.8291	44.4245	54.8626	61.0873	64.3454	66.604	68.8562	71.172
123.5	4.82875	12.3454	26.7962	44.3649	54.7868	61.0045	64.2548	66.5157	68.7573	71.0799
123.6	4.8271	12.3327	26.7612	44.3028	54.7126	60.9188	64.164	66.426	68.6577	70.9854
123.7	4.8229	12.3221	26.7317	44.2423	54.6366	60.839	64.0752	66.3308	68.5589	70.8946
123.8	4.8188	12.3084	26.6958	44.1845	54.5621	60.7533	63.9846	66.2405	68.4655	70.8072
123.9	4.8142	12.2935	26.6622	44.1279	54.4888	60.6705	63.8908	66.1475	68.3675	70.7153
124	4.8106	12.2818	26.6328	44.0691	54.4148	60.5852	63.7981	66.0568	68.2717	70.6168
124.1	4.80565	12.2645	26.6016	44.015	54.3436	60.5066	63.7056	65.9634	68.1817	70.5227
124.2	4.803	12.2473	26.5699	43.9587	54.2752	60.4234	63.6184	65.8766	68.0918	70.4306
124.3	4.79815	12.2297	26.5373	43.9017	54.2012	60.34	63.531	65.7892	68.0051	70.339
124.4	4.7951	12.2171	26.5096	43.8458	54.1313	60.2562	63.4456	65.6944	67.9104	70.2471
124.5	4.79285	12.2057	26.4794	43.7883	54.0597	60.1697	63.3547	65.6036	67.8202	70.1505
124.6	4.7902	12.1953	26.4474	43.7328	53.9894	60.087	63.2674	65.5127	67.7284	70.0529
124.7	4.78855	12.1828	26.4183	43.674	53.9161	60.0113	63.1868	65.4246	67.6379	69.959
124.8	4.7926	12.1735	26.3866	43.6155	53.8492	59.9339	63.1008	65.3427	67.5484	69.8666
124.9	4.79075	12.1606	26.3564	43.5601	53.779	59.8534	63.0113	65.2578	67.4556	69.775
125	4.78615	12.1471	26.3268	43.5079	53.7161	59.7698	62.9299	65.1711	67.3627	69.6839
125.1	4.78205	12.1383	26.2992	43.4545	53.65	59.6889	62.8468	65.0855	67.2719	69.5976
125.2	4.77925	12.1303	26.2696	43.3984	53.5846	59.6078	62.7635	64.9977	67.184	69.5096
125.3	4.7789	12.1197	26.241	43.3408	53.5125	59.529	62.6791	64.9111	67.0947	69.4226
125.4	4.7741	12.105	26.2086	43.2868	53.4465	59.445	62.5906	64.825	67.001	69.3346
125.5	4.77145	12.0925	26.1798	43.2314	53.3753	59.3675	62.5076	64.742	66.9135	69.2429
125.6	4.76805	12.081	26.1459	43.1764	53.3091	59.2839	62.4205	64.657	66.8193	69.1554
125.7	4.76585	12.0722	26.1157	43.1175	53.2438	59.2018	62.3395	64.5738	66.7262	69.0682
125.8	4.7661	12.0613	26.0926	43.0626	53.1776	59.1227	62.2586	64.4905	66.6381	68.9833
125.9	4.76635	12.0517	26.0653	43.0093	53.1115	59.0427	62.1753	64.405	66.5542	68.8957
126	4.7671	12.041	26.0377	42.9536	53.0424	58.967	62.0974	64.3193	66.4652	68.8079
126.1	4.76195	12.0307	26.009	42.9006	52.9753	58.8851	62.0123	64.233	66.3774	68.722
126.2	4.7598	12.0184	25.9785	42.8466	52.9034	58.8101	61.9266	64.1476	66.293	68.6339
126.3	4.7591	12.0032	25.9523	42.7923	52.8354	58.7323	61.8388	64.0632	66.2057	68.544
126.4	4.75625	11.9914	25.9196	42.7376	52.7712	58.6544	61.7579	63.9793	66.1205	68.454
126.5	4.75495	11.9803	25.8946	42.6874	52.7033	58.5808	61.6776	63.9002	66.0366	68.3671
126.6	4.75685	11.9709	25.8628	42.6353	52.6366	58.5047	61.5908	63.8181	65.949	68.2816
126.7	4.7539	11.9624	25.8315	42.5842	52.5693	58.4286	61.506	63.736	65.863	68.1976
126.8	4.75135	11.9467	25.7986	42.5324	52.5016	58.3485	61.4209	63.6451	65.7751	68.1126
126.9	4.74485	11.9365	25.7665	42.4736	52.4288	58.2711	61.33	63.5566	65.6884	68.0228
127	4.74545	11.9284	25.7356	42.415	52.3568	58.194	61.2427	63.4723	65.6047	67.9351
127.1	4.74335	11.9182	25.7039	42.3662	52.2874	58.1152	61.1569	63.3856	65.5205	67.8493
127.2	4.73725	11.9063	25.6697	42.318	52.2183	58.0367	61.075	63.2969	65.4372	67.7665
127.3	4.7359	11.895	25.6376	42.2699	52.1471	57.9606	60.9929	63.2116	65.3514	67.6784
127.4	4.7323	11.8815	25.6048	42.218	52.0773	57.8796	60.9123	63.1241	65.2644	67.592
127.5	4.7284	11.8721	25.5766	42.1629	52.0044	57.8036	60.8366	63.0427	65.1824	67.503
127.6	4.7271	11.8592	25.545	42.1076	51.9377	57.7252	60.7573	62.9585	65.0927	67.4202
127.7	4.7228	11.8478	25.5151	42.0543	51.8644	57.6441	60.6828	62.8767	65.0061	67.3316
127.8	4.7203	11.834	25.4821	41.999	51.7939	57.5668	60.6075	62.7961	64.9232	67.247
127.9	4.7152	11.8184	25.451	41.9447	51.7265	57.4888	60.5279	62.7166	64.8376	67.1627
128	4.7147	11.806	25.4209	41.8904	51.6555	57.4141	60.4457	62.6377	64.7547	67.0767
128.1	4.71225	11.7954	25.3915	41.838	51.5879	57.3391	60.3646	62.558	64.6749	66.9935
128.2	4.7072	11.783	25.362	41.7884	51.5198	57.2631	60.2816	62.4752	64.5936	66.912
128.3	4.70545	11.7689	25.3313	41.7336	51.4491	57.1847	60.2	62.398	64.5078	66.8293
128.4	4.70025	11.7516	25.2997	41.6768	51.3778	57.1073	60.1193	62.3151	64.4194	66.7482
128.5	4.69795	11.7369	25.2709	41.616	51.3065	57.0362	60.0362	62.2377	64.3348	66.6635
128.6	4.69105	11.7205	25.2404	41.5617	51.24	56.9598	59.954	62.1539	64.2525	66.5827
128.7	4.6857	11.704	25.2074	41.507	51.1683	56.8808	59.8705	62.0706	64.169	66.496
128.8	4.6807	11.6907	25.1739	41.4489	51.0977	56.8044	59.788	61.9856	64.0843	66.4111
128.9	4.67595	11.6754	25.1394	41.3953	51.031	56.728	59.7049	61.9028	64.0012	66.3227
129	4.668	11.6625	25.1074	41.3414	50.9635	56.6519	59.6272	61.8188	63.9188	66.2363
129.1	4.6626	11.6477	25.0746	41.2894	50.8991	56.5804	59.5463	61.7373	63.8357	66.1483
129.2	4.6572	11.6359	25.0413	41.2367	50.8317	56.5072	59.4647	61.6544	63.7553	66.0631
129.3	4.6516	11.6233	25.0068	41.18	50.761	56.4314	59.3867	61.5721	63.679	65.9793
129.4	4.6454	11.6074	24.9738	41.1279	50.6911	56.3531	59.3057	61.4838	63.6047	65.8966
129.5	4.63805	11.5918	24.9434	41.0731	50.6153	56.2778	59.2278	61.4039	63.5266	65.8074
129.6	4.63435	11.5812	24.9123	41.0196	50.5515	56.2071	59.1511	61.3245	63.4494	65.72
129.7	4.6275	11.5678	24.8799	40.9677	50.4829	56.135	59.0698	61.2421	63.3681	65.6355
129.8	4.62255	11.554	24.8489	40.9146	50.4133	56.0608	58.9885	61.1621	63.2857	65.5524
129.9	4.6121	11.5401	24.8172	40.8652	50.3448	55.9864	58.907	61.0786	63.2029	65.4691
130	4.605	11.5277	24.7879	40.8124	50.2788	55.9108	58.8294	60.9996	63.1233	65.3834
130.1	4.59905	11.5129	24.7561	40.7601	50.2135	55.8407	58.7509	60.9166	63.0456	65.2968
130.2	4.59515	11.4992	24.7245	40.7088	50.1465	55.7656	58.6702	60.8415	62.9678	65.2103
130.3	4.5902	11.486	24.6952	40.6529	50.0761	55.6925	58.5894	60.7622	62.8869	65.123
130.4	4.58425	11.4711	24.6612	40.6007	50.0074	55.616	58.5116	60.6803	62.8065	65.0416
130.5	4.57795	11.4536	24.6273	40.546	49.9342	55.5429	58.4346	60.5975	62.7291	64.9581
130.6	4.5712	11.4364	24.5957	40.4939	49.8638	55.4701	58.3536	60.5174	62.6484	64.8745
130.7	4.5672	11.4208	24.5668	40.4407	49.796	55.396	58.2789	60.4408	62.5692	64.7913
130.8	4.56105	11.4045	24.5341	40.3902	49.728	55.3169	58.2012	60.363	62.4934	64.7069
130.9	4.55245	11.3889	24.507	40.3364	49.6536	55.2462	58.1258	60.2859	62.4188	64.6194
131	4.54475	11.3758	24.4767	40.2841	49.5879	55.1695	58.0501	60.2013	62.3421	64.535
131.1	4.5399	11.368	24.4455	40.2285	49.5215	55.0933	57.9707	60.1209	62.2661	64.4487
131.2	4.5371	11.3505	24.4108	40.1746	49.4519	55.0157	57.8893	60.0425	62.1898	64.363
131.3	4.5338	11.3367	24.3787	40.1188	49.3833	54.9385	57.8105	59.9639	62.108	64.2756
131.4	4.52745	11.3221	24.3451	40.0633	49.3182	54.8665	57.7342	59.8862	62.0265	64.1925
131.5	4.52195	11.3089	24.3138	40.007	49.2532	54.7946	57.6575	59.8036	61.9505	64.1101
131.6	4.51125	11.2897	24.2767	39.9533	49.1935	54.7148	57.58	59.7179	61.8703	64.0274
131.7	4.50405	11.2732	24.2454	39.9006	49.1242	54.6375	57.5042	59.6352	61.7923	63.9419
131.8	4.4963	11.2553	24.2134	39.8466	49.0531	54.5617	57.4287	59.5556	61.7186	63.858
131.9	4.48975	11.2456	24.1784	39.7964	48.9877	54.4888	57.3519	59.4777	61.6443	63.7747
132	4.4833	11.2302	24.1425	39.7447	48.9224	54.4187	57.2772	59.3944	61.5614	63.6944
132.1	4.48095	11.218	24.1094	39.6919	48.8498	54.3457	57.2013	59.3128	61.4872	63.6092
132.2	4.47465	11.2005	24.0777	39.6374	48.7802	54.2726	57.1269	59.2326	61.4079	63.5306
132.3	4.46875	11.1873	24.0467	39.5822	48.7183	54.1979	57.0532	59.1551	61.3335	63.4527
132.4	4.46105	11.1775	24.0162	39.5283	48.6539	54.1255	56.978	59.0724	61.257	63.374
132.5	4.4541	11.1629	23.9856	39.4762	48.585	54.0559	56.9016	58.992	61.179	63.2934
132.6	4.44605	11.1469	23.9511	39.4202	48.5199	53.9831	56.8283	58.9104	61.0981	63.209
132.7	4.435	11.1265	23.9213	39.367	48.4511	53.9082	56.7532	58.8308	61.0209	63.1294
132.8	4.4291	11.1068	23.8947	39.3128	48.3826	53.8348	56.6792	58.7471	60.9466	63.0458
132.9	4.42235	11.0935	23.8635	39.2582	48.3162	53.7646	56.6026	58.668	60.8712	62.9626
133	4.41705	11.0795	23.8366	39.2052	48.2506	53.6944	56.5322	58.5864	60.7961	62.8848
133.1	4.41025	11.0653	23.8057	39.1547	48.1857	53.62	56.4573	58.504	60.7175	62.8083
133.2	4.402	11.0493	23.7741	39.1013	48.1177	53.5472	56.3832	58.426	60.6332	62.7276
133.3	4.4001	11.0341	23.7462	39.0457	48.0514	53.4749	56.3094	58.3497	60.5528	62.6453
133.4	4.39265	11.0191	23.7143	38.9909	47.9866	53.401	56.2361	58.2739	60.4719	62.5672
133.5	4.386	11.0058	23.6812	38.9399	47.9232	53.3294	56.1604	58.1967	60.3959	62.4863
133.6	4.3815	10.9938	23.6511	38.8867	47.8592	53.2606	56.0808	58.1165	60.322	62.4085
133.7	4.37535	10.98	23.6199	38.8365	47.7915	53.1907	56.0044	58.0393	60.2492	62.3313
133.8	4.373	10.9656	23.5905	38.7852	47.7281	53.1189	55.9276	57.9671	60.1722	62.2531
133.9	4.3659	10.9494	23.5557	38.7306	47.6622	53.0464	55.8466	57.891	60.0918	62.1722
134	4.3618	10.9339	23.5216	38.675	47.5937	52.9728	55.7754	57.8152	60.0171	62.0914
134.1	4.35545	10.9189	23.4916	38.6233	47.5336	52.9011	55.7052	57.7413	59.94	62.013
134.2	4.34885	10.9026	23.4584	38.5777	47.4688	52.8311	55.6292	57.6653	59.863	61.9339
134.3	4.3419	10.8838	23.4238	38.5221	47.4009	52.7584	55.5516	57.585	59.7831	61.8552
134.4	4.33355	10.8683	23.3918	38.4674	47.3329	52.6829	55.4734	57.5032	59.7028	61.7739
134.5	4.32735	10.8506	23.3584	38.4143	47.2674	52.6057	55.3965	57.4227	59.6211	61.6919
134.6	4.3207	10.8325	23.3226	38.3608	47.1995	52.5321	55.3226	57.3441	59.5415	61.6116
134.7	4.3157	10.8191	23.2917	38.3084	47.1309	52.4634	55.2493	57.2675	59.4623	61.5288
134.8	4.30895	10.8054	23.2599	38.2585	47.0661	52.3929	55.1747	57.1924	59.3813	61.4514
134.9	4.30395	10.7874	23.2291	38.2077	47.0015	52.3201	55.0997	57.1184	59.3036	61.3721
135	4.3004	10.7757	23.1987	38.1549	46.9396	52.2494	55.0289	57.0399	59.2273	61.2937
135.1	4.29635	10.7626	23.1668	38.1052	46.8781	52.1792	54.9559	56.9648	59.149	61.2201
135.2	4.29125	10.7525	23.1375	38.0521	46.8118	52.1053	54.8795	56.8875	59.0725	61.1462
135.3	4.2866	10.7393	23.1075	37.9995	46.7465	52.031	54.8061	56.8136	59.0021	61.0699
135.4	4.28055	10.7279	23.0783	37.9504	46.6867	51.9598	54.7352	56.7379	58.9282	60.9947
135.5	4.2774	10.7148	23.0489	37.9002	46.6263	51.8936	54.6628	56.6685	58.8493	60.919
135.6	4.27315	10.7001	23.019	37.8504	46.5707	51.8223	54.5916	56.5912	58.7753	60.8467
135.7	4.26685	10.6881	22.9886	37.7971	46.5053	51.7522	54.523	56.5165	58.6997	60.7763
135.8	4.26315	10.6694	22.9587	37.7444	46.4444	51.6816	54.4515	56.4423	58.6176	60.7002
135.9	4.2573	10.6534	22.9252	37.6898	46.3825	51.6033	54.3785	56.3675	58.5397	60.6236
136	4.257	10.6404	22.897	37.6356	46.3198	51.5334	54.3075	56.2955	58.4643	60.5456
136.1	4.25265	10.6255	22.8661	37.584	46.2576	51.4611	54.2369	56.2215	58.3865	60.4718
136.2	4.24965	10.6109	22.8357	37.5335	46.1979	51.3902	54.1696	56.151	58.3082	60.3981
136.3	4.24235	10.595	22.8083	37.4806	46.1365	51.3169	54.0989	56.075	58.2302	60.3234
136.4	4.23645	10.5841	22.7766	37.431	46.0722	51.2472	54.0271	56.0023	58.1573	60.2461
136.5	4.23335	10.5723	22.7471	37.3809	46.0102	51.1769	53.955	55.9257	58.0797	60.1708
136.6	4.23055	10.563	22.717	37.3306	45.9569	51.1066	53.884	55.8513	58.0012	60.0962
136.7	4.2288	10.5528	22.6859	37.2803	45.8964	51.0373	53.8178	55.7785	57.9299	60.0215
136.8	4.21995	10.5392	22.6572	37.2303	45.8314	50.9648	53.7474	55.7127	57.8596	59.9479
136.9	4.2128	10.5224	22.6244	37.1814	45.7709	50.8961	53.6751	55.6454	57.7867	59.8749
137	4.20695	10.5074	22.592	37.1337	45.7129	50.8285	53.6046	55.5703	57.7125	59.7993
137.1	4.2039	10.494	22.5623	37.0807	45.6527	50.7628	53.5309	55.5021	57.6388	59.7207
137.2	4.19525	10.4763	22.5301	37.029	45.5917	50.6913	53.4588	55.4313	57.5635	59.6494
137.3	4.18945	10.4614	22.5026	36.9759	45.5308	50.6184	53.3904	55.3647	57.4881	59.5752
137.4	4.18515	10.4471	22.4758	36.9264	45.4691	50.5462	53.3246	55.2977	57.4177	59.5047
137.5	4.17925	10.4349	22.4492	36.8803	45.4135	50.4748	53.2512	55.2249	57.3424	59.4323
137.6	4.1762	10.4201	22.4197	36.8283	45.3548	50.405	53.1859	55.157	57.2688	59.3552
137.7	4.1707	10.4078	22.3891	36.7789	45.297	50.3362	53.1138	55.0877	57.1941	59.2813
137.8	4.1666	10.3962	22.3601	36.73	45.2382	50.2688	53.0416	55.0204	57.1222	59.2051
137.9	4.16375	10.3824	22.3284	36.682	45.1826	50.1989	52.9734	54.9514	57.0463	59.1333
138	4.1588	10.3615	22.2995	36.6318	45.128	50.1261	52.9023	54.8806	56.9726	59.0633
138.1	4.15295	10.3465	22.2699	36.5831	45.068	50.0543	52.8301	54.8064	56.9018	58.9905
138.2	4.14455	10.3282	22.2413	36.5339	45.0111	49.9824	52.7595	54.7361	56.8314	58.9208
138.3	4.14	10.3148	22.2104	36.4852	44.9526	49.9128	52.6917	54.6648	56.762	58.8506
[truncated: 4,117 more rows]
