# Supplementary material for: A bacterial CARD–NLR-like immune system controls the release of gene transfer agents
Source: Nat Microbiol. 2026 Apr 16;11(6):1511–30. doi: 10.1038/s41564-026-02316-4 (PMC13236601; doi:10.1038/s41564-026-02316-4)
Supplement: Supplementary file 18 — Surface plasmon resonance data for CdxB binding to gafYZ promoter fragments (Extended Data Fig. 10b), RNA-seq volcano plot for ΔcdxBΔrogAΔGTA compared with ΔrogAΔGTA (Extended Data Fig. 10c) and anti-GafY immunoblots (Extended Data Fig. 10d). [file 41564_2026_2316_MOESM18_ESM.xlsx]

## Sheet: Extended Data Fig. 10b
Extended Data Fig. 10b. Surface plasmon resonance data for CdxB binding to gafYZ promoter fragments
gafYZ promoter fragment	CdxB concentration
	100 nM					500 nM
	Biological repeat 1	Biological repeat 2	Biological repeat 3	Mean	Standard deviation	Biological repeat 1	Biological repeat 2	Biological repeat 3	Mean	Standard deviation
1	-0.807145	-0.620685	-0.54128	-0.65637	0.136478	0.441532	0.542613	0.618467	0.534204	0.0887669
2	0.278121	0.466515	0.528867	0.424501	0.130546	6.13302	6.16618	6.31136	6.20352	0.0948537
3	-0.457859	-0.310051	-0.288502	-0.352137	0.092189	1.45315	1.52794	1.62624	1.53578	0.0868066
4	-0.545563	-0.395873	-0.35242	-0.431285	0.101324	0.439767	0.520228	0.559626	0.50654	0.0610903
5	-0.299402	-0.157879	-0.0987106	-0.18533	0.103124	1.6118	1.68158	1.73528	1.67622	0.0619138
6	-0.111384	0.0662545	-3.94431	-1.32981	2.26596	5.72089	3.62132	3.68253	4.34158	1.19491
7	-0.607761	-0.459574	-0.337784	-0.468373	0.135203	2.30464	2.41426	2.58055	2.43315	0.138926
8	0.380444	0.462024	0.565793	0.46942	0.0928959	4.74164	4.82322	4.99924	4.8547	0.131649
9	17.3326	17.4682	17.7756	17.5255	0.227017	55.905	55.9026	56.1851	55.9976	0.16242
10	33.0212	32.9649	33.3519	33.1127	0.209092	142.92	143.002	143.416	143.113	0.266198
11	0.901949	1.01398	1.07915	0.99836	0.0896292	7.13321	7.24026	7.34259	7.23869	0.104697
12	0.129823	0.202874	0.250644	0.194447	0.0608496	3.69619	3.55124	3.60999	3.61914	0.0729053
Measurement: CdxB binding response (% of theoretical Rmax)

## Sheet: Extended Data Fig. 10c
Extended Data Fig. 10c. RNA-seq volcano plot for ΔcdxBΔrogAΔGTA compared to ΔrogAΔGTA
Gene	log2 fold-change	-log (adjusted P-value)
CCNA_01788	2.8919	40.2283
CCNA_02053	2.4338	22.3057
CCNA_01113	2.161	22.1562
CCNA_03327	1.8016	19.1174
CCNA_02378	1.8754	17.4343
CCNA_01112	2.0274	15.3614
CCNA_03450	1.7738	14.2434
CCNA_01111	1.8397	13.7322
CCNA_00224	1.9352	13.0214
CCNA_02727	-2.9342	13.0214
CCNA_01086	-2.0036	11.9987
CCNA_03825	1.8567	11.0733
CCNA_R0137	3.0455	10.4212
CCNA_03138	2.0294	10.2706
CCNA_03824	1.6963	10.1834
CCNA_01260	2.8197	9.8493
CCNA_01860	1.8808	9.704
CCNA_03013	2.1857	9.4759
CCNA_03169	2.1995	8.8967
CCNA_03662	1.206	8.873
CCNA_02517	1.7269	8.8094
CCNA_02762	1.8078	8.803
CCNA_00898	1.6731	8.4963
CCNA_03635	1.4045	8.3871
CCNA_00981	2.2842	8.3525
CCNA_03607	-1.366	8.3403
CCNA_03014	2.0742	8.0643
CCNA_00926	1.1586	7.7535
CCNA_02792	-1.5343	7.7356
CCNA_01385	1.7079	7.6616
CCNA_03767	2.0632	7.631
CCNA_00431	1.3781	7.5467
CCNA_03973	-2.2954	7.4798
CCNA_00515	1.7114	7.3742
CCNA_02784	1.8192	7.2278
CCNA_02783	1.3326	7.2003
CCNA_02910	-1.0453	7.1428
CCNA_01558	-1.9759	7.1369
CCNA_00096	1.5035	7.1246
CCNA_02556	2.57	7.1098
CCNA_02554	2.6532	6.8655
CCNA_01170	1.7003	6.5405
CCNA_03906	2.1031	6.5405
CCNA_02251	-1.5933	6.5204
CCNA_01308	1.4199	6.4758
CCNA_02176	1.5484	6.4031
CCNA_02604	-1.5866	6.4025
CCNA_02831	1.6542	6.2546
CCNA_02283	-1.6103	6.171
CCNA_01184	1.5666	6.0764
CCNA_01475	-1.976	6.0647
CCNA_03579	-1.7916	6.0608
CCNA_R0167	2.6809	6.0355
CCNA_01755	1.5702	5.9942
CCNA_01837	1.8189	5.9818
CCNA_03764	1.2942	5.9011
CCNA_00850	1.1611	5.8357
CCNA_00705	1.0996	5.8267
CCNA_00925	1.2225	5.8109
CCNA_01859	1.41	5.7089
CCNA_00201	-1.9194	5.6812
CCNA_02091	-1.3388	5.6812
CCNA_01247	3.5244	5.6786
CCNA_01826	1.1007	5.6715
CCNA_00361	-1.3831	5.6643
CCNA_03886	3.2662	5.6621
CCNA_01164	-1.4511	5.6383
CCNA_02048	-1.6712	5.5745
CCNA_02603	-1.8181	5.5648
CCNA_00897	1.3785	5.4369
CCNA_03629	-1.1146	5.3714
CCNA_01312	1.3545	5.3565
CCNA_01685	1.371	5.3035
CCNA_01307	1.1818	5.268
CCNA_01321	1.9579	5.2657
CCNA_00430	1.2077	5.1785
CCNA_01303	1.352	5.171
CCNA_02259	1.4835	5.1168
CCNA_00579	2.4515	5.0869
CCNA_00382	1.811	5.0691
CCNA_01536	1.1938	5.0293
CCNA_02853	1.424	5.0021
CCNA_02672	1.4415	4.97
CCNA_01850	0.8933	4.9134
CCNA_02616	1.3928	4.9134
CCNA_00097	1.4346	4.7859
CCNA_01425	-1.6028	4.7526
CCNA_00800	-0.9782	4.7027
CCNA_03524	1.2432	4.6861
CCNA_02416	-1.2442	4.5752
CCNA_01327	-1.1866	4.5696
CCNA_01968	1.2802	4.567
CCNA_02615	1.3751	4.567
CCNA_02106	1.7503	4.5608
CCNA_02785	1.463	4.5587
CCNA_02206	-1.3403	4.5047
CCNA_03763	1.3446	4.501
CCNA_03108	-1.3646	4.4446
CCNA_01042	-1.0409	4.4443
CCNA_03768	1.3829	4.4261
CCNA_03134	1.5653	4.3836
CCNA_00803	-1.1572	4.3505
CCNA_03211	1.3976	4.3444
CCNA_02596	1.0195	4.3261
CCNA_01523	-1.4987	4.2963
CCNA_03561	0.9168	4.291
CCNA_03888	1.4133	4.2837
CCNA_01527	1.2037	4.2689
CCNA_02854	1.4087	4.2296
CCNA_R0064	1.9495	4.1482
CCNA_02250	-1.2491	4.1464
CCNA_03254	1.8391	4.1464
CCNA_03997	-0.8982	4.1151
CCNA_01076	1.3136	4.0852
CCNA_02205	1.5952	4.0813
CCNA_03257	1.7103	4.0687
CCNA_03233	1.4637	3.9956
CCNA_00567	1.2354	3.965
CCNA_02590	-1.0725	3.9461
CCNA_01368	-0.981	3.9406
CCNA_01185	1.2373	3.9167
CCNA_01180	1.1695	3.8827
CCNA_01318	1.3303	3.8579
CCNA_00990	-1.4944	3.8349
CCNA_01125	-2.0063	3.8349
CCNA_02622	-0.9935	3.8349
CCNA_01418	-1.25	3.8256
CCNA_02530	-1.4637	3.8156
CCNA_02175	1.9361	3.6989
CCNA_03396	0.9027	3.6761
CCNA_00591	1.8654	3.6586
CCNA_01846	1.0001	3.6528
CCNA_00417	1.1312	3.6511
CCNA_00530	1.6593	3.6511
CCNA_02617	1.223	3.6328
CCNA_03656	-1.0934	3.6199
CCNA_01406	-1.0561	3.6055
CCNA_00593	2.3562	3.5937
CCNA_00879	1.796	3.5937
CCNA_01916	1.1817	3.5927
CCNA_01316	1.2693	3.5756
CCNA_03609	-0.9731	3.5673
CCNA_02402	-1.1772	3.5145
CCNA_02763	0.8625	3.5145
CCNA_03328	1.4973	3.5079
CCNA_02583	-1.0725	3.4862
CCNA_02855	1.257	3.4854
CCNA_01309	1.2003	3.4781
CCNA_00149	1.235	3.4675
CCNA_00698	0.9916	3.4405
CCNA_02999	-0.9987	3.4294
CCNA_02642	1.1696	3.4193
CCNA_01195	-1.2426	3.4094
CCNA_01236	-3.0346	3.4066
CCNA_00938	-1.5912	3.4064
CCNA_03584	-1.0925	3.3949
CCNA_03666	1.2575	3.3931
CCNA_00151	1.2533	3.3899
CCNA_01323	1.4154	3.3899
CCNA_02447	-1.0047	3.3899
CCNA_02097	-1.29	3.3853
CCNA_03680	0.987	3.3798
CCNA_00872	-1.0304	3.3763
CCNA_03370	1.2827	3.3729
CCNA_02997	1.2865	3.372
CCNA_00937	-2.2431	3.3673
CCNA_01966	-1.1001	3.3562
CCNA_00027	-1.2805	3.3455
CCNA_03291	-1.1332	3.3416
CCNA_01567	-1.1288	3.3398
CCNA_03315	-1.3571	3.3112
CCNA_03733	1.337	3.3112
CCNA_R0117	-0.9743	3.2955
CCNA_01453	-1.3456	3.2774
CCNA_03098	1.1014	3.2661
CCNA_00353	1.6684	3.2651
CCNA_03716	1.1182	3.2615
CCNA_01319	1.3703	3.2564
CCNA_01840	1.2153	3.2564
CCNA_01082	0.7195	3.2313
CCNA_03667	1.3074	3.2067
CCNA_02125	-1.2688	3.1695
CCNA_01149	1.3342	3.148
CCNA_01624	-1.1597	3.148
CCNA_00878	0.8731	3.1471
CCNA_00849	0.9623	3.137
CCNA_00299	1.36	3.1339
CCNA_01799	-1.0968	3.0973
CCNA_03269	1.2948	3.0935
CCNA_03931	-1.1303	3.0935
CCNA_03637	1.2719	3.0712
CCNA_03161	-1.3111	3.0533
CCNA_03762	1.1885	3.0165
CCNA_R0020	2.5317	3.0161
CCNA_03060	-1.8332	2.9908
CCNA_00808	-1.8226	2.9877
CCNA_01561	2.3151	2.9521
CCNA_03681	0.9109	2.9406
CCNA_01559	-1.4214	2.9388
CCNA_02953	2.1048	2.9388
CCNA_00533	2.3707	2.9199
CCNA_00220	-0.9479	2.9093
CCNA_01520	-1.2643	2.9093
CCNA_02623	-1.3458	2.8977
CCNA_03465	-0.9507	2.8816
CCNA_02808	2.2397	2.876
CCNA_01313	1.1599	2.8758
CCNA_01563	0.8609	2.8663
CCNA_03360	-0.6967	2.8287
CCNA_00279	-0.8762	2.8271
CCNA_01823	2.3225	2.8269
CCNA_03144	-0.9384	2.8269
CCNA_00338	0.8947	2.8173
CCNA_01235	-1.5286	2.7774
CCNA_02256	-1.1928	2.7628
CCNA_03988	1.0865	2.754
CCNA_03826	1.3589	2.754
CCNA_03297	-1.4068	2.7523
CCNA_03517	1.0477	2.7523
CCNA_03839	1.3373	2.7516
CCNA_00148	0.9375	2.7434
CCNA_02531	-1.3007	2.7327
CCNA_00390	-1.076	2.7255
CCNA_01326	-0.8888	2.7073
CCNA_01596	-0.7847	2.707
CCNA_00582	2.4304	2.706
CCNA_03810	1.2258	2.6931
CCNA_02459	-1.3589	2.6782
CCNA_02172	0.8715	2.6734
CCNA_03276	1.7897	2.6534
CCNA_03012	1.3585	2.6483
CCNA_01479	-1.2778	2.6429
CCNA_00033	0.8899	2.637
CCNA_02597	1.0496	2.6324
CCNA_02100	-1.4387	2.6175
CCNA_02589	-0.871	2.6031
CCNA_01466	-1.0566	2.6016
CCNA_03131	1.3059	2.5978
CCNA_03346	-1.6159	2.5978
CCNA_01457	1.4436	2.5661
CCNA_00432	0.857	2.5617
CCNA_01831	1.2902	2.5582
CCNA_00822	-1.4592	2.5246
CCNA_03468	2.3919	2.5246
CCNA_01739	0.9751	2.5164
CCNA_00810	-1.1394	2.5116
CCNA_02078	-0.9693	2.492
CCNA_03695	-0.9893	2.492
CCNA_03232	1.7001	2.4711
CCNA_03214	-1.074	2.4644
CCNA_03366	-0.7611	2.4564
CCNA_02933	1.0631	2.4385
CCNA_02401	-1.2524	2.4279
CCNA_03210	1.2423	2.4279
CCNA_02417	-0.8038	2.4202
CCNA_02886	-1.2199	2.4202
CCNA_02678	-1.0323	2.4161
CCNA_03487	-1.0383	2.4049
CCNA_03957	1.174	2.402
CCNA_02450	-1.0059	2.3893
CCNA_02945	1.2461	2.3563
CCNA_02312	-0.8347	2.3517
CCNA_03587	-1.4108	2.3517
CCNA_01306	0.8162	2.3478
CCNA_01132	-1.1007	2.3326
CCNA_02811	1.8369	2.3315
CCNA_00958	-0.7621	2.32
CCNA_00570	1.3954	2.309
CCNA_01769	1.2039	2.3034
CCNA_03227	-0.791	2.3004
CCNA_00535	-1.312	2.2786
CCNA_03363	-0.954	2.2776
CCNA_01519	-1.0899	2.2585
CCNA_01233	2.4235	2.2503
CCNA_01169	1.4423	2.2444
CCNA_01286	-2.9368	2.2388
CCNA_01822	1.1835	2.2388
CCNA_02859	1.0646	2.2207
CCNA_03120	0.973	2.2173
CCNA_00399	-2.0569	2.2146
CCNA_03577	0.6453	2.2146
CCNA_02158	1.9266	2.2127
CCNA_02052	-0.9965	2.2091
CCNA_01849	0.7661	2.2047
CCNA_01542	-1.1009	2.2031
CCNA_00801	-0.9052	2.2021
CCNA_03689	-0.5977	2.1893
CCNA_00637	1.5857	2.1793
CCNA_01194	-0.9761	2.1643
CCNA_01621	-0.7721	2.1635
CCNA_02595	-0.9736	2.1635
CCNA_03170	2.0331	2.1555
CCNA_01637	-0.664	2.151
CCNA_01612	-0.8919	2.1486
CCNA_01109	-0.691	2.1436
CCNA_00531	1.4993	2.1387
CCNA_02643	1.1025	2.1387
CCNA_01311	1.1117	2.1249
CCNA_03459	1.3382	2.1249
CCNA_00280	-0.7805	2.1207
CCNA_02218	0.7718	2.1049
CCNA_01317	1.4807	2.1026
CCNA_03559	1.5685	2.1007
CCNA_00701	1.4463	2.0943
CCNA_02000	1.0106	2.0844
CCNA_01400	-1.5082	2.0825
CCNA_02591	-0.977	2.0653
CCNA_02133	-0.9765	2.0637
CCNA_02765	3.0697	2.0577
CCNA_03855	1.2949	2.0577
CCNA_00143	-1.0193	2.0496
CCNA_00601	1.7125	2.0496
CCNA_02246	-1.0024	2.0496
CCNA_03924	-0.9946	2.0496
CCNA_02640	-0.9816	2.0496
CCNA_03449	0.8133	2.0496
CCNA_02003	-0.6549	2.0449
CCNA_00922	-1.0094	2.0418
CCNA_00580	1.7593	2.0412
CCNA_00041	0.5714	2.0366
CCNA_03658	-1.093	2.0326
CCNA_02915	0.9223	2.0255
CCNA_02225	1.6726	1.998
CCNA_02375	1.8071	1.9831
CCNA_01075	0.9577	1.973
CCNA_01380	-1.1266	1.9636
CCNA_00568	1.8604	1.9553
CCNA_03981	0.9818	1.9491
CCNA_00186	-1.1682	1.9464
CCNA_02539	-1.2149	1.9464
CCNA_00747	-0.6813	1.9434
CCNA_03765	1.1206	1.9316
CCNA_02788	1.8102	1.9175
CCNA_00889	-1.3158	1.909
CCNA_02086	-1.0278	1.9061
CCNA_00088	-0.7415	1.9059
CCNA_02663	-0.7874	1.904
CCNA_03095	1.9801	1.904
CCNA_02357	-0.8131	1.9
CCNA_02818	-1.0243	1.9
CCNA_02701	0.8295	1.8977
CCNA_00269	-2.7393	1.8974
CCNA_R0111	2.6001	1.8969
CCNA_01114	1.6217	1.8959
CCNA_03661	0.7262	1.8959
CCNA_00639	1.0269	1.887
CCNA_02104	2.3328	1.887
CCNA_02728	-0.6519	1.887
CCNA_01803	-1.0049	1.8747
CCNA_03344	-0.8303	1.8724
CCNA_02208	-0.9746	1.8651
CCNA_02929	1.535	1.8643
CCNA_03593	0.9092	1.8636
CCNA_00367	-1.0197	1.8629
CCNA_01979	-0.6057	1.8626
CCNA_02518	0.6429	1.8626
CCNA_03359	-0.7488	1.8626
CCNA_00371	1.101	1.8621
CCNA_00899	-0.7034	1.8621
CCNA_01481	-1.6357	1.8621
CCNA_03560	0.6331	1.8582
CCNA_00927	0.6191	1.8555
CCNA_01601	-1.3636	1.8521
CCNA_00155	-0.6707	1.8506
CCNA_01193	-2.0556	1.8506
CCNA_01745	-0.6689	1.8506
CCNA_00424	-0.6683	1.8441
CCNA_00930	0.6281	1.8441
CCNA_02767	1.2993	1.8432
CCNA_00974	-0.7013	1.8411
CCNA_00765	-2.7872	1.835
CCNA_01322	0.9592	1.835
CCNA_03712	1.5816	1.8257
CCNA_02222	1.9765	1.8157
CCNA_02395	-1.3438	1.8157
CCNA_00024	-1.4922	1.8153
CCNA_02970	-1.3111	1.8153
CCNA_03811	1.1242	1.8153
CCNA_01078	1.2728	1.8126
CCNA_01647	-2.4047	1.811
CCNA_01832	1.0403	1.8057
CCNA_00486	1.0804	1.8028
CCNA_01973	-1.049	1.796
CCNA_01414	-1.1891	1.789
CCNA_03177	0.745	1.7859
CCNA_00555	-1.4719	1.7827
CCNA_03099	1.1596	1.7827
CCNA_01007	-0.8329	1.7801
CCNA_00802	-1.4014	1.7757
CCNA_00799	-0.7085	1.773
CCNA_03454	-0.8105	1.7699
CCNA_00379	-0.771	1.7698
CCNA_00592	1.823	1.7698
CCNA_00236	0.9972	1.7698
CCNA_02277	0.5816	1.7652
CCNA_02994	0.7289	1.7403
CCNA_01556	-0.9187	1.7269
CCNA_01462	1.6699	1.715
CCNA_02041	-1.0267	1.6935
CCNA_01590	-0.8267	1.6912
CCNA_00737	0.5697	1.6814
CCNA_01333	1.0874	1.6814
CCNA_01629	-0.7734	1.6814
CCNA_02601	-0.7221	1.6648
CCNA_00764	-0.9025	1.6585
CCNA_03185	-1.8832	1.6576
CCNA_02085	-1.255	1.6492
CCNA_02529	1.1527	1.6492
CCNA_03702	0.5488	1.6492
CCNA_03766	1.3132	1.6491
CCNA_02540	-0.8276	1.6452
CCNA_03030	-0.5852	1.6452
CCNA_03171	1.0219	1.6417
CCNA_00980	1.4768	1.6401
CCNA_03828	-0.8426	1.6374
CCNA_02726	-1.0527	1.6317
CCNA_03127	-0.9794	1.6317
CCNA_00145	-1.3896	1.6204
CCNA_02889	-1.0271	1.6204
CCNA_01440	0.819	1.6146
CCNA_R0112	1.7431	1.5962
CCNA_00600	2.1525	1.5958
CCNA_00694	-0.8413	1.5822
CCNA_03213	-0.7339	1.5775
CCNA_02807	1.0314	1.5748
CCNA_01443	-1.0814	1.5677
CCNA_02838	-1.0502	1.5677
CCNA_03369	-0.6771	1.553
CCNA_00142	-1.3172	1.5391
CCNA_03209	1.9621	1.5339
CCNA_03445	-1.1801	1.5339
CCNA_02979	-0.7741	1.5213
CCNA_03575	-0.929	1.5213
CCNA_01081	0.6611	1.518
CCNA_03398	1.0678	1.518
CCNA_01248	1.1749	1.5077
CCNA_02624	-0.9589	1.5025
CCNA_01415	-0.6946	1.4957
CCNA_01950	-0.8173	1.4957
CCNA_02216	1.0123	1.4914
CCNA_03905	1.615	1.4837
CCNA_01369	-0.6602	1.4828
CCNA_00539	1.6254	1.4814
CCNA_00597	2.2968	1.4811
CCNA_00282	-1.337	1.4803
CCNA_03568	-0.6475	1.4712
CCNA_01026	-0.6663	1.4708
CCNA_03591	-0.6371	1.4706
CCNA_02077	-1.3183	1.4669
CCNA_01332	1.0108	1.4667
CCNA_02516	-0.6511	1.4667
CCNA_01057	0.6803	1.4645
CCNA_03293	0.9754	1.4645
CCNA_03770	-0.9004	1.4541
CCNA_03790	-0.6658	1.4541
CCNA_02130	-1.0616	1.4494
CCNA_R0015	1.6533	1.4494
CCNA_01204	-0.8524	1.4441
CCNA_02329	-1.4593	1.4441
CCNA_00115	0.7557	1.4399
CCNA_01091	-0.7149	1.4291
CCNA_03271	0.6287	1.4186
CCNA_03006	0.9541	1.4152
CCNA_00087	-0.6583	1.4079
CCNA_01090	-0.8523	1.4079
CCNA_01084	-0.7838	1.4057
CCNA_00163	0.6732	1.4043
CCNA_00392	-0.7463	1.3966
CCNA_02743	1.1751	1.3918
CCNA_03876	0.5912	1.3857
CCNA_R0194	0.569	1.3856
CCNA_01441	1.4612	1.3832
CCNA_03000	-0.8151	1.3748
CCNA_02557	1.6584	1.3723
CCNA_02982	1.4731	1.3723
CCNA_03508	-1.4385	1.3723
CCNA_03938	-1.8461	1.3723
CCNA_R0151	1.2291	1.3698
CCNA_01885	2.4396	1.364
CCNA_03367	1.2904	1.3622
CCNA_03823	0.681	1.3588
CCNA_00159	-0.6996	1.3569
CCNA_03444	0.666	1.3569
CCNA_03611	1.2116	1.3569
CCNA_00782	0.7832	1.35
CCNA_00861	-0.9465	1.35
CCNA_01110	-0.5803	1.35
CCNA_01431	-1.0419	1.35
CCNA_03265	0.9721	1.35
CCNA_02755	-0.8415	1.3477
CCNA_03865	0.5463	1.3457
CCNA_02587	-0.8251	1.3426
CCNA_02660	-0.9617	1.3361
CCNA_02679	-1.0515	1.3361
CCNA_03389	1.9166	1.3294
CCNA_01531	-2.7245	1.3169
CCNA_00433	-1.0472	1.3151
CCNA_03092	0.7217	1.3135
CCNA_03159	0.9258	1.3068
CCNA_00595	0.9606	1.3053
CCNA_02016	0.6458	1.3004
CCNA_01663	0.5476	1.2976
CCNA_03488	-0.7362	1.2953
CCNA_03678	-1.3873	1.2936
CCNA_00331	-1.0903	1.2931
CCNA_01240	1.1998	1.2931
CCNA_03469	0.8034	1.2929
CCNA_00707	0.8128	1.2901
CCNA_01830	0.5938	1.2901
CCNA_02567	-0.8585	1.289
CCNA_02852	1.2528	1.2841
CCNA_02062	-1.0215	1.2828
CCNA_01474	-0.9595	1.2781
CCNA_00594	1.912	1.2765
CCNA_00915	0.6302	1.2765
CCNA_02282	-1.179	1.2762
CCNA_03143	-0.8622	1.2731
CCNA_00731	-1.0179	1.2724
CCNA_03326	0.9098	1.2724
CCNA_01055	0.8067	1.2721
CCNA_01167	1.194	1.2718
CCNA_01473	-0.893	1.2718
CCNA_00008	0.4848	1.2695
CCNA_00690	0.4898	1.26
CCNA_02064	0.731	1.26
CCNA_01465	-0.7013	1.2553
CCNA_01820	0.6273	1.252
CCNA_00482	1.2293	1.2515
CCNA_00947	1.4326	1.2499
CCNA_01217	-0.6294	1.2499
CCNA_03851	1.3193	1.2493
CCNA_01557	-1.001	1.2424
CCNA_00089	0.9368	1.2408
CCNA_02352	-0.8076	1.2405
CCNA_00391	-0.8781	1.2322
CCNA_02252	-0.5639	1.2322
CCNA_02834	-1.3447	1.229
CCNA_01856	0.4626	1.2286
CCNA_03780	0.7176	1.2173
CCNA_01480	-1.3189	1.2151
CCNA_02354	-1.2454	1.2151
CCNA_02173	0.7318	1.214
CCNA_R0095	0.598	1.2114
CCNA_03301	0.9468	1.2062
CCNA_00750	-0.9462	1.2045
CCNA_02212	1.608	1.2045
CCNA_01674	-0.6417	1.2017
CCNA_01689	-0.7128	1.2012
CCNA_01085	-0.9773	1.2006
CCNA_03548	-0.5205	1.2006
CCNA_02328	-0.9668	1.1874
CCNA_01829	1.1377	1.1817
CCNA_02511	-0.7782	1.1809
CCNA_01587	1.8054	1.1768
CCNA_01971	-0.6563	1.1749
CCNA_02192	-1.1158	1.1749
CCNA_02237	0.7374	1.1746
CCNA_00882	-0.8838	1.1723
CCNA_00885	1.4212	1.169
CCNA_03547	-0.7146	1.1627
CCNA_01423	-0.8347	1.1619
CCNA_01941	0.9651	1.1607
CCNA_00127	-1.0595	1.1573
CCNA_01508	-0.8858	1.1523
CCNA_01539	-0.7096	1.1492
CCNA_01978	-1.4357	1.1492
CCNA_02780	0.7315	1.1492
CCNA_00573	0.8724	1.1473
CCNA_03562	0.4356	1.1473
CCNA_03423	1.352	1.1471
CCNA_00072	-0.9439	1.1465
CCNA_00635	0.8794	1.1465
CCNA_03119	0.6551	1.1465
CCNA_00118	0.9676	1.1455
CCNA_02163	1.1848	1.139
CCNA_01412	-0.8314	1.1384
CCNA_00407	-1.2262	1.1368
CCNA_00916	1.1685	1.1368
CCNA_00998	-1.0929	1.134
CCNA_02950	1.8239	1.1233
CCNA_02543	-0.7873	1.1188
CCNA_03701	-2.4482	1.1164
CCNA_03455	-0.7335	1.109
CCNA_01858	0.6577	1.1066
CCNA_03021	0.9364	1.1061
CCNA_03404	1.119	1.1061
CCNA_01143	-0.8323	1.1048
CCNA_01870	0.7694	1.1037
CCNA_01766	-0.7937	1.0989
CCNA_03688	1.6303	1.0968
CCNA_02460	-1.0971	1.0918
CCNA_02846	-0.6359	1.0918
CCNA_03331	-0.6813	1.0918
CCNA_03424	0.9538	1.0918
CCNA_00319	1.6224	1.0913
CCNA_00343	0.4774	1.0913
CCNA_02966	-0.7169	1.0913
CCNA_01183	0.5705	1.0879
CCNA_02613	2.5018	1.0879
CCNA_01925	0.9978	1.0791
CCNA_03803	1.0276	1.0754
CCNA_00924	0.8674	1.0737
CCNA_01651	-0.6471	1.0737
CCNA_00025	-0.6397	1.0732
CCNA_00884	1.4525	1.0732
CCNA_02368	1.0253	1.0732
CCNA_03289	0.6814	1.0732
CCNA_03525	1.97	1.0704
CCNA_R0126	-1.1856	1.067
CCNA_03878	0.5679	1.0662
CCNA_01795	-0.6969	1.064
CCNA_00834	0.6182	1.0621
CCNA_02977	-0.5453	1.0569
CCNA_01419	-0.7836	1.0538
CCNA_03970	-1.705	1.0538
CCNA_00587	1.4094	1.0532
CCNA_01328	-0.4663	1.0532
CCNA_01821	0.8994	1.0532
CCNA_02619	-0.6618	1.0532
CCNA_02185	-0.8864	1.0528
CCNA_03205	-0.5435	1.0506
CCNA_01472	-0.9709	1.0473
CCNA_02452	-0.486	1.0473
CCNA_03569	-0.5372	1.0469
CCNA_00777	1.3368	1.0466
CCNA_00931	0.4392	1.0466
CCNA_03314	-0.8556	1.0466
CCNA_02365	1.7186	1.0434
CCNA_00569	1.0123	1.042
CCNA_00032	-1.5774	1.0389
CCNA_02975	-0.5522	1.0389
CCNA_00929	0.4556	1.0361
CCNA_02705	0.8955	1.0361
CCNA_00619	0.9621	1.036
CCNA_01034	0.6711	1.0314
CCNA_00239	1.8512	1.0313
CCNA_00223	1.7674	1.0291
CCNA_03521	-0.5565	1.0243
CCNA_02716	-0.5532	1.0196
CCNA_02646	1.4824	1.0178
CCNA_00699	-0.5466	1.0171
CCNA_03722	0.6766	1.0146
CCNA_03711	-0.4634	1.0141
CCNA_00400	2.1977	1.0096
CCNA_03181	0.8276	1.0096
CCNA_01274	-0.7766	1.0095
CCNA_01499	-0.945	1.0095
CCNA_03052	-0.7537	1.0095
CCNA_03317	0.4971	1.0062
CCNA_02826	-0.6572	1.0062
CCNA_01584	0.6301	1.0013
CCNA_01851	0.4586	1.0013
CCNA_03813	-0.5001	1.0013
CCNA_00449	-1.3654	1.0003
CCNA_01190	-0.8253	1.0003
CCNA_02050	-0.6776	1.0003
CCNA_02313	1.3601	1.0003
CCNA_00490	0.7984	0.9951
CCNA_00932	0.4611	0.9947
CCNA_03791	-0.9655	0.9924
CCNA_03140	1.3384	0.984
CCNA_00895	-0.5659	0.9795
CCNA_01776	-0.4576	0.9795
CCNA_01444	-0.4766	0.976
CCNA_00188	-0.805	0.9714
CCNA_02127	-0.6524	0.9664
CCNA_03862	0.5961	0.9664
CCNA_03292	1.1537	0.9661
CCNA_01929	-0.8343	0.9659
CCNA_02306	-0.6242	0.9642
CCNA_02594	-0.7637	0.962
CCNA_02694	0.8941	0.9602
CCNA_00202	-0.6337	0.9599
CCNA_00941	-0.6854	0.9599
CCNA_02588	-0.9009	0.9599
CCNA_02912	-0.777	0.9599
CCNA_03072	-0.9564	0.9599
CCNA_03121	1.3705	0.9593
CCNA_02083	-1.4195	0.9584
CCNA_02741	-0.5707	0.9584
CCNA_01393	-0.6409	0.9557
CCNA_00029	0.8116	0.9524
CCNA_01618	-1.1202	0.9519
CCNA_03532	0.8935	0.9479
CCNA_00020	1.0143	0.9473
CCNA_01936	0.7448	0.9473
CCNA_00706	1.1659	0.9438
CCNA_01060	-0.7328	0.9413
CCNA_01696	1.2667	0.9404
CCNA_01681	2.0092	0.9402
CCNA_01763	-0.4718	0.939
CCNA_01220	-0.5971	0.9381
CCNA_03675	0.5683	0.937
CCNA_02404	-1.0084	0.937
CCNA_01592	-1.1683	0.9339
CCNA_01827	0.8149	0.9329
CCNA_01934	0.9047	0.9316
CCNA_02424	-0.6234	0.9304
CCNA_03464	-0.6475	0.9304
CCNA_03822	1.0298	0.9304
CCNA_01741	0.5119	0.9225
CCNA_03394	-1.222	0.9221
CCNA_03003	-0.6618	0.9195
CCNA_03494	-0.6839	0.9178
CCNA_03746	-0.5639	0.9178
CCNA_00504	-0.6912	0.9089
CCNA_01467	-0.6719	0.9069
CCNA_00790	-0.576	0.9037
CCNA_01547	-0.5495	0.9037
CCNA_01593	-0.5659	0.9037
CCNA_R0030	-0.6041	0.8988
CCNA_02029	-0.6197	0.8911
CCNA_03527	0.6842	0.8911
CCNA_R0062	2.0695	0.8911
CCNA_00468	1.2687	0.8902
CCNA_02221	0.8626	0.8898
CCNA_01940	0.8974	0.8895
CCNA_02947	0.9134	0.8895
CCNA_03250	2.139	0.8879
CCNA_01320	0.8193	0.887
CCNA_00354	0.5343	0.8868
CCNA_02380	-0.64	0.8868
CCNA_00956	-0.6899	0.8859
CCNA_03691	1.2902	0.8859
CCNA_01589	1.3673	0.8845
CCNA_02946	0.6538	0.8824
CCNA_R0099	0.9556	0.8824
CCNA_00912	0.7141	0.8796
CCNA_01130	-1.2365	0.8796
CCNA_01221	-1.0151	0.8796
CCNA_00200	-0.4197	0.8762
CCNA_01287	-1.0508	0.8727
CCNA_02937	0.8756	0.8708
CCNA_02200	-1.0592	0.8674
CCNA_02241	-0.9135	0.8667
CCNA_02389	-0.6526	0.8659
CCNA_02895	0.7423	0.8636
CCNA_01212	0.9612	0.8622
CCNA_02019	-1.0037	0.8622
CCNA_03497	-1.6721	0.8622
CCNA_00437	1.4716	0.86
CCNA_02614	0.9494	0.858
CCNA_01054	1.0352	0.8557
CCNA_01341	-0.6105	0.8546
CCNA_01471	-0.6421	0.8527
CCNA_02260	-0.8003	0.8522
CCNA_02408	1.0715	0.8487
CCNA_03673	-0.6706	0.8473
CCNA_02769	1.6889	0.8472
CCNA_03007	0.9069	0.8472
CCNA_03086	-0.6047	0.8472
CCNA_02509	1.5772	0.847
CCNA_02477	1.5018	0.8442
CCNA_03320	0.8508	0.8437
CCNA_01707	-1.2712	0.8434
CCNA_01029	0.5802	0.8382
CCNA_02036	-0.4995	0.8277
CCNA_03893	-1.3442	0.8267
CCNA_02353	-0.8956	0.8264
CCNA_01278	-0.5722	0.8231
CCNA_03195	0.5083	0.8231
CCNA_03831	0.5767	0.8231
CCNA_01517	0.9512	0.8196
CCNA_03540	-1.1182	0.8152
CCNA_00869	-0.5765	0.8137
CCNA_01931	0.809	0.8137
CCNA_01847	0.5261	0.8128
CCNA_03863	0.619	0.8128
CCNA_00833	-1.1126	0.8086
CCNA_02093	-0.6997	0.8081
CCNA_00141	-0.8639	0.8045
CCNA_01310	1.2348	0.8043
CCNA_02412	1.3111	0.8043
CCNA_00034	0.5269	0.7994
CCNA_00348	0.7128	0.7994
CCNA_01758	0.8542	0.7994
CCNA_03651	0.9554	0.7994
CCNA_00666	-1.5457	0.7991
CCNA_02787	0.8324	0.7991
CCNA_03158	0.6579	0.7982
CCNA_01463	2.7224	0.798
CCNA_02094	-0.6304	0.7963
CCNA_01655	-0.6156	0.796
CCNA_01749	-0.646	0.796
CCNA_02576	-0.4678	0.796
CCNA_01524	-0.7476	0.796
CCNA_01541	-1.251	0.7938
CCNA_02198	-0.5921	0.7927
CCNA_02472	1.2475	0.7927
CCNA_00522	0.5886	0.7921
CCNA_00669	1.0996	0.7921
CCNA_01470	-0.6378	0.7921
CCNA_02774	-0.6478	0.7921
CCNA_03239	-0.5744	0.7912
CCNA_02448	-0.4683	0.7886
CCNA_02067	-0.9887	0.7879
CCNA_00030	0.5176	0.7873
CCNA_01546	0.5215	0.7873
CCNA_00978	1.6305	0.7842
CCNA_03154	1.4287	0.7818
CCNA_03146	-0.5278	0.7811
CCNA_00007	0.4655	0.7762
CCNA_00352	-0.6258	0.7762
CCNA_00851	0.4721	0.7762
CCNA_01117	1.2529	0.7762
CCNA_01152	1.07	0.7762
CCNA_02039	-0.4847	0.7762
CCNA_R0089	-1.6149	0.7762
CCNA_01259	-0.5704	0.7752
CCNA_02980	-0.6003	0.7752
CCNA_03201	-0.5168	0.7744
CCNA_03216	-1.6843	0.7744
CCNA_00308	0.8704	0.7743
CCNA_03310	-0.5723	0.7732
CCNA_00982	-0.5839	0.773
CCNA_02473	0.7801	0.773
CCNA_R0061	-0.3947	0.7719
CCNA_00287	-0.7272	0.7689
CCNA_02034	0.718	0.7688
CCNA_01417	-0.3867	0.7686
CCNA_02379	1.1443	0.767
CCNA_03377	0.9498	0.7648
CCNA_02806	-0.685	0.7616
CCNA_00035	0.4874	0.761
CCNA_00263	0.47	0.761
CCNA_02051	-0.9971	0.761
CCNA_03022	0.6157	0.761
CCNA_03518	0.6539	0.761
CCNA_02179	-0.8154	0.7608
CCNA_02898	0.8521	0.7608
CCNA_01999	0.6016	0.7591
CCNA_03502	-0.6373	0.7591
CCNA_00467	-0.5355	0.7578
CCNA_01298	-0.4559	0.7578
CCNA_01641	1.3728	0.7578
CCNA_01845	0.8628	0.7578
CCNA_03954	-0.5396	0.7578
CCNA_02428	-0.4904	0.7567
CCNA_00026	-0.814	0.7561
CCNA_00712	-0.8305	0.7556
CCNA_R0185	-1.0947	0.7556
CCNA_01223	-0.6425	0.7499
CCNA_00729	1.0576	0.7485
CCNA_02512	-0.8379	0.7477
CCNA_R0110	-0.9055	0.7473
CCNA_03630	-0.4356	0.7434
CCNA_02758	1.4609	0.7432
CCNA_03870	0.9943	0.7411
CCNA_01427	-0.4595	0.74
CCNA_00211	-1.0145	0.7397
CCNA_01267	-0.9207	0.7376
CCNA_01876	1.053	0.7374
CCNA_03426	0.9756	0.7374
CCNA_01583	-0.5992	0.7367
CCNA_02065	-0.3612	0.7362
CCNA_00010	-0.4168	0.7351
CCNA_01800	-0.4748	0.7335
CCNA_03890	0.6137	0.7331
CCNA_00324	-0.4764	0.7314
CCNA_03504	-0.6606	0.7314
CCNA_00374	0.597	0.7309
CCNA_03928	-1.8345	0.7276
CCNA_00416	0.6981	0.7257
CCNA_00455	0.7417	0.7234
CCNA_03986	-1.6016	0.723
CCNA_01922	1.0638	0.7225
CCNA_01101	-0.4708	0.7224
CCNA_01724	-0.675	0.7212
CCNA_03341	-0.9717	0.7197
CCNA_00068	0.7284	0.7174
CCNA_00095	0.501	0.7174
CCNA_01664	0.6618	0.7174
CCNA_01834	0.8021	0.7174
CCNA_01939	0.8894	0.7174
CCNA_03024	0.3844	0.7174
CCNA_03354	0.7213	0.7174
CCNA_00866	0.9701	0.7168
CCNA_01901	1.2088	0.7144
CCNA_00537	0.3673	0.7127
CCNA_02906	-1.0361	0.7127
CCNA_03091	-0.7497	0.7127
CCNA_00055	-0.5719	0.7102
CCNA_01315	0.8674	0.7102
CCNA_01408	-0.8405	0.7102
CCNA_02311	1.3572	0.7092
CCNA_01713	-0.8185	0.7088
CCNA_00719	-0.6458	0.7077
CCNA_00665	-0.5182	0.7067
CCNA_02214	1.4459	0.7067
CCNA_02652	-0.5178	0.7067
CCNA_02096	-0.5604	0.7051
CCNA_03290	0.5093	0.7049
CCNA_00753	0.7142	0.701
CCNA_03674	-0.4559	0.7
CCNA_02161	-0.961	0.6965
CCNA_02008	-0.5369	0.6957
CCNA_03090	-0.4149	0.6948
CCNA_02081	-0.5631	0.6925
CCNA_00138	-0.6875	0.6898
CCNA_00290	-0.3699	0.6898
CCNA_01305	0.5269	0.6867
CCNA_02732	0.8381	0.6858
CCNA_02075	-0.4079	0.6842
CCNA_03819	0.4424	0.6831
CCNA_00785	1.1033	0.6831
CCNA_00411	0.7768	0.6821
CCNA_00117	0.599	0.6801
CCNA_00415	0.7274	0.6761
CCNA_00503	-0.8405	0.6761
CCNA_00596	0.5183	0.6761
CCNA_00970	-0.4431	0.6761
CCNA_01608	1.9398	0.6761
CCNA_02896	-0.7026	0.6761
CCNA_03740	-0.4802	0.6753
CCNA_00091	-1.386	0.6746
CCNA_03249	0.5775	0.6746
CCNA_03347	-0.5724	0.6746
CCNA_02253	-0.5323	0.6741
CCNA_01432	-1.0091	0.6728
CCNA_02520	-0.8362	0.6728
CCNA_02056	1.2163	0.6718
CCNA_02973	-0.4708	0.6707
CCNA_00505	-0.5189	0.6695
CCNA_00983	0.9932	0.6695
CCNA_03267	-0.6729	0.6695
CCNA_00345	-0.6804	0.668
CCNA_02196	0.5389	0.6659
CCNA_03625	1.0039	0.6645
CCNA_03641	0.5645	0.6645
CCNA_03565	0.4473	0.6629
CCNA_00019	0.7434	0.6629
CCNA_01530	-0.5767	0.6627
CCNA_01325	-1.4018	0.6605
CCNA_02926	0.9903	0.6605
CCNA_03513	-0.3814	0.6605
CCNA_01727	0.6366	0.6599
CCNA_00691	-0.5716	0.6573
CCNA_01686	-0.6031	0.6573
CCNA_00435	-0.4841	0.656
CCNA_R0124	-0.6556	0.6537
CCNA_00763	-0.4148	0.6526
CCNA_01848	0.4551	0.6526
CCNA_01938	0.9402	0.6526
CCNA_03535	-0.54	0.6526
CCNA_03856	0.5352	0.6526
CCNA_02901	1.4958	0.6501
CCNA_03212	0.6615	0.6501
CCNA_02047	-0.5791	0.6497
CCNA_00711	0.6453	0.6484
CCNA_R0049	-0.5135	0.6484
CCNA_R0049	-0.5135	0.6484
CCNA_00657	0.6308	0.648
CCNA_00474	0.8183	0.6451
CCNA_03555	-0.5139	0.6426
CCNA_R0080	-0.4053	0.6425
CCNA_00080	-1.0982	0.6425
CCNA_01237	-1.8431	0.6425
CCNA_03516	0.7388	0.6425
CCNA_03399	0.6371	0.6424
CCNA_01693	1.2597	0.6419
CCNA_03834	1.4192	0.6419
CCNA_02046	-0.6284	0.6397
CCNA_01917	1.0798	0.6374
CCNA_00342	0.3085	0.6372
CCNA_01163	-0.4018	0.6372
CCNA_01551	0.5693	0.6372
CCNA_R0045	-0.7488	0.6356
CCNA_00005	-0.8283	0.6351
CCNA_01033	-0.8934	0.635
CCNA_01377	0.7355	0.635
CCNA_00161	-0.3586	0.6315
CCNA_02471	0.8149	0.6304
CCNA_03552	-0.9999	0.6301
CCNA_03272	0.5206	0.6297
CCNA_01888	-0.8468	0.6261
CCNA_01828	0.5134	0.6257
CCNA_01372	-0.6889	0.6255
CCNA_01818	0.6717	0.6255
CCNA_01710	0.9684	0.6255
CCNA_02387	-0.7141	0.6255
CCNA_01275	-0.624	0.6255
CCNA_02800	-1.1228	0.6239
CCNA_01269	1.0189	0.6231
CCNA_03280	-0.3086	0.6231
CCNA_00918	-0.7058	0.6219
CCNA_03734	0.5073	0.6212
CCNA_02032	-0.5803	0.621
CCNA_02661	0.4334	0.6207
CCNA_02598	1.178	0.62
CCNA_00113	1.6966	0.6198
CCNA_00251	0.5417	0.6198
CCNA_02689	1.3924	0.6198
CCNA_02967	-0.5989	0.6198
CCNA_00309	-0.4357	0.6181
CCNA_03875	1.0288	0.6181
CCNA_00789	0.5723	0.6162
CCNA_01835	0.7342	0.6152
CCNA_02294	-0.4131	0.6127
CCNA_01166	0.923	0.6124
CCNA_03039	0.8771	0.6124
CCNA_03623	-1.1799	0.6124
CCNA_03679	1.2925	0.6124
CCNA_00210	-0.478	0.6108
CCNA_01070	-0.8816	0.6108
CCNA_00828	-0.6503	0.6091
CCNA_00144	-0.7431	0.6085
CCNA_03589	-0.6567	0.6085
CCNA_00526	-0.5985	0.6064
CCNA_02209	-0.7477	0.6064
CCNA_02293	-0.4738	0.6064
CCNA_02731	0.5664	0.6064
CCNA_00610	0.6057	0.6062
CCNA_02978	0.6447	0.6049
CCNA_00221	0.6587	0.603
CCNA_00370	0.7927	0.6029
CCNA_02882	1.0062	0.6028
CCNA_00069	1.085	0.6023
CCNA_03433	0.7397	0.5991
CCNA_00796	-0.4229	0.5988
CCNA_02904	-0.8395	0.598
CCNA_03247	0.4746	0.598
CCNA_03842	1.3864	0.598
CCNA_03844	0.6199	0.598
CCNA_00031	0.6304	0.596
CCNA_00524	1.3509	0.596
CCNA_00784	-0.5398	0.5914
CCNA_01502	-0.6774	0.5901
CCNA_03463	-0.3362	0.5901
CCNA_00266	0.8457	0.5899
CCNA_01404	0.4742	0.5899
CCNA_01775	-0.6278	0.5899
CCNA_03512	1.0708	0.5899
CCNA_02549	-0.5645	0.5871
CCNA_00062	0.7534	0.5859
CCNA_01011	0.7088	0.5859
CCNA_01812	-0.6566	0.5859
CCNA_02243	-0.4493	0.5859
CCNA_00659	0.4834	0.5855
CCNA_02381	-1.4905	0.5842
CCNA_00692	0.792	0.5825
CCNA_00123	-0.4643	0.5818
CCNA_03912	0.8683	0.5818
CCNA_02178	0.4884	0.5815
CCNA_02426	1.1045	0.5796
CCNA_01468	-0.5654	0.5787
CCNA_00942	1.1303	0.5753
CCNA_01388	-0.7312	0.5741
CCNA_00625	-0.9502	0.5739
CCNA_01878	1.2076	0.5739
CCNA_01857	0.4151	0.5721
CCNA_02791	-0.5506	0.5715
CCNA_03457	0.9153	0.5691
CCNA_00164	0.416	0.5688
CCNA_03537	-0.3557	0.5688
CCNA_02370	0.6252	0.5678
CCNA_02552	-0.5881	0.5653
CCNA_03333	0.5233	0.5653
CCNA_03703	0.4929	0.5623
CCNA_01868	1.0077	0.5619
CCNA_00234	1.2326	0.5617
CCNA_00883	0.7669	0.5615
CCNA_02403	-0.7664	0.5605
CCNA_03117	0.5619	0.5604
CCNA_00183	0.8575	0.5564
CCNA_02579	0.8367	0.5559
CCNA_03340	-0.9366	0.5559
CCNA_01844	0.5382	0.5554
CCNA_01622	-0.3196	0.5554
CCNA_01918	-0.4295	0.5554
CCNA_03984	0.5584	0.5554
CCNA_03046	1.0952	0.5547
CCNA_03295	0.9172	0.5522
CCNA_03567	-0.69	0.5522
CCNA_R0081	-0.6486	0.5522
CCNA_02620	1.1484	0.5479
CCNA_02266	-1.3113	0.5467
CCNA_03601	-0.3786	0.545
CCNA_01420	-0.6681	0.545
CCNA_00874	0.641	0.5447
CCNA_02730	0.5116	0.5447
CCNA_02754	-0.4952	0.5447
CCNA_02303	0.9738	0.5438
CCNA_00919	-0.9295	0.543
CCNA_01807	0.3817	0.543
CCNA_02203	-0.6992	0.543
CCNA_02224	0.9819	0.543
CCNA_02271	-0.4256	0.543
CCNA_02649	1.1665	0.543
CCNA_03415	-0.7611	0.543
CCNA_02526	0.5261	0.5396
CCNA_02317	-1.4688	0.5385
CCNA_02809	0.6037	0.5385
CCNA_00297	0.8726	0.5383
CCNA_02092	-0.9253	0.5383
CCNA_01575	-0.5676	0.5363
CCNA_02436	-0.7706	0.5363
CCNA_00288	-0.7505	0.5359
CCNA_00853	-0.6102	0.5359
CCNA_01252	-0.3278	0.5339
CCNA_00685	-0.6986	0.5338
CCNA_03202	0.5732	0.5327
CCNA_02035	0.5079	0.5326
CCNA_01122	0.3922	0.5322
CCNA_03373	-0.4595	0.5322
CCNA_01338	0.705	0.5316
CCNA_00214	1.1037	0.5315
CCNA_01580	-0.6042	0.5315
CCNA_02131	0.9295	0.5315
CCNA_00443	-1.2449	0.531
CCNA_03244	-0.8871	0.531
CCNA_02971	-0.5652	0.5303
CCNA_00357	-0.4282	0.5293
CCNA_03059	-0.592	0.5289
CCNA_01808	1.8056	0.528
CCNA_00740	0.7031	0.5277
CCNA_02215	0.4753	0.5277
CCNA_02782	0.4064	0.5261
CCNA_01909	-0.701	0.5259
CCNA_02641	1.3127	0.5236
CCNA_03436	0.6905	0.5231
CCNA_01998	-0.562	0.5229
CCNA_02775	-0.9177	0.5229
CCNA_00545	-0.6755	0.5219
CCNA_00811	-0.6129	0.5216
CCNA_02223	0.5871	0.5204
CCNA_02132	-0.5781	0.5191
CCNA_03879	0.3272	0.5191
CCNA_00003	0.7038	0.5188
CCNA_00254	0.7362	0.5188
CCNA_02899	0.7334	0.5188
CCNA_01216	-0.5697	0.5172
CCNA_02729	0.4363	0.5172
CCNA_02359	0.9723	0.5143
CCNA_02269	-0.7323	0.5138
CCNA_03259	0.7943	0.5136
CCNA_02989	1.0795	0.5132
CCNA_03371	-0.4338	0.5132
CCNA_02182	-1.0126	0.5128
CCNA_01096	0.3868	0.5121
CCNA_01797	-0.4707	0.5121
CCNA_03619	-0.3241	0.5121
CCNA_01864	0.4728	0.512
CCNA_02300	-0.8132	0.5068
CCNA_01491	-0.6094	0.505
CCNA_01852	0.5613	0.5046
CCNA_00651	0.9769	0.5029
CCNA_00876	-1.1742	0.5029
CCNA_02881	0.5336	0.5029
CCNA_00559	-0.4519	0.5026
CCNA_01099	0.708	0.5015
CCNA_02851	0.8308	0.5015
CCNA_03248	0.4795	0.5015
CCNA_03440	1.657	0.5015
CCNA_00540	-0.6256	0.5009
CCNA_02297	-0.7113	0.4991
CCNA_02336	-1.6129	0.499
CCNA_03774	0.9126	0.4969
CCNA_01329	-0.3819	0.4966
CCNA_03719	0.8275	0.4935
CCNA_01234	1.0107	0.4935
CCNA_00296	0.6247	0.4934
CCNA_00973	-0.6403	0.4934
CCNA_03967	0.6565	0.4934
CCNA_02508	1.1251	0.4923
CCNA_01790	-0.4468	0.4915
CCNA_00298	1.0641	0.4909
CCNA_01142	-0.477	0.4909
CCNA_01413	-1.2123	0.4909
CCNA_02174	0.621	0.4909
CCNA_01568	-0.9682	0.4907
CCNA_01077	0.9379	0.4901
CCNA_01493	-0.6938	0.4901
CCNA_02042	0.2757	0.4867
CCNA_03219	0.7681	0.4867
CCNA_00562	-0.6098	0.4867
CCNA_R0195	-0.347	0.4862
CCNA_01504	-0.5745	0.4851
CCNA_02577	-0.4806	0.4851
CCNA_01165	-0.3997	0.4839
CCNA_02330	-0.6398	0.4839
CCNA_01035	-1.4758	0.4838
CCNA_02963	0.5092	0.4836
CCNA_01198	-0.5705	0.4828
CCNA_02234	-0.6485	0.4828
CCNA_02419	0.4695	0.4828
CCNA_02434	1.4799	0.4828
CCNA_00265	0.3165	0.4823
CCNA_03085	-0.5338	0.4818
CCNA_02156	0.717	0.4815
CCNA_02350	-0.838	0.4815
CCNA_02406	-0.5893	0.4815
CCNA_02776	1.0631	0.4815
CCNA_00951	0.9906	0.4812
CCNA_02510	0.8452	0.4812
CCNA_02832	0.4413	0.4812
CCNA_02696	-0.6187	0.4792
CCNA_01515	-0.9035	0.4791
CCNA_03520	-0.8436	0.4791
CCNA_00147	-0.6728	0.4786
CCNA_00759	0.5886	0.4782
CCNA_00936	-0.7011	0.4769
CCNA_03998	-0.4208	0.4769
CCNA_00328	-0.6764	0.4749
CCNA_00192	0.6541	0.4739
CCNA_01251	-1.0257	0.4689
CCNA_03617	-0.3977	0.4689
CCNA_00377	0.5409	0.4676
CCNA_00642	0.775	0.4676
CCNA_02621	0.728	0.4674
CCNA_03062	-0.336	0.4674
CCNA_00911	0.8515	0.4638
CCNA_03204	-0.489	0.4631
CCNA_03976	0.4343	0.4631
CCNA_R0066	0.5964	0.4631
CCNA_03149	0.629	0.4628
CCNA_02546	0.6187	0.4622
CCNA_03726	0.3751	0.4622
CCNA_02069	0.4446	0.4619
CCNA_01659	0.6185	0.4606
CCNA_01358	1.0778	0.4605
CCNA_02061	-1.069	0.4605
CCNA_02454	0.5782	0.4605
CCNA_01139	0.4318	0.4601
CCNA_03686	0.5071	0.4601
CCNA_01024	-1.1417	0.4601
CCNA_02076	-0.6268	0.4601
CCNA_00079	0.349	0.4599
CCNA_03917	0.5688	0.4599
CCNA_03283	0.7226	0.4591
CCNA_01047	0.5086	0.4584
CCNA_00175	-0.5994	0.4545
CCNA_01884	1.1104	0.4545
CCNA_02498	-0.6986	0.4544
CCNA_01963	-0.4864	0.4543
CCNA_02103	1.168	0.4542
CCNA_03801	0.4679	0.4542
CCNA_00381	1.1011	0.4541
CCNA_02664	-0.4643	0.4541
CCNA_00262	0.3853	0.4536
CCNA_03809	0.4108	0.4533
CCNA_00237	-0.5167	0.452
CCNA_01976	0.8815	0.452
CCNA_00063	0.3911	0.4519
CCNA_01108	0.3792	0.4519
CCNA_01202	0.3267	0.4513
CCNA_02407	-0.98	0.4513
CCNA_00257	0.352	0.4507
CCNA_01107	0.6959	0.4507
CCNA_00655	0.4954	0.4507
CCNA_02199	-0.7127	0.4491
CCNA_00441	-0.6815	0.4472
CCNA_01841	0.5693	0.4472
CCNA_02638	1.1293	0.4472
CCNA_03083	0.5189	0.4462
CCNA_03717	0.3822	0.4461
CCNA_03407	-0.4935	0.445
CCNA_02420	0.3328	0.4445
CCNA_01607	0.9748	0.4439
CCNA_00454	0.8642	0.4416
CCNA_01779	0.8668	0.4411
CCNA_02942	0.3654	0.4408
CCNA_01492	-0.3946	0.4403
CCNA_01525	-1.3505	0.4398
CCNA_02219	-0.378	0.4398
CCNA_02635	-1.0379	0.4398
CCNA_01179	1.1183	0.4385
CCNA_01095	0.4697	0.4385
CCNA_00512	-0.4265	0.4361
CCNA_01162	-0.6638	0.4361
CCNA_03553	-0.6589	0.4361
CCNA_01653	0.6059	0.4297
CCNA_03300	0.415	0.4297
CCNA_00322	0.4537	0.4295
CCNA_02388	-0.6425	0.4293
CCNA_R0109	0.3194	0.4291
CCNA_00612	1.0748	0.4289
CCNA_01677	-0.3395	0.4282
CCNA_02748	0.9116	0.4275
CCNA_03084	0.7521	0.4274
CCNA_00278	-0.8282	0.4273
CCNA_02883	0.9989	0.4267
CCNA_01675	0.554	0.4264
CCNA_01874	-0.9789	0.4251
CCNA_02360	1.1209	0.4251
CCNA_01711	0.4207	0.4251
CCNA_02286	-0.3659	0.4231
CCNA_02927	0.9269	0.4216
CCNA_03495	0.7189	0.4215
CCNA_01039	1.1269	0.4201
CCNA_01783	-1.0614	0.4177
CCNA_02835	-0.7122	0.4175
CCNA_03268	1.1199	0.4175
CCNA_01646	-0.9293	0.4173
CCNA_00686	0.4741	0.417
CCNA_01297	0.6258	0.417
CCNA_03715	-0.3425	0.4145
CCNA_03128	0.8903	0.4125
CCNA_03778	-0.3356	0.4125
CCNA_03082	-1.3971	0.4121
CCNA_00013	-0.3035	0.4106
CCNA_01023	-0.4629	0.4106
CCNA_02962	0.3789	0.4106
CCNA_03125	0.7793	0.4106
CCNA_00473	-1.4747	0.4099
CCNA_01967	-0.9846	0.4099
CCNA_02976	-0.8684	0.4097
CCNA_00795	-0.6639	0.4084
CCNA_00551	-0.564	0.4081
CCNA_00369	-0.282	0.4078
CCNA_02839	-0.4844	0.4078
CCNA_01988	-0.3797	0.4068
CCNA_02710	-0.5367	0.4059
CCNA_02146	-0.7322	0.4054
CCNA_02786	0.9676	0.4052
CCNA_02746	0.8615	0.4051
CCNA_03741	-0.444	0.4041
CCNA_00312	-0.5363	0.3973
CCNA_01222	0.9316	0.3973
CCNA_03364	-0.4581	0.3969
CCNA_00383	-0.6384	0.3968
CCNA_00738	0.4952	0.3968
CCNA_00780	-0.4805	0.3968
CCNA_00823	0.4792	0.3968
CCNA_01131	-0.7863	0.3968
CCNA_01588	1.5051	0.3968
CCNA_02349	-0.5708	0.3968
CCNA_02684	-0.4396	0.3968
CCNA_03663	-0.3065	0.3968
CCNA_R0058	1.2048	0.3968
CCNA_03174	0.4071	0.3966
CCNA_01172	0.3256	0.3965
CCNA_02295	-0.5357	0.3954
CCNA_01103	-0.4071	0.3947
CCNA_00536	0.2873	0.3946
CCNA_00065	0.9181	0.3933
CCNA_00132	-0.4809	0.3933
CCNA_00134	-0.5831	0.3933
CCNA_01599	-0.5789	0.3933
CCNA_02135	0.3444	0.3933
CCNA_03107	-0.6845	0.3931
CCNA_01602	-0.4942	0.3922
CCNA_00847	-1.0947	0.3922
CCNA_03939	1.1035	0.3922
CCNA_R0116	-0.6087	0.3916
CCNA_00185	0.5081	0.3905
CCNA_03542	0.7988	0.3899
CCNA_03952	-0.5238	0.3899
CCNA_00294	0.4255	0.3886
CCNA_01407	-0.6322	0.3886
CCNA_00903	0.9564	0.3882
CCNA_01422	-0.7097	0.3882
CCNA_01266	-0.4245	0.3875
CCNA_01386	0.3067	0.3875
CCNA_03278	-0.5811	0.3875
CCNA_03805	0.8793	0.3875
CCNA_00804	0.4001	0.3864
CCNA_01898	-0.479	0.3863
CCNA_01390	0.5837	0.3847
CCNA_00510	-0.8473	0.3845
CCNA_01375	-0.5394	0.3834
CCNA_00015	0.3462	0.3833
CCNA_00073	-0.5006	0.3833
CCNA_01262	0.3453	0.3833
CCNA_03089	-0.3888	0.3833
CCNA_03218	0.757	0.3833
CCNA_01902	-0.809	0.3818
CCNA_00672	0.9425	0.3813
CCNA_03588	0.3974	0.3813
CCNA_03922	-0.29	0.3813
CCNA_01997	-0.5093	0.3805
CCNA_03570	-0.5537	0.3804
CCNA_02972	-0.555	0.3792
CCNA_02891	0.6042	0.3783
CCNA_01177	0.7719	0.3777
CCNA_03137	0.7356	0.3777
CCNA_01300	-0.8001	0.3771
CCNA_01759	-0.3095	0.3771
CCNA_00284	1.0395	0.3771
CCNA_00478	-0.5841	0.3771
CCNA_01485	-1.3747	0.3771
CCNA_02376	0.94	0.3771
CCNA_03324	0.621	0.3771
CCNA_01521	-0.2969	0.3768
CCNA_01613	-0.3879	0.3768
CCNA_01268	-1.0877	0.3749
CCNA_00260	0.8659	0.3725
CCNA_00303	1.009	0.3721
CCNA_02240	0.4636	0.3721
CCNA_01395	-0.2975	0.37
CCNA_02247	-0.5193	0.37
CCNA_00538	0.8605	0.3697
CCNA_00615	0.5245	0.3697
CCNA_03093	0.5092	0.3697
CCNA_00770	0.4957	0.3696
CCNA_01819	-0.2896	0.3696
CCNA_02405	-0.4982	0.3693
CCNA_02324	0.5821	0.3687
CCNA_01960	-0.9563	0.3684
CCNA_02747	0.3149	0.3676
CCNA_00854	-0.3792	0.3668
CCNA_00979	0.8736	0.3668
CCNA_00923	-0.5578	0.3642
CCNA_00966	-0.3165	0.3641
CCNA_00362	-0.8152	0.3633
CCNA_00045	-0.3761	0.3627
CCNA_01793	0.6015	0.3618
CCNA_00946	0.9584	0.3613
CCNA_01742	-0.3462	0.3613
CCNA_01151	-1.2065	0.3612
CCNA_01754	-0.7078	0.3612
CCNA_02923	0.6786	0.3612
CCNA_01022	1.1519	0.3599
CCNA_00047	0.4465	0.3592
CCNA_00268	-0.2583	0.3592
CCNA_03756	0.3571	0.3592
CCNA_03949	-0.5503	0.3592
CCNA_R0076	-0.4042	0.3582
CCNA_01046	-0.3944	0.3576
CCNA_01736	0.8323	0.3575
CCNA_02441	1.2231	0.3572
CCNA_01059	0.2582	0.3567
CCNA_02145	-0.5389	0.3558
CCNA_00291	-0.4077	0.3555
CCNA_03818	0.6765	0.3552
CCNA_00544	-0.3048	0.3552
CCNA_00124	0.2422	0.3549
CCNA_00267	-0.5197	0.3549
CCNA_01017	-0.3851	0.3549
CCNA_01740	1.0639	0.3549
CCNA_02392	-0.7718	0.3549
CCNA_03648	-1.1003	0.3535
CCNA_02734	-0.3691	0.3514
CCNA_00518	0.5389	0.3513
CCNA_01650	-0.3419	0.3496
CCNA_02031	-0.4246	0.3496
CCNA_02129	-0.4558	0.3496
CCNA_02362	-0.4871	0.3496
CCNA_02930	0.3674	0.3496
CCNA_03541	-0.6497	0.3491
CCNA_01355	-0.6138	0.3478
CCNA_03175	0.5612	0.3477
CCNA_02836	-1.3235	0.3475
CCNA_01439	-0.4238	0.3458
CCNA_02070	0.3033	0.3458
CCNA_R0114	0.4276	0.3458
CCNA_00012	-0.3484	0.3457
CCNA_03164	0.2576	0.3457
CCNA_03020	0.4203	0.3455
CCNA_03460	0.6375	0.3446
CCNA_00004	-1.1413	0.3446
CCNA_02298	-0.5908	0.3446
CCNA_02474	-0.7729	0.3444
CCNA_01403	-0.6207	0.3422
CCNA_03930	-0.8414	0.3422
CCNA_01921	-0.7266	0.3412
CCNA_00286	-0.4951	0.3409
CCNA_01304	-0.2345	0.3409
CCNA_00048	0.3583	0.34
CCNA_00301	-0.9361	0.34
CCNA_02391	0.8755	0.34
CCNA_02733	0.603	0.3382
CCNA_00261	-0.33	0.3368
CCNA_03087	-0.6104	0.3361
CCNA_01015	-0.2926	0.3359
CCNA_01734	-1.0041	0.3359
CCNA_02152	-0.9141	0.3359
CCNA_02817	-0.6982	0.3359
CCNA_00880	0.6397	0.3356
CCNA_00962	0.8357	0.3356
CCNA_02593	-0.9469	0.3356
CCNA_03471	0.3512	0.3356
CCNA_01619	-0.5607	0.3342
CCNA_00366	-0.4219	0.3318
CCNA_02437	0.5631	0.3318
CCNA_00316	0.3817	0.3317
CCNA_03864	0.256	0.3317
CCNA_R0168	-0.4264	0.3316
CCNA_01203	-0.4847	0.3315
CCNA_01943	-0.4138	0.3309
CCNA_02458	-0.6615	0.3304
CCNA_00848	-1.1175	0.3294
CCNA_02462	-0.4465	0.3293
CCNA_00050	0.4731	0.3291
CCNA_03622	0.6588	0.3291
CCNA_01196	-0.6862	0.3266
CCNA_00754	-0.3155	0.326
CCNA_02327	-0.4301	0.326
CCNA_01018	0.6741	0.3254
CCNA_02632	-0.3963	0.3254
CCNA_02829	0.6143	0.3254
CCNA_00197	0.6608	0.3246
CCNA_01512	-0.5807	0.3246
CCNA_03753	0.5282	0.3246
CCNA_03993	0.6744	0.3246
CCNA_00403	-0.476	0.3239
CCNA_01069	-0.3154	0.3237
CCNA_00909	-0.5763	0.3232
CCNA_00933	0.2982	0.3219
CCNA_02337	-0.7437	0.3219
CCNA_02535	0.3232	0.3219
CCNA_R0025	-0.5519	0.3219
CCNA_R0146	0.6256	0.3219
CCNA_00001	-0.3168	0.3203
CCNA_01409	-0.3123	0.3203
CCNA_03869	0.4956	0.3197
CCNA_03744	0.5449	0.3195
CCNA_00817	-0.7949	0.3195
CCNA_01277	-0.5259	0.3188
CCNA_01505	-0.4246	0.3188
CCNA_00341	0.251	0.3176
CCNA_00620	0.5031	0.3142
CCNA_02023	0.3397	0.3142
CCNA_03692	-0.5025	0.3142
CCNA_03752	-0.3512	0.3142
CCNA_03769	-0.4797	0.3142
CCNA_R0088	0.7177	0.3142
CCNA_02202	-0.4949	0.3125
CCNA_02275	-0.2512	0.3112
CCNA_01991	0.2567	0.3111
CCNA_00378	-0.4796	0.3104
CCNA_02390	0.8614	0.3104
CCNA_R0050	-0.7801	0.3104
CCNA_01866	0.4149	0.3103
CCNA_01986	-1.2074	0.3103
CCNA_R0165	-0.4539	0.3103
CCNA_01937	0.7875	0.3099
CCNA_03761	-0.4352	0.3098
CCNA_01200	0.5668	0.3092
CCNA_03166	0.91	0.3086
CCNA_00907	-0.56	0.3083
CCNA_02850	-0.3201	0.3079
CCNA_03802	0.3183	0.3078
CCNA_02059	-0.3423	0.3075
CCNA_03848	-0.9884	0.3063
CCNA_00558	0.3392	0.3063
CCNA_00704	0.89	0.3063
CCNA_00989	0.4807	0.3063
CCNA_01056	0.4604	0.3063
CCNA_01192	-1.187	0.3063
CCNA_01669	1.1986	0.3063
CCNA_01947	-0.3707	0.3063
CCNA_02347	0.4538	0.3063
CCNA_02607	-0.2346	0.3063
CCNA_03037	0.7449	0.3063
CCNA_03368	0.6113	0.3063
CCNA_R0169	-0.4336	0.306
CCNA_00002	-0.5725	0.3039
CCNA_00735	-0.268	0.3039
CCNA_01773	-0.4437	0.3039
CCNA_00344	0.3255	0.3005
CCNA_00687	0.253	0.3005
CCNA_00710	0.5995	0.3005
CCNA_01374	1.1093	0.3005
CCNA_01532	0.3691	0.3005
CCNA_01679	-0.2497	0.3005
CCNA_01813	0.3912	0.3005
CCNA_02302	-0.4009	0.3005
CCNA_02847	0.5173	0.3005
CCNA_03197	0.6517	0.3005
CCNA_03253	0.795	0.3005
CCNA_03325	0.3044	0.3005
CCNA_03526	0.6041	0.3005
CCNA_03966	-0.3632	0.3005
CCNA_02439	-0.8953	0.3002
CCNA_00327	-0.5665	0.3001
CCNA_01128	-0.5118	0.2995
CCNA_00525	-0.4759	0.2991
CCNA_01334	-0.485	0.2991
CCNA_01926	0.4384	0.2983
CCNA_00389	0.462	0.2963
CCNA_01526	-0.8745	0.2963
CCNA_03509	0.92	0.2963
CCNA_00888	-0.7913	0.2961
CCNA_00281	-0.3666	0.2958
CCNA_02099	-0.399	0.2952
CCNA_00452	0.4509	0.2935
CCNA_00465	-0.3335	0.2929
CCNA_01774	0.8303	0.2929
CCNA_00398	-0.2348	0.2922
CCNA_00689	0.4558	0.2922
CCNA_00910	0.4178	0.2922
CCNA_01098	-0.4518	0.2922
CCNA_01476	-0.3072	0.2922
CCNA_01951	-0.3248	0.2922
CCNA_02492	-0.9347	0.2922
CCNA_02659	-0.2967	0.2913
CCNA_01537	-0.4628	0.2911
CCNA_03554	-0.2822	0.2907
CCNA_00863	-0.2227	0.29
CCNA_03578	0.3138	0.29
CCNA_03668	-0.4926	0.29
CCNA_03313	0.6828	0.2892
CCNA_00315	0.3464	0.2887
CCNA_01964	-0.3688	0.2887
CCNA_03191	0.5404	0.2887
CCNA_00152	0.3279	0.2887
CCNA_03713	0.4334	0.2887
CCNA_01894	0.7281	0.2883
CCNA_02858	0.8375	0.2883
CCNA_03375	0.644	0.2883
CCNA_02400	0.7843	0.2882
CCNA_02558	0.6596	0.2879
CCNA_02954	-0.4756	0.2879
CCNA_02985	-0.6231	0.2879
CCNA_02548	-0.4053	0.2876
CCNA_00900	0.726	0.2869
CCNA_02249	-0.4162	0.2869
CCNA_03383	0.4026	0.2869
CCNA_00500	-0.4505	0.2856
CCNA_03633	0.3194	0.283
CCNA_03001	-0.5524	0.2827
CCNA_02143	0.6713	0.2826
CCNA_01737	0.4556	0.2811
CCNA_03580	-0.5201	0.2811
CCNA_01182	0.6809	0.2795
CCNA_03749	-0.504	0.2795
CCNA_03772	-0.5619	0.2792
CCNA_00229	0.5534	0.278
CCNA_01238	0.7337	0.278
CCNA_01809	-0.2655	0.278
CCNA_00985	0.2247	0.2777
CCNA_01010	-0.3234	0.2777
CCNA_01886	0.4027	0.2777
CCNA_03852	0.2982	0.2777
CCNA_R0040	0.7167	0.2777
CCNA_00554	-0.3572	0.2768
CCNA_00730	-0.5965	0.2766
CCNA_03110	-0.3513	0.2762
CCNA_00195	-0.5054	0.2744
CCNA_00971	-0.4176	0.2744
CCNA_00783	-0.3434	0.2735
CCNA_00921	-0.3598	0.2735
CCNA_02136	-0.279	0.2735
CCNA_02204	-0.2874	0.2725
CCNA_00397	-0.3499	0.2724
CCNA_00693	-0.7774	0.2724
CCNA_00749	0.1899	0.2724
CCNA_01246	-1.0392	0.2724
CCNA_01666	-0.2853	0.2724
CCNA_01680	0.4434	0.2724
CCNA_01688	0.5019	0.2724
CCNA_01932	0.5099	0.2724
CCNA_02612	-0.2228	0.2723
CCNA_02627	0.3656	0.2723
CCNA_02752	0.4271	0.2723
CCNA_03820	0.2505	0.2723
CCNA_03557	0.2395	0.272
CCNA_00497	0.2375	0.2713
CCNA_02255	-0.6037	0.2713
CCNA_02981	1.3254	0.2713
CCNA_03507	-0.425	0.2713
CCNA_03980	-0.5815	0.2713
CCNA_01292	-0.6846	0.2713
CCNA_03626	0.4815	0.2694
CCNA_00293	0.3826	0.2692
CCNA_01794	0.7097	0.2687
CCNA_R0120	0.8857	0.2687
CCNA_02924	0.6383	0.2686
CCNA_02519	0.2841	0.2682
CCNA_00021	-0.2207	0.2678
CCNA_00064	0.5149	0.2653
CCNA_00838	-0.4155	0.2653
CCNA_03866	0.4329	0.2653
CCNA_03184	0.3032	0.2651
CCNA_02366	0.6684	0.265
CCNA_00179	0.6379	0.2635
CCNA_00528	-0.7787	0.2635
CCNA_03157	0.1912	0.2609
CCNA_01004	-0.494	0.2602
CCNA_00346	-0.2494	0.2598
CCNA_00566	-0.2906	0.2598
CCNA_01214	-0.4889	0.2598
CCNA_02455	0.8961	0.2598
CCNA_02713	0.6159	0.2598
CCNA_03483	-0.4932	0.2598
CCNA_02644	0.9419	0.2574
CCNA_00638	0.5395	0.2573
CCNA_01786	-0.4211	0.2572
CCNA_00094	0.5232	0.257
CCNA_02528	0.4699	0.2569
CCNA_00758	-0.3035	0.2568
CCNA_02030	-0.4315	0.2568
CCNA_02568	-0.6794	0.2568
CCNA_00870	-0.3317	0.2564
CCNA_00227	0.7278	0.2555
CCNA_02427	-0.4917	0.2548
CCNA_01280	-0.5894	0.254
CCNA_01437	-1.0335	0.254
CCNA_03226	-0.7718	0.254
CCNA_R0172	0.8859	0.254
CCNA_00843	0.4082	0.2537
CCNA_02656	0.4829	0.2526
CCNA_00359	-0.3252	0.2524
CCNA_00386	-0.3589	0.2524
CCNA_00778	-0.26	0.2524
CCNA_01299	0.6166	0.2524
CCNA_01791	0.2997	0.2524
CCNA_02308	0.7266	0.2524
CCNA_03282	-0.4291	0.2524
CCNA_01725	-0.2793	0.2518
CCNA_03492	-0.2959	0.2517
CCNA_01731	0.3446	0.2502
CCNA_03132	-0.3641	0.2502
CCNA_01777	0.5074	0.2493
CCNA_01384	0.4585	0.2492
CCNA_02102	-0.4092	0.2492
CCNA_03812	0.4992	0.2492
CCNA_01224	0.5104	0.2484
CCNA_01804	-0.4072	0.2484
CCNA_02126	-0.4029	0.2484
CCNA_03806	-0.4231	0.2481
CCNA_02636	-0.7642	0.248
CCNA_00423	-0.6213	0.2477
CCNA_01610	-0.2924	0.2477
CCNA_03038	0.6262	0.2477
CCNA_01347	0.577	0.2469
CCNA_00438	-0.5207	0.2469
CCNA_00827	0.3078	0.2469
CCNA_03506	-0.457	0.2469
CCNA_02340	-0.4788	0.2463
CCNA_02938	-1.0375	0.2463
CCNA_02555	0.4825	0.2458
CCNA_01948	0.2474	0.2455
CCNA_00451	-0.2859	0.2451
CCNA_01598	0.3299	0.2451
CCNA_00967	0.4794	0.2449
CCNA_03614	0.2316	0.2441
CCNA_01083	-0.2533	0.2438
CCNA_02634	-0.5205	0.2436
CCNA_00774	-0.5135	0.2425
CCNA_01665	-0.3996	0.2425
CCNA_01915	0.4027	0.2422
CCNA_00250	0.3108	0.2418
CCNA_01600	0.3279	0.2418
CCNA_01757	0.5529	0.2418
CCNA_00191	0.6188	0.2412
CCNA_02790	0.3796	0.2401
CCNA_03706	-0.3618	0.2396
CCNA_02768	0.7138	0.2389
CCNA_00285	-0.3522	0.2383
CCNA_03604	0.3577	0.2383
CCNA_01516	-0.6974	0.2379
CCNA_02935	0.6533	0.2379
CCNA_03448	0.2939	0.2379
CCNA_03357	0.6896	0.2377
CCNA_02996	-0.4713	0.2374
CCNA_01031	0.8769	0.2359
CCNA_01594	-0.3637	0.2354
CCNA_02258	0.3392	0.2354
CCNA_02444	-0.6862	0.2354
CCNA_02537	-0.2706	0.2354
CCNA_03029	0.4983	0.2354
CCNA_03147	-0.7499	0.2354
CCNA_03510	0.3469	0.2354
CCNA_03685	0.6613	0.2354
CCNA_03731	0.8027	0.2354
CCNA_01137	-0.4756	0.2351
CCNA_02525	0.3187	0.2351
CCNA_03207	-0.2291	0.2351
CCNA_00310	0.5106	0.2344
CCNA_00589	0.5538	0.2344
CCNA_01383	-0.7377	0.2344
CCNA_01577	-0.3317	0.2344
CCNA_01760	-0.2292	0.2344
CCNA_02301	-0.393	0.2344
CCNA_03258	0.435	0.2344
CCNA_R0016	0.7616	0.2344
CCNA_00534	-0.9515	0.2342
CCNA_02149	0.2584	0.234
CCNA_00684	-0.6505	0.2337
CCNA_00650	0.6717	0.2332
CCNA_01421	-0.5134	0.2332
CCNA_01708	-0.568	0.2332
CCNA_01072	-0.8537	0.2327
CCNA_01093	0.8371	0.2327
CCNA_01550	0.6016	0.2327
CCNA_02191	-0.5821	0.2327
CCNA_02805	-0.2007	0.2327
CCNA_01652	-0.3888	0.2311
CCNA_02054	-0.2945	0.231
CCNA_02513	0.5494	0.231
CCNA_03061	0.307	0.2304
CCNA_01933	0.531	0.2303
CCNA_00057	0.5019	0.2296
CCNA_01199	-0.4787	0.2274
CCNA_02848	0.2257	0.2274
CCNA_02166	-0.7599	0.2271
CCNA_01450	-0.2484	0.227
CCNA_02658	-0.261	0.227
CCNA_03496	-0.4791	0.227
CCNA_03718	-0.3732	0.227
CCNA_02382	0.5543	0.2269
CCNA_01461	0.5218	0.2263
CCNA_01116	0.2839	0.2263
CCNA_03725	0.5573	0.2263
CCNA_03505	-0.2589	0.2262
CCNA_03795	-0.2766	0.2262
CCNA_03405	-0.3444	0.2252
CCNA_02564	0.8887	0.2247
CCNA_03792	0.5434	0.2247
CCNA_01253	-0.486	0.2239
CCNA_01399	-0.3161	0.2239
CCNA_02700	-0.5283	0.2239
CCNA_01124	-0.4102	0.2223
CCNA_02183	-0.4952	0.2223
CCNA_00380	-0.5207	0.2219
CCNA_00624	0.4749	0.2219
CCNA_00023	-0.3079	0.2202
CCNA_02639	-0.3229	0.2202
CCNA_00901	-0.3702	0.2191
CCNA_02341	-0.2281	0.2191
CCNA_02820	-0.2861	0.2182
CCNA_03096	0.3576	0.2177
CCNA_02470	0.3729	0.2176
CCNA_00131	-0.4452	0.2169
CCNA_00121	0.5334	0.2169
CCNA_03456	0.4693	0.2169
CCNA_01348	0.3646	0.2165
CCNA_00939	-0.6512	0.2163
CCNA_01302	0.9998	0.2157
CCNA_02394	0.4876	0.2157
CCNA_02688	0.5451	0.2157
CCNA_03162	-0.2305	0.2157
CCNA_01175	0.8342	0.2148
CCNA_02105	0.6229	0.2148
CCNA_03800	0.2782	0.2148
CCNA_00203	0.5946	0.2132
CCNA_01784	-0.4596	0.2128
CCNA_03738	0.5662	0.2125
CCNA_00445	-0.5344	0.2124
CCNA_01748	0.5048	0.2124
CCNA_01833	0.3422	0.2124
CCNA_02475	-0.7199	0.2124
CCNA_00842	0.2776	0.2119
CCNA_02409	0.6707	0.2119
CCNA_03636	-0.1908	0.2119
CCNA_R0164	-0.4991	0.2119
CCNA_01772	0.4476	0.2106
CCNA_01815	0.2894	0.2106
CCNA_00840	-0.7181	0.2102
CCNA_03628	-0.2099	0.2102
CCNA_00218	-0.2859	0.2089
CCNA_02687	0.4027	0.2084
CCNA_01161	-0.9818	0.2076
CCNA_00204	0.3035	0.2076
CCNA_01249	1.0228	0.2076
CCNA_00066	0.8178	0.2073
CCNA_00104	-0.2826	0.2073
CCNA_02254	-0.3305	0.2073
CCNA_03217	-0.6178	0.2073
CCNA_03807	-0.3904	0.2073
CCNA_01038	-0.4802	0.2061
CCNA_01684	-0.1808	0.2061
CCNA_01738	-0.2418	0.2061
CCNA_02637	-0.6442	0.2061
CCNA_03985	0.3819	0.2061
CCNA_R0069	0.3175	0.2061
CCNA_01120	0.6883	0.2061
CCNA_01239	0.4027	0.2061
CCNA_02005	-0.5688	0.2061
CCNA_00865	0.4954	0.2058
CCNA_03222	0.6399	0.2057
CCNA_00111	-0.3819	0.2053
CCNA_01416	0.3995	0.2053
CCNA_01672	0.392	0.2053
CCNA_03199	0.6024	0.2053
CCNA_03616	0.1771	0.2053
CCNA_02690	0.5316	0.2052
CCNA_03305	0.1982	0.2052
CCNA_00805	0.6435	0.2041
CCNA_01273	-0.6332	0.2023
CCNA_R0094	-0.6262	0.2023
CCNA_03991	-0.5665	0.2023
CCNA_02711	0.6784	0.2017
CCNA_02137	-0.5668	0.2013
CCNA_01996	-0.3889	0.2013
CCNA_03874	-0.4483	0.2013
CCNA_03153	0.3978	0.201
CCNA_00839	-0.3757	0.2001
CCNA_01660	-0.2329	0.1999
CCNA_03142	0.2088	0.1999
CCNA_01186	0.6136	0.1995
CCNA_03639	-0.3283	0.199
CCNA_00075	-0.2219	0.199
CCNA_00086	-0.1598	0.199
CCNA_00815	-0.5476	0.199
CCNA_02760	0.6238	0.199
CCNA_01068	0.4121	0.1986
CCNA_02570	0.3275	0.1986
CCNA_00413	0.2324	0.1983
CCNA_03845	0.4307	0.1983
CCNA_00511	-0.4053	0.1981
CCNA_00215	0.2607	0.1979
CCNA_02015	0.3111	0.1979
CCNA_00769	0.2041	0.1972
CCNA_00986	-0.4866	0.1969
CCNA_01064	0.4153	0.1969
CCNA_01528	0.446	0.1969
CCNA_03829	-0.3643	0.1969
CCNA_03392	-0.4093	0.1962
CCNA_03659	-0.4717	0.1962
CCNA_R0031	-0.2674	0.1962
CCNA_01044	0.6413	0.1952
CCNA_02153	-0.3271	0.1952
CCNA_03215	-0.3691	0.1952
CCNA_03618	-0.258	0.1952
CCNA_00425	0.337	0.1946
CCNA_00167	0.1818	0.1938
CCNA_02501	0.3925	0.1938
CCNA_02503	-0.4897	0.1938
CCNA_03002	0.3766	0.1938
CCNA_03035	0.6253	0.1938
CCNA_03067	-0.488	0.1938
CCNA_00108	-0.4601	0.1936
CCNA_00264	0.2081	0.1936
CCNA_00618	0.2977	0.1936
CCNA_00675	0.5406	0.1936
CCNA_00742	-0.4048	0.1936
CCNA_01639	-0.381	0.1936
CCNA_01897	0.5154	0.1936
CCNA_02650	-0.5033	0.1936
CCNA_03677	-0.5059	0.1936
CCNA_03687	0.6078	0.1936
CCNA_00373	0.2111	0.1932
CCNA_00722	-0.6962	0.1932
CCNA_03534	0.3508	0.1932
CCNA_00187	-0.6005	0.1928
CCNA_03574	0.3126	0.1928
CCNA_01448	-0.7361	0.1927
CCNA_02335	-0.3443	0.1927
CCNA_03308	0.3148	0.1924
CCNA_00340	-0.2555	0.1924
CCNA_01028	-0.2598	0.1924
CCNA_03345	-0.5917	0.1924
CCNA_03841	0.5947	0.1924
CCNA_00727	0.47	0.1924
CCNA_03994	0.4626	0.1919
CCNA_01982	0.2035	0.1917
CCNA_00122	-0.355	0.1916
CCNA_00886	-0.2674	0.1916
CCNA_00337	0.6089	0.1907
CCNA_02268	-0.6979	0.1898
CCNA_01974	-0.2137	0.1887
CCNA_00605	-0.2208	0.1874
CCNA_01012	0.5495	0.187
CCNA_03076	0.2153	0.1868
CCNA_01954	0.216	0.186
CCNA_01352	-0.2248	0.1854
CCNA_00044	0.6186	0.1854
CCNA_01094	0.3529	0.1854
CCNA_02486	-0.5497	0.1854
CCNA_03129	0.3099	0.1854
CCNA_03528	0.3522	0.1848
CCNA_03760	0.346	0.1848
CCNA_00645	0.5591	0.1831
CCNA_02561	-0.1839	0.1827
CCNA_01285	-0.27	0.1824
CCNA_01498	-0.909	0.1824
CCNA_01657	0.5868	0.1824
CCNA_03318	0.1685	0.1824
CCNA_03816	-0.1808	0.1824
CCNA_02669	0.7312	0.1821
CCNA_01585	0.3753	0.1801
CCNA_03779	0.6421	0.18
CCNA_00488	-0.8804	0.1792
CCNA_R0005	0.6086	0.1785
CCNA_02887	0.6382	0.1785
CCNA_02002	-0.4218	0.1776
CCNA_02779	0.1861	0.1776
CCNA_02121	-0.2519	0.1758
CCNA_03597	-0.2927	0.1758
CCNA_03598	-0.2227	0.1758
CCNA_03891	0.3038	0.1758
CCNA_01623	-0.6491	0.1756
CCNA_01985	0.5129	0.1756
CCNA_02371	-0.341	0.1756
CCNA_02645	-0.4804	0.175
CCNA_00572	0.5054	0.1746
CCNA_02188	-0.5048	0.1736
CCNA_03240	-0.3023	0.173
CCNA_00622	-0.4226	0.172
CCNA_01263	-0.315	0.172
CCNA_02080	-0.2884	0.172
CCNA_00139	0.269	0.172
CCNA_00881	0.5244	0.172
CCNA_01155	-0.1519	0.172
CCNA_03284	0.2171	0.172
CCNA_03743	0.3497	0.172
CCNA_02860	-0.2536	0.1718
CCNA_02717	-0.6054	0.1718
CCNA_00011	-0.2146	0.1714
CCNA_02344	-0.4227	0.1714
CCNA_03615	0.1527	0.1714
CCNA_03979	-0.3697	0.1714
CCNA_02257	-0.8264	0.1712
CCNA_02261	-0.2837	0.1712
CCNA_03228	0.2991	0.1712
CCNA_03303	0.238	0.1712
[truncated: 2,100 more rows]

## Sheet: Extended Data Fig. 10d
Extended Data Fig. 10d. Anti-GafY immunoblots
	Immunoblot
	SDS-PAGE loading control
	Dashed boxes: Region cropped and presented as extended data figure
	Excluded samples are not relevant to this manuscript
